# Supplementary material for: Generalized DNA Barcode Design Based on Hamming Codes
Source: PLoS One. 2012 May 17;7(5):e36852. doi: 10.1371/journal.pone.0036852 (PMC3355179; doi:10.1371/journal.pone.0036852)
Supplement: File S1 — Hamming binary codes. (XLS) [file pone.0036852.s001.xls]

## Sheet: H_coding
Hamming(8,4) encoding table																	Index	Data\position	1	2	3	4	5	6	7	Code
position	1	2	3	4	5	6	7	8									0	0	0	0	0	0	0	0	0	0000000
bits	p1	p2	d1	p3	d2	d3	d4	p4									1	1	1	1	0	1	0	0	1	1101001
p1	x		x		x		x										2	10	0	1	0	1	0	1	0	0101010
p2		x	x			x	x										3	11	1	0	0	0	0	1	1	1000011
p3				x	x	x	x										4	100	1	0	0	1	1	0	0	1001100
p4	x	x	x	x	x	x	x	x									5	101	0	1	0	0	1	0	1	0100101
																	6	110	1	1	0	0	1	1	0	1100110
																	7	111	0	0	0	1	1	1	1	0001111
																	8	1000	1	1	1	0	0	0	0	1110000
																	9	1001	0	0	1	1	0	0	1	0011001
																	10	1010	1	0	1	1	0	1	0	1011010
																	11	1011	0	1	1	0	0	1	1	0110011
																	12	1100	0	1	1	1	1	0	0	0111100
																	13	1101	1	0	1	0	1	0	1	1010101
																	14	1110	0	0	1	0	1	1	0	0010110
																	15	1111	1	1	1	1	1	1	1	1111111
																	Index	Example
																	14		0	0	1	0	1	1	0
Hamming(16,11) encoding table																	p1	0
position	1	2	3	4	5	6	7	8	9	10	11	12	13	14	15	16	p2	0
bits	p1	p2	d1	p3	d2	d3	d4	p4								p5	p3	0
p1	x		x		x		x										Error pos binary	000
p2		x	x			x	x										Error pos decimal	0
p3				x	x	x	x
p4								x	x	x	x	x	x	x	x
p5	x	x	x	x	x	x	x	x	x	x	x	x	x	x	x	x
																	Hamming(6,3) code
																	Index	Data\position	1	2	3	4	5	6
																	0	0	0	0	0	0	0	0
																	1	1	0	1	0	1	0	1
																	2	10	1	0	0	1	1	0
																	3	11	1	1	0	0	1	1
																	4	100	1	1	1	0	0	0
																	5	101	1	0	1	1	0	1
																	6	110	0	1	1	1	1	0
																	7	111	0	0	1	0	1	1
																	Index	Example
																	14		0	0	1	0	1	1
																	p1	0
																	p2	0
																	p3	0
																	Error pos binary	000
																	Error pos decimal	0
																	Hamming(16,11)
																	position		1	2	3	4	5	6	7	8	9	10	11	12	13	14	15	16
																	bits		p1	p2	d1	p3	d2	d3	d4	p4	d5	d6	d7	d8	d9	d10	d11	p5
																	p1		x		x		x		x		x		x		x		x
																	p2			x	x			x	x			x	x			x	x
																	p3					x	x	x	x					x	x	x	x
																	p4									x	x	x	x	x	x	x	x
																	p5		x	x	x	x	x	x	x	x	x	x	x	x	x	x	x	x
																		Example	1	0	0	0	0	0	0	0	0	1	1	0	0	0	0	0
																	p1	0
																	p2	0
																	p3	0
																	p4	0
																	Error pos binary	0000
																	Error pos decimal	0

## Sheet: H(16,11)
Index	Binary	Hamming	Converted	Dmin binary	Dmin DNA	Example of the closest tag	GC	AG	AC
0	00000000000	0000000000000000	AAAAAAAA (00,00,00,00,00,00,00,00,)	4	2	ATAAATAA (00,11,00,00,00,11,00,00,)	0	8	8
1	00000000001	1101000100000011	TCACAAAT (11,01,00,01,00,00,00,11,)	4	2	TGACATAT (11,10,00,01,00,11,00,11,)	2	4	6
2	00000000010	0101000100000100	CCACAACA (01,01,00,01,00,00,01,00,)	4	2	CGACATCA (01,10,00,01,00,11,01,00,)	4	4	8
3	00000000011	1000000000000111	GAAAAACT (10,00,00,00,00,00,01,11,)	4	2	GTAAATCT (10,11,00,00,00,11,01,11,)	2	6	6
4	00000000100	1001000100001000	GCACAAGA (10,01,00,01,00,00,10,00,)	4	2	GGACATGA (10,10,00,01,00,11,10,00,)	4	6	6
5	00000000101	0100000000001011	CAAAAAGT (01,00,00,00,00,00,10,11,)	4	2	CTAAATGT (01,11,00,00,00,11,10,11,)	2	6	6
6	00000000110	1100000000001100	TAAAAATA (11,00,00,00,00,00,11,00,)	4	2	TTAAATTA (11,11,00,00,00,11,11,00,)	0	6	6
7	00000000111	0001000100001111	ACACAATT (00,01,00,01,00,00,11,11,)	4	2	AGACATTT (00,10,00,01,00,11,11,11,)	2	4	6
8	00000001000	0001000100010001	ACACACAC (00,01,00,01,00,01,00,01,)	4	2	AGACAGAC (00,10,00,01,00,10,00,01,)	4	4	8
9	00000001001	1100000000010010	TAAAACAG (11,00,00,00,00,01,00,10,)	4	2	TTAAAGAG (11,11,00,00,00,10,00,10,)	2	6	6
10	00000001010	0100000000010101	CAAAACCC (01,00,00,00,00,01,01,01,)	4	2	CTAAAGCC (01,11,00,00,00,10,01,01,)	4	4	8			Freq	GC	Seq_r
11	00000001011	1001000100010110	GCACACCG (10,01,00,01,00,01,01,10,)	4	2	GGACAGCG (10,10,00,01,00,10,01,10,)	6	4	6			0	31	0
12	00000001100	1000000000011001	GAAAACGC (10,00,00,00,00,01,10,01,)	4	2	GTAAAGGC (10,11,00,00,00,10,10,01,)	4	6	6			1	0	325
13	00000001101	0101000100011010	CCACACGG (01,01,00,01,00,01,10,10,)	4	2	CGACAGGG (01,10,00,01,00,10,10,10,)	6	4	6			2	383	1166
14	00000001110	1101000100011101	TCACACTC (11,01,00,01,00,01,11,01,)	4	2	TGACAGTC (11,10,00,01,00,10,11,01,)	4	2	6			3	0	447
15	00000001111	0000000000011110	AAAAACTG (00,00,00,00,00,01,11,10,)	4	2	ATAAAGTG (00,11,00,00,00,10,11,10,)	2	6	6			4	1216	73
16	00000010000	1100000100100000	TAACAGAA (11,00,00,01,00,10,00,00,)	4	2	TTACACAA (11,11,00,01,00,01,00,00,)	2	6	6			5	0	30
17	00000010001	0001000000100011	ACAAAGAT (00,01,00,00,00,10,00,11,)	4	2	AGAAACAT (00,10,00,00,00,01,00,11,)	2	6	6			6	384	1
18	00000010010	1001000000100100	GCAAAGCA (10,01,00,00,00,10,01,00,)	4	2	GGAAACCA (10,10,00,00,00,01,01,00,)	4	6	6			7	0	1
19	00000010011	0100000100100111	CAACAGCT (01,00,00,01,00,10,01,11,)	4	2	CTACACCT (01,11,00,01,00,01,01,11,)	4	4	6			8	32	3
20	00000010100	0101000000101000	CCAAAGGA (01,01,00,00,00,10,10,00,)	4	2	CGAAACGA (01,10,00,00,00,01,10,00,)	4	6	6
21	00000010101	1000000100101011	GAACAGGT (10,00,00,01,00,10,10,11,)	4	2	GTACACGT (10,11,00,01,00,01,10,11,)	4	6	4
22	00000010110	0000000100101100	AAACAGTA (00,00,00,01,00,10,11,00,)	4	2	ATACACTA (00,11,00,01,00,01,11,00,)	2	6	6
23	00000010111	1101000000101111	TCAAAGTT (11,01,00,00,00,10,11,11,)	4	2	TGAAACTT (11,10,00,00,00,01,11,11,)	2	4	4
24	00000011000	1101000000110001	TCAAATAC (11,01,00,00,00,11,00,01,)	4	2	TGAAAAAC (11,10,00,00,00,00,00,01,)	2	4	6
25	00000011001	0000000100110010	AAACATAG (00,00,00,01,00,11,00,10,)	4	2	ATACAAAG (00,11,00,01,00,00,00,10,)	2	6	6
26	00000011010	1000000100110101	GAACATCC (10,00,00,01,00,11,01,01,)	4	2	GTACAACC (10,11,00,01,00,00,01,01,)	4	4	6
27	00000011011	0101000000110110	CCAAATCG (01,01,00,00,00,11,01,10,)	4	2	CGAAAACG (01,10,00,00,00,00,01,10,)	4	4	6
28	00000011100	0100000100111001	CAACATGC (01,00,00,01,00,11,10,01,)	4	2	CTACAAGC (01,11,00,01,00,00,10,01,)	4	4	6
29	00000011101	1001000000111010	GCAAATGG (10,01,00,00,00,11,10,10,)	4	2	GGAAAAGG (10,10,00,00,00,00,10,10,)	4	6	4
30	00000011110	0001000000111101	ACAAATTC (00,01,00,00,00,11,11,01,)	4	2	AGAAAATC (00,10,00,00,00,00,11,01,)	2	4	6
31	00000011111	1100000100111110	TAACATTG (11,00,00,01,00,11,11,10,)	4	2	TTACAATG (11,11,00,01,00,00,11,10,)	2	4	4
32	00000100000	0100000101000001	CAACCAAC (01,00,00,01,01,00,00,01,)	4	2	CTACCTAC (01,11,00,01,01,11,00,01,)	4	4	8
33	00000100001	1001000001000010	GCAACAAG (10,01,00,00,01,00,00,10,)	4	2	GGAACTAG (10,10,00,00,01,11,00,10,)	4	6	6
34	00000100010	0001000001000101	ACAACACC (00,01,00,00,01,00,01,01,)	4	2	AGAACTCC (00,10,00,00,01,11,01,01,)	4	4	8
35	00000100011	1100000101000110	TAACCACG (11,00,00,01,01,00,01,10,)	4	2	TTACCTCG (11,11,00,01,01,11,01,10,)	4	4	6
36	00000100100	1101000001001001	TCAACAGC (11,01,00,00,01,00,10,01,)	4	2	TGAACTGC (11,10,00,00,01,11,10,01,)	4	4	6
37	00000100101	0000000101001010	AAACCAGG (00,00,00,01,01,00,10,10,)	4	2	ATACCTGG (00,11,00,01,01,11,10,10,)	4	6	6
38	00000100110	1000000101001101	GAACCATC (10,00,00,01,01,00,11,01,)	4	2	GTACCTTC (10,11,00,01,01,11,11,01,)	4	4	6
39	00000100111	0101000001001110	CCAACATG (01,01,00,00,01,00,11,10,)	4	2	CGAACTTG (01,10,00,00,01,11,11,10,)	4	4	6
40	00000101000	0101000001010000	CCAACCAA (01,01,00,00,01,01,00,00,)	4	2	CGAACGAA (01,10,00,00,01,10,00,00,)	4	4	8
41	00000101001	1000000101010011	GAACCCAT (10,00,00,01,01,01,00,11,)	4	2	GTACCGAT (10,11,00,01,01,10,00,11,)	4	4	6
42	00000101010	0000000101010100	AAACCCCA (00,00,00,01,01,01,01,00,)	4	2	ATACCGCA (00,11,00,01,01,10,01,00,)	4	4	8
43	00000101011	1101000001010111	TCAACCCT (11,01,00,00,01,01,01,11,)	4	2	TGAACGCT (11,10,00,00,01,10,01,11,)	4	2	6
44	00000101100	1100000101011000	TAACCCGA (11,00,00,01,01,01,10,00,)	4	2	TTACCGGA (11,11,00,01,01,10,10,00,)	4	4	6
45	00000101101	0001000001011011	ACAACCGT (00,01,00,00,01,01,10,11,)	4	2	AGAACGGT (00,10,00,00,01,10,10,11,)	4	4	6
46	00000101110	1001000001011100	GCAACCTA (10,01,00,00,01,01,11,00,)	4	2	GGAACGTA (10,10,00,00,01,10,11,00,)	4	4	6
47	00000101111	0100000101011111	CAACCCTT (01,00,00,01,01,01,11,11,)	4	2	CTACCGTT (01,11,00,01,01,10,11,11,)	4	2	6
48	00000110000	1000000001100001	GAAACGAC (10,00,00,00,01,10,00,01,)	4	2	GTAACCAC (10,11,00,00,01,01,00,01,)	4	6	6
49	00000110001	0101000101100010	CCACCGAG (01,01,00,01,01,10,00,10,)	4	2	CGACCCAG (01,10,00,01,01,01,00,10,)	6	4	6
50	00000110010	1101000101100101	TCACCGCC (11,01,00,01,01,10,01,01,)	4	2	TGACCCCC (11,10,00,01,01,01,01,01,)	6	2	6
51	00000110011	0000000001100110	AAAACGCG (00,00,00,00,01,10,01,10,)	4	2	ATAACCCG (00,11,00,00,01,01,01,10,)	4	6	6
52	00000110100	0001000101101001	ACACCGGC (00,01,00,01,01,10,10,01,)	4	2	AGACCCGC (00,10,00,01,01,01,10,01,)	6	4	6
53	00000110101	1100000001101010	TAAACGGG (11,00,00,00,01,10,10,10,)	4	2	TTAACCGG (11,11,00,00,01,01,10,10,)	4	6	4
54	00000110110	0100000001101101	CAAACGTC (01,00,00,00,01,10,11,01,)	4	2	CTAACCTC (01,11,00,00,01,01,11,01,)	4	4	6
55	00000110111	1001000101101110	GCACCGTG (10,01,00,01,01,10,11,10,)	4	2	GGACCCTG (10,10,00,01,01,01,11,10,)	6	4	4
56	00000111000	1001000101110000	GCACCTAA (10,01,00,01,01,11,00,00,)	4	2	GGACCAAA (10,10,00,01,01,00,00,00,)	4	4	6
57	00000111001	0100000001110011	CAAACTAT (01,00,00,00,01,11,00,11,)	4	2	CTAACAAT (01,11,00,00,01,00,00,11,)	2	4	6
58	00000111010	1100000001110100	TAAACTCA (11,00,00,00,01,11,01,00,)	4	2	TTAACACA (11,11,00,00,01,00,01,00,)	2	4	6
59	00000111011	0001000101110111	ACACCTCT (00,01,00,01,01,11,01,11,)	4	2	AGACCACT (00,10,00,01,01,00,01,11,)	4	2	6
60	00000111100	0000000001111000	AAAACTGA (00,00,00,00,01,11,10,00,)	4	2	ATAACAGA (00,11,00,00,01,00,10,00,)	2	6	6
61	00000111101	1101000101111011	TCACCTGT (11,01,00,01,01,11,10,11,)	4	2	TGACCAGT (11,10,00,01,01,00,10,11,)	4	2	4
62	00000111110	0101000101111100	CCACCTTA (01,01,00,01,01,11,11,00,)	4	2	CGACCATA (01,10,00,01,01,00,11,00,)	4	2	6
63	00000111111	1000000001111111	GAAACTTT (10,00,00,00,01,11,11,11,)	4	2	GTAACATT (10,11,00,00,01,00,11,11,)	2	4	4
64	00001000000	1000000110000001	GAACGAAC (10,00,00,01,10,00,00,01,)	4	2	GTACGTAC (10,11,00,01,10,11,00,01,)	4	6	6
65	00001000001	0101000010000010	CCAAGAAG (01,01,00,00,10,00,00,10,)	4	2	CGAAGTAG (01,10,00,00,10,11,00,10,)	4	6	6
66	00001000010	1101000010000101	TCAAGACC (11,01,00,00,10,00,01,01,)	4	2	TGAAGTCC (11,10,00,00,10,11,01,01,)	4	4	6
67	00001000011	0000000110000110	AAACGACG (00,00,00,01,10,00,01,10,)	4	2	ATACGTCG (00,11,00,01,10,11,01,10,)	4	6	6
68	00001000100	0001000010001001	ACAAGAGC (00,01,00,00,10,00,10,01,)	4	2	AGAAGTGC (00,10,00,00,10,11,10,01,)	4	6	6
69	00001000101	1100000110001010	TAACGAGG (11,00,00,01,10,00,10,10,)	4	2	TTACGTGG (11,11,00,01,10,11,10,10,)	4	6	4
70	00001000110	0100000110001101	CAACGATC (01,00,00,01,10,00,11,01,)	4	2	CTACGTTC (01,11,00,01,10,11,11,01,)	4	4	6
71	00001000111	1001000010001110	GCAAGATG (10,01,00,00,10,00,11,10,)	4	2	GGAAGTTG (10,10,00,00,10,11,11,10,)	4	6	4
72	00001001000	1001000010010000	GCAAGCAA (10,01,00,00,10,01,00,00,)	4	2	GGAAGGAA (10,10,00,00,10,10,00,00,)	4	6	6
73	00001001001	0100000110010011	CAACGCAT (01,00,00,01,10,01,00,11,)	4	2	CTACGGAT (01,11,00,01,10,10,00,11,)	4	4	6
74	00001001010	1100000110010100	TAACGCCA (11,00,00,01,10,01,01,00,)	4	2	TTACGGCA (11,11,00,01,10,10,01,00,)	4	4	6
75	00001001011	0001000010010111	ACAAGCCT (00,01,00,00,10,01,01,11,)	4	2	AGAAGGCT (00,10,00,00,10,10,01,11,)	4	4	6
76	00001001100	0000000110011000	AAACGCGA (00,00,00,01,10,01,10,00,)	4	2	ATACGGGA (00,11,00,01,10,10,10,00,)	4	6	6
77	00001001101	1101000010011011	TCAAGCGT (11,01,00,00,10,01,10,11,)	4	2	TGAAGGGT (11,10,00,00,10,10,10,11,)	4	4	4
78	00001001110	0101000010011100	CCAAGCTA (01,01,00,00,10,01,11,00,)	4	2	CGAAGGTA (01,10,00,00,10,10,11,00,)	4	4	6
79	00001001111	1000000110011111	GAACGCTT (10,00,00,01,10,01,11,11,)	4	2	GTACGGTT (10,11,00,01,10,10,11,11,)	4	4	4
80	00001010000	0100000010100001	CAAAGGAC (01,00,00,00,10,10,00,01,)	4	2	CTAAGCAC (01,11,00,00,10,01,00,01,)	4	6	6
81	00001010001	1001000110100010	GCACGGAG (10,01,00,01,10,10,00,10,)	4	2	GGACGCAG (10,10,00,01,10,01,00,10,)	6	6	4
82	00001010010	0001000110100101	ACACGGCC (00,01,00,01,10,10,01,01,)	4	2	AGACGCCC (00,10,00,01,10,01,01,01,)	6	4	6
83	00001010011	1100000010100110	TAAAGGCG (11,00,00,00,10,10,01,10,)	4	2	TTAAGCCG (11,11,00,00,10,01,01,10,)	4	6	4
84	00001010100	1101000110101001	TCACGGGC (11,01,00,01,10,10,10,01,)	4	2	TGACGCGC (11,10,00,01,10,01,10,01,)	6	4	4
85	00001010101	0000000010101010	AAAAGGGG (00,00,00,00,10,10,10,10,)	4	2	ATAAGCGG (00,11,00,00,10,01,10,10,)	4	8	4
86	00001010110	1000000010101101	GAAAGGTC (10,00,00,00,10,10,11,01,)	4	2	GTAAGCTC (10,11,00,00,10,01,11,01,)	4	6	4
87	00001010111	0101000110101110	CCACGGTG (01,01,00,01,10,10,11,10,)	4	2	CGACGCTG (01,10,00,01,10,01,11,10,)	6	4	4
88	00001011000	0101000110110000	CCACGTAA (01,01,00,01,10,11,00,00,)	4	2	CGACGAAA (01,10,00,01,10,00,00,00,)	4	4	6
89	00001011001	1000000010110011	GAAAGTAT (10,00,00,00,10,11,00,11,)	4	2	GTAAGAAT (10,11,00,00,10,00,00,11,)	2	6	4
90	00001011010	0000000010110100	AAAAGTCA (00,00,00,00,10,11,01,00,)	4	2	ATAAGACA (00,11,00,00,10,00,01,00,)	2	6	6
91	00001011011	1101000110110111	TCACGTCT (11,01,00,01,10,11,01,11,)	4	2	TGACGACT (11,10,00,01,10,00,01,11,)	4	2	4
92	00001011100	1100000010111000	TAAAGTGA (11,00,00,00,10,11,10,00,)	4	2	TTAAGAGA (11,11,00,00,10,00,10,00,)	2	6	4
93	00001011101	0001000110111011	ACACGTGT (00,01,00,01,10,11,10,11,)	4	2	AGACGAGT (00,10,00,01,10,00,10,11,)	4	4	4
94	00001011110	1001000110111100	GCACGTTA (10,01,00,01,10,11,11,00,)	4	2	GGACGATA (10,10,00,01,10,00,11,00,)	4	4	4
95	00001011111	0100000010111111	CAAAGTTT (01,00,00,00,10,11,11,11,)	4	2	CTAAGATT (01,11,00,00,10,00,11,11,)	2	4	4
96	00001100000	1100000011000000	TAAATAAA (11,00,00,00,11,00,00,00,)	4	2	TTAATTAA (11,11,00,00,11,11,00,00,)	0	6	6
97	00001100001	0001000111000011	ACACTAAT (00,01,00,01,11,00,00,11,)	4	2	AGACTTAT (00,10,00,01,11,11,00,11,)	2	4	6
98	00001100010	1001000111000100	GCACTACA (10,01,00,01,11,00,01,00,)	4	2	GGACTTCA (10,10,00,01,11,11,01,00,)	4	4	6
99	00001100011	0100000011000111	CAAATACT (01,00,00,00,11,00,01,11,)	4	2	CTAATTCT (01,11,00,00,11,11,01,11,)	2	4	6
100	00001100100	0101000111001000	CCACTAGA (01,01,00,01,11,00,10,00,)	4	2	CGACTTGA (01,10,00,01,11,11,10,00,)	4	4	6
101	00001100101	1000000011001011	GAAATAGT (10,00,00,00,11,00,10,11,)	4	2	GTAATTGT (10,11,00,00,11,11,10,11,)	2	6	4
102	00001100110	0000000011001100	AAAATATA (00,00,00,00,11,00,11,00,)	4	2	ATAATTTA (00,11,00,00,11,11,11,00,)	0	6	6
103	00001100111	1101000111001111	TCACTATT (11,01,00,01,11,00,11,11,)	4	2	TGACTTTT (11,10,00,01,11,11,11,11,)	2	2	4
104	00001101000	1101000111010001	TCACTCAC (11,01,00,01,11,01,00,01,)	4	2	TGACTGAC (11,10,00,01,11,10,00,01,)	4	2	6
105	00001101001	0000000011010010	AAAATCAG (00,00,00,00,11,01,00,10,)	4	2	ATAATGAG (00,11,00,00,11,10,00,10,)	2	6	6
106	00001101010	1000000011010101	GAAATCCC (10,00,00,00,11,01,01,01,)	4	2	GTAATGCC (10,11,00,00,11,10,01,01,)	4	4	6
107	00001101011	0101000111010110	CCACTCCG (01,01,00,01,11,01,01,10,)	4	2	CGACTGCG (01,10,00,01,11,10,01,10,)	6	2	6
108	00001101100	0100000011011001	CAAATCGC (01,00,00,00,11,01,10,01,)	4	2	CTAATGGC (01,11,00,00,11,10,10,01,)	4	4	6
109	00001101101	1001000111011010	GCACTCGG (10,01,00,01,11,01,10,10,)	4	2	GGACTGGG (10,10,00,01,11,10,10,10,)	6	4	4
110	00001101110	0001000111011101	ACACTCTC (00,01,00,01,11,01,11,01,)	4	2	AGACTGTC (00,10,00,01,11,10,11,01,)	4	2	6
111	00001101111	1100000011011110	TAAATCTG (11,00,00,00,11,01,11,10,)	4	2	TTAATGTG (11,11,00,00,11,10,11,10,)	2	4	4
112	00001110000	0000000111100000	AAACTGAA (00,00,00,01,11,10,00,00,)	4	2	ATACTCAA (00,11,00,01,11,01,00,00,)	2	6	6
113	00001110001	1101000011100011	TCAATGAT (11,01,00,00,11,10,00,11,)	4	2	TGAATCAT (11,10,00,00,11,01,00,11,)	2	4	4
114	00001110010	0101000011100100	CCAATGCA (01,01,00,00,11,10,01,00,)	4	2	CGAATCCA (01,10,00,00,11,01,01,00,)	4	4	6
115	00001110011	1000000111100111	GAACTGCT (10,00,00,01,11,10,01,11,)	4	2	GTACTCCT (10,11,00,01,11,01,01,11,)	4	4	4
116	00001110100	1001000011101000	GCAATGGA (10,01,00,00,11,10,10,00,)	4	2	GGAATCGA (10,10,00,00,11,01,10,00,)	4	6	4
117	00001110101	0100000111101011	CAACTGGT (01,00,00,01,11,10,10,11,)	4	2	CTACTCGT (01,11,00,01,11,01,10,11,)	4	4	4
118	00001110110	1100000111101100	TAACTGTA (11,00,00,01,11,10,11,00,)	4	2	TTACTCTA (11,11,00,01,11,01,11,00,)	2	4	4
119	00001110111	0001000011101111	ACAATGTT (00,01,00,00,11,10,11,11,)	4	2	AGAATCTT (00,10,00,00,11,01,11,11,)	2	4	4
120	00001111000	0001000011110001	ACAATTAC (00,01,00,00,11,11,00,01,)	4	2	AGAATAAC (00,10,00,00,11,00,00,01,)	2	4	6
121	00001111001	1100000111110010	TAACTTAG (11,00,00,01,11,11,00,10,)	4	2	TTACTAAG (11,11,00,01,11,00,00,10,)	2	4	4
122	00001111010	0100000111110101	CAACTTCC (01,00,00,01,11,11,01,01,)	4	2	CTACTACC (01,11,00,01,11,00,01,01,)	4	2	6
123	00001111011	1001000011110110	GCAATTCG (10,01,00,00,11,11,01,10,)	4	2	GGAATACG (10,10,00,00,11,00,01,10,)	4	4	4
124	00001111100	1000000111111001	GAACTTGC (10,00,00,01,11,11,10,01,)	4	2	GTACTAGC (10,11,00,01,11,00,10,01,)	4	4	4
125	00001111101	0101000011111010	CCAATTGG (01,01,00,00,11,11,10,10,)	4	2	CGAATAGG (01,10,00,00,11,00,10,10,)	4	4	4
126	00001111110	1101000011111101	TCAATTTC (11,01,00,00,11,11,11,01,)	4	2	TGAATATC (11,10,00,00,11,00,11,01,)	2	2	4
127	00001111111	0000000111111110	AAACTTTG (00,00,00,01,11,11,11,10,)	4	2	ATACTATG (00,11,00,01,11,00,11,10,)	2	4	4
128	00010000000	1101001000000000	TCAGAAAA (11,01,00,10,00,00,00,00,)	4	2	TGAGATAA (11,10,00,10,00,11,00,00,)	2	6	6
129	00010000001	0000001100000011	AAATAAAT (00,00,00,11,00,00,00,11,)	4	2	ATATATAT (00,11,00,11,00,11,00,11,)	0	6	6
130	00010000010	1000001100000100	GAATAACA (10,00,00,11,00,00,01,00,)	4	2	GTATATCA (10,11,00,11,00,11,01,00,)	2	6	6
131	00010000011	0101001000000111	CCAGAACT (01,01,00,10,00,00,01,11,)	4	2	CGAGATCT (01,10,00,10,00,11,01,11,)	4	4	6
132	00010000100	0100001100001000	CAATAAGA (01,00,00,11,00,00,10,00,)	4	2	CTATATGA (01,11,00,11,00,11,10,00,)	2	6	6
133	00010000101	1001001000001011	GCAGAAGT (10,01,00,10,00,00,10,11,)	4	2	GGAGATGT (10,10,00,10,00,11,10,11,)	4	6	4
134	00010000110	0001001000001100	ACAGAATA (00,01,00,10,00,00,11,00,)	4	2	AGAGATTA (00,10,00,10,00,11,11,00,)	2	6	6
135	00010000111	1100001100001111	TAATAATT (11,00,00,11,00,00,11,11,)	4	2	TTATATTT (11,11,00,11,00,11,11,11,)	0	4	4
136	00010001000	1100001100010001	TAATACAC (11,00,00,11,00,01,00,01,)	4	2	TTATAGAC (11,11,00,11,00,10,00,01,)	2	4	6
137	00010001001	0001001000010010	ACAGACAG (00,01,00,10,00,01,00,10,)	4	2	AGAGAGAG (00,10,00,10,00,10,00,10,)	4	6	6
138	00010001010	1001001000010101	GCAGACCC (10,01,00,10,00,01,01,01,)	4	2	GGAGAGCC (10,10,00,10,00,10,01,01,)	6	4	6
139	00010001011	0100001100010110	CAATACCG (01,00,00,11,00,01,01,10,)	4	2	CTATAGCG (01,11,00,11,00,10,01,10,)	4	4	6
140	00010001100	0101001000011001	CCAGACGC (01,01,00,10,00,01,10,01,)	4	2	CGAGAGGC (01,10,00,10,00,10,10,01,)	6	4	6
141	00010001101	1000001100011010	GAATACGG (10,00,00,11,00,01,10,10,)	4	2	GTATAGGG (10,11,00,11,00,10,10,10,)	4	6	4
142	00010001110	0000001100011101	AAATACTC (00,00,00,11,00,01,11,01,)	4	2	ATATAGTC (00,11,00,11,00,10,11,01,)	2	4	6
143	00010001111	1101001000011110	TCAGACTG (11,01,00,10,00,01,11,10,)	4	2	TGAGAGTG (11,10,00,10,00,10,11,10,)	4	4	4
144	00010010000	0001001100100000	ACATAGAA (00,01,00,11,00,10,00,00,)	4	2	AGATACAA (00,10,00,11,00,01,00,00,)	2	6	6
145	00010010001	1100001000100011	TAAGAGAT (11,00,00,10,00,10,00,11,)	4	2	TTAGACAT (11,11,00,10,00,01,00,11,)	2	6	4
146	00010010010	0100001000100100	CAAGAGCA (01,00,00,10,00,10,01,00,)	4	2	CTAGACCA (01,11,00,10,00,01,01,00,)	4	6	6
147	00010010011	1001001100100111	GCATAGCT (10,01,00,11,00,10,01,11,)	4	2	GGATACCT (10,10,00,11,00,01,01,11,)	4	4	4
148	00010010100	1000001000101000	GAAGAGGA (10,00,00,10,00,10,10,00,)	4	2	GTAGACGA (10,11,00,10,00,01,10,00,)	4	8	4
149	00010010101	0101001100101011	CCATAGGT (01,01,00,11,00,10,10,11,)	4	2	CGATACGT (01,10,00,11,00,01,10,11,)	4	4	4
150	00010010110	1101001100101100	TCATAGTA (11,01,00,11,00,10,11,00,)	4	2	TGATACTA (11,10,00,11,00,01,11,00,)	2	4	4
151	00010010111	0000001000101111	AAAGAGTT (00,00,00,10,00,10,11,11,)	4	2	ATAGACTT (00,11,00,10,00,01,11,11,)	2	6	4
152	00010011000	0000001000110001	AAAGATAC (00,00,00,10,00,11,00,01,)	4	2	ATAGAAAC (00,11,00,10,00,00,00,01,)	2	6	6
153	00010011001	1101001100110010	TCATATAG (11,01,00,11,00,11,00,10,)	4	2	TGATAAAG (11,10,00,11,00,00,00,10,)	2	4	4
154	00010011010	0101001100110101	CCATATCC (01,01,00,11,00,11,01,01,)	4	2	CGATAACC (01,10,00,11,00,00,01,01,)	4	2	6
155	00010011011	1000001000110110	GAAGATCG (10,00,00,10,00,11,01,10,)	4	2	GTAGAACG (10,11,00,10,00,00,01,10,)	4	6	4
156	00010011100	1001001100111001	GCATATGC (10,01,00,11,00,11,10,01,)	4	2	GGATAAGC (10,10,00,11,00,00,10,01,)	4	4	4
157	00010011101	0100001000111010	CAAGATGG (01,00,00,10,00,11,10,10,)	4	2	CTAGAAGG (01,11,00,10,00,00,10,10,)	4	6	4
158	00010011110	1100001000111101	TAAGATTC (11,00,00,10,00,11,11,01,)	4	2	TTAGAATC (11,11,00,10,00,00,11,01,)	2	4	4
159	00010011111	0001001100111110	ACATATTG (00,01,00,11,00,11,11,10,)	4	2	AGATAATG (00,10,00,11,00,00,11,10,)	2	4	4
160	00010100000	1001001101000001	GCATCAAC (10,01,00,11,01,00,00,01,)	4	2	GGATCTAC (10,10,00,11,01,11,00,01,)	4	4	6
161	00010100001	0100001001000010	CAAGCAAG (01,00,00,10,01,00,00,10,)	4	2	CTAGCTAG (01,11,00,10,01,11,00,10,)	4	6	6
162	00010100010	1100001001000101	TAAGCACC (11,00,00,10,01,00,01,01,)	4	2	TTAGCTCC (11,11,00,10,01,11,01,01,)	4	4	6
163	00010100011	0001001101000110	ACATCACG (00,01,00,11,01,00,01,10,)	4	2	AGATCTCG (00,10,00,11,01,11,01,10,)	4	4	6
164	00010100100	0000001001001001	AAAGCAGC (00,00,00,10,01,00,10,01,)	4	2	ATAGCTGC (00,11,00,10,01,11,10,01,)	4	6	6
165	00010100101	1101001101001010	TCATCAGG (11,01,00,11,01,00,10,10,)	4	2	TGATCTGG (11,10,00,11,01,11,10,10,)	4	4	4
166	00010100110	0101001101001101	CCATCATC (01,01,00,11,01,00,11,01,)	4	2	CGATCTTC (01,10,00,11,01,11,11,01,)	4	2	6
167	00010100111	1000001001001110	GAAGCATG (10,00,00,10,01,00,11,10,)	4	2	GTAGCTTG (10,11,00,10,01,11,11,10,)	4	6	4
168	00010101000	1000001001010000	GAAGCCAA (10,00,00,10,01,01,00,00,)	4	2	GTAGCGAA (10,11,00,10,01,10,00,00,)	4	6	6
169	00010101001	0101001101010011	CCATCCAT (01,01,00,11,01,01,00,11,)	4	2	CGATCGAT (01,10,00,11,01,10,00,11,)	4	2	6
170	00010101010	1101001101010100	TCATCCCA (11,01,00,11,01,01,01,00,)	4	2	TGATCGCA (11,10,00,11,01,10,01,00,)	4	2	6
171	00010101011	0000001001010111	AAAGCCCT (00,00,00,10,01,01,01,11,)	4	2	ATAGCGCT (00,11,00,10,01,10,01,11,)	4	4	6
172	00010101100	0001001101011000	ACATCCGA (00,01,00,11,01,01,10,00,)	4	2	AGATCGGA (00,10,00,11,01,10,10,00,)	4	4	6
173	00010101101	1100001001011011	TAAGCCGT (11,00,00,10,01,01,10,11,)	4	2	TTAGCGGT (11,11,00,10,01,10,10,11,)	4	4	4
174	00010101110	0100001001011100	CAAGCCTA (01,00,00,10,01,01,11,00,)	4	2	CTAGCGTA (01,11,00,10,01,10,11,00,)	4	4	6
175	00010101111	1001001101011111	GCATCCTT (10,01,00,11,01,01,11,11,)	4	2	GGATCGTT (10,10,00,11,01,10,11,11,)	4	2	4
176	00010110000	0101001001100001	CCAGCGAC (01,01,00,10,01,10,00,01,)	4	2	CGAGCCAC (01,10,00,10,01,01,00,01,)	6	4	6
177	00010110001	1000001101100010	GAATCGAG (10,00,00,11,01,10,00,10,)	4	2	GTATCCAG (10,11,00,11,01,01,00,10,)	4	6	4
178	00010110010	0000001101100101	AAATCGCC (00,00,00,11,01,10,01,01,)	4	2	ATATCCCC (00,11,00,11,01,01,01,01,)	4	4	6
179	00010110011	1101001001100110	TCAGCGCG (11,01,00,10,01,10,01,10,)	4	2	TGAGCCCG (11,10,00,10,01,01,01,10,)	6	4	4
180	00010110100	1100001101101001	TAATCGGC (11,00,00,11,01,10,10,01,)	4	2	TTATCCGC (11,11,00,11,01,01,10,01,)	4	4	4
181	00010110101	0001001001101010	ACAGCGGG (00,01,00,10,01,10,10,10,)	4	2	AGAGCCGG (00,10,00,10,01,01,10,10,)	6	6	4
182	00010110110	1001001001101101	GCAGCGTC (10,01,00,10,01,10,11,01,)	4	2	GGAGCCTC (10,10,00,10,01,01,11,01,)	6	4	4
183	00010110111	0100001101101110	CAATCGTG (01,00,00,11,01,10,11,10,)	4	2	CTATCCTG (01,11,00,11,01,01,11,10,)	4	4	4
184	00010111000	0100001101110000	CAATCTAA (01,00,00,11,01,11,00,00,)	4	2	CTATCAAA (01,11,00,11,01,00,00,00,)	2	4	6
185	00010111001	1001001001110011	GCAGCTAT (10,01,00,10,01,11,00,11,)	4	2	GGAGCAAT (10,10,00,10,01,00,00,11,)	4	4	4
186	00010111010	0001001001110100	ACAGCTCA (00,01,00,10,01,11,01,00,)	4	2	AGAGCACA (00,10,00,10,01,00,01,00,)	4	4	6
187	00010111011	1100001101110111	TAATCTCT (11,00,00,11,01,11,01,11,)	4	2	TTATCACT (11,11,00,11,01,00,01,11,)	2	2	4
188	00010111100	1101001001111000	TCAGCTGA (11,01,00,10,01,11,10,00,)	4	2	TGAGCAGA (11,10,00,10,01,00,10,00,)	4	4	4
189	00010111101	0000001101111011	AAATCTGT (00,00,00,11,01,11,10,11,)	4	2	ATATCAGT (00,11,00,11,01,00,10,11,)	2	4	4
190	00010111110	1000001101111100	GAATCTTA (10,00,00,11,01,11,11,00,)	4	2	GTATCATA (10,11,00,11,01,00,11,00,)	2	4	4
191	00010111111	0101001001111111	CCAGCTTT (01,01,00,10,01,11,11,11,)	4	2	CGAGCATT (01,10,00,10,01,00,11,11,)	4	2	4
192	00011000000	0101001110000001	CCATGAAC (01,01,00,11,10,00,00,01,)	4	2	CGATGTAC (01,10,00,11,10,11,00,01,)	4	4	6
193	00011000001	1000001010000010	GAAGGAAG (10,00,00,10,10,00,00,10,)	4	2	GTAGGTAG (10,11,00,10,10,11,00,10,)	4	8	4
194	00011000010	0000001010000101	AAAGGACC (00,00,00,10,10,00,01,01,)	4	2	ATAGGTCC (00,11,00,10,10,11,01,01,)	4	6	6
195	00011000011	1101001110000110	TCATGACG (11,01,00,11,10,00,01,10,)	4	2	TGATGTCG (11,10,00,11,10,11,01,10,)	4	4	4
196	00011000100	1100001010001001	TAAGGAGC (11,00,00,10,10,00,10,01,)	4	2	TTAGGTGC (11,11,00,10,10,11,10,01,)	4	6	4
197	00011000101	0001001110001010	ACATGAGG (00,01,00,11,10,00,10,10,)	4	2	AGATGTGG (00,10,00,11,10,11,10,10,)	4	6	4
198	00011000110	1001001110001101	GCATGATC (10,01,00,11,10,00,11,01,)	4	2	GGATGTTC (10,10,00,11,10,11,11,01,)	4	4	4
199	00011000111	0100001010001110	CAAGGATG (01,00,00,10,10,00,11,10,)	4	2	CTAGGTTG (01,11,00,10,10,11,11,10,)	4	6	4
200	00011001000	0100001010010000	CAAGGCAA (01,00,00,10,10,01,00,00,)	4	2	CTAGGGAA (01,11,00,10,10,10,00,00,)	4	6	6
201	00011001001	1001001110010011	GCATGCAT (10,01,00,11,10,01,00,11,)	4	2	GGATGGAT (10,10,00,11,10,10,00,11,)	4	4	4
202	00011001010	0001001110010100	ACATGCCA (00,01,00,11,10,01,01,00,)	4	2	AGATGGCA (00,10,00,11,10,10,01,00,)	4	4	6
203	00011001011	1100001010010111	TAAGGCCT (11,00,00,10,10,01,01,11,)	4	2	TTAGGGCT (11,11,00,10,10,10,01,11,)	4	4	4
204	00011001100	1101001110011000	TCATGCGA (11,01,00,11,10,01,10,00,)	4	2	TGATGGGA (11,10,00,11,10,10,10,00,)	4	4	4
205	00011001101	0000001010011011	AAAGGCGT (00,00,00,10,10,01,10,11,)	4	2	ATAGGGGT (00,11,00,10,10,10,10,11,)	4	6	4
206	00011001110	1000001010011100	GAAGGCTA (10,00,00,10,10,01,11,00,)	4	2	GTAGGGTA (10,11,00,10,10,10,11,00,)	4	6	4
207	00011001111	0101001110011111	CCATGCTT (01,01,00,11,10,01,11,11,)	4	2	CGATGGTT (01,10,00,11,10,10,11,11,)	4	2	4
208	00011010000	1001001010100001	GCAGGGAC (10,01,00,10,10,10,00,01,)	4	2	GGAGGCAC (10,10,00,10,10,01,00,01,)	6	6	4
209	00011010001	0100001110100010	CAATGGAG (01,00,00,11,10,10,00,10,)	4	2	CTATGCAG (01,11,00,11,10,01,00,10,)	4	6	4
210	00011010010	1100001110100101	TAATGGCC (11,00,00,11,10,10,01,01,)	4	2	TTATGCCC (11,11,00,11,10,01,01,01,)	4	4	4
211	00011010011	0001001010100110	ACAGGGCG (00,01,00,10,10,10,01,10,)	4	2	AGAGGCCG (00,10,00,10,10,01,01,10,)	6	6	4
212	00011010100	0000001110101001	AAATGGGC (00,00,00,11,10,10,10,01,)	4	2	ATATGCGC (00,11,00,11,10,01,10,01,)	4	6	4
213	00011010101	1101001010101010	TCAGGGGG (11,01,00,10,10,10,10,10,)	4	2	TGAGGCGG (11,10,00,10,10,01,10,10,)	6	6	2
214	00011010110	0101001010101101	CCAGGGTC (01,01,00,10,10,10,11,01,)	4	2	CGAGGCTC (01,10,00,10,10,01,11,01,)	6	4	4
215	00011010111	1000001110101110	GAATGGTG (10,00,00,11,10,10,11,10,)	4	2	GTATGCTG (10,11,00,11,10,01,11,10,)	4	6	2
216	00011011000	1000001110110000	GAATGTAA (10,00,00,11,10,11,00,00,)	4	2	GTATGAAA (10,11,00,11,10,00,00,00,)	2	6	4
217	00011011001	0101001010110011	CCAGGTAT (01,01,00,10,10,11,00,11,)	4	2	CGAGGAAT (01,10,00,10,10,00,00,11,)	4	4	4
218	00011011010	1101001010110100	TCAGGTCA (11,01,00,10,10,11,01,00,)	4	2	TGAGGACA (11,10,00,10,10,00,01,00,)	4	4	4
219	00011011011	0000001110110111	AAATGTCT (00,00,00,11,10,11,01,11,)	4	2	ATATGACT (00,11,00,11,10,00,01,11,)	2	4	4
220	00011011100	0001001010111000	ACAGGTGA (00,01,00,10,10,11,10,00,)	4	2	AGAGGAGA (00,10,00,10,10,00,10,00,)	4	6	4
221	00011011101	1100001110111011	TAATGTGT (11,00,00,11,10,11,10,11,)	4	2	TTATGAGT (11,11,00,11,10,00,10,11,)	2	4	2
222	00011011110	0100001110111100	CAATGTTA (01,00,00,11,10,11,11,00,)	4	2	CTATGATA (01,11,00,11,10,00,11,00,)	2	4	4
223	00011011111	1001001010111111	GCAGGTTT (10,01,00,10,10,11,11,11,)	4	2	GGAGGATT (10,10,00,10,10,00,11,11,)	4	4	2
224	00011100000	0001001011000000	ACAGTAAA (00,01,00,10,11,00,00,00,)	4	2	AGAGTTAA (00,10,00,10,11,11,00,00,)	2	6	6
225	00011100001	1100001111000011	TAATTAAT (11,00,00,11,11,00,00,11,)	4	2	TTATTTAT (11,11,00,11,11,11,00,11,)	0	4	4
226	00011100010	0100001111000100	CAATTACA (01,00,00,11,11,00,01,00,)	4	2	CTATTTCA (01,11,00,11,11,11,01,00,)	2	4	6
227	00011100011	1001001011000111	GCAGTACT (10,01,00,10,11,00,01,11,)	4	2	GGAGTTCT (10,10,00,10,11,11,01,11,)	4	4	4
228	00011100100	1000001111001000	GAATTAGA (10,00,00,11,11,00,10,00,)	4	2	GTATTTGA (10,11,00,11,11,11,10,00,)	2	6	4
229	00011100101	0101001011001011	CCAGTAGT (01,01,00,10,11,00,10,11,)	4	2	CGAGTTGT (01,10,00,10,11,11,10,11,)	4	4	4
230	00011100110	1101001011001100	TCAGTATA (11,01,00,10,11,00,11,00,)	4	2	TGAGTTTA (11,10,00,10,11,11,11,00,)	2	4	4
231	00011100111	0000001111001111	AAATTATT (00,00,00,11,11,00,11,11,)	4	2	ATATTTTT (00,11,00,11,11,11,11,11,)	0	4	4
232	00011101000	0000001111010001	AAATTCAC (00,00,00,11,11,01,00,01,)	4	2	ATATTGAC (00,11,00,11,11,10,00,01,)	2	4	6
233	00011101001	1101001011010010	TCAGTCAG (11,01,00,10,11,01,00,10,)	4	2	TGAGTGAG (11,10,00,10,11,10,00,10,)	4	4	4
234	00011101010	0101001011010101	CCAGTCCC (01,01,00,10,11,01,01,01,)	4	2	CGAGTGCC (01,10,00,10,11,10,01,01,)	6	2	6
235	00011101011	1000001111010110	GAATTCCG (10,00,00,11,11,01,01,10,)	4	2	GTATTGCG (10,11,00,11,11,10,01,10,)	4	4	4
236	00011101100	1001001011011001	GCAGTCGC (10,01,00,10,11,01,10,01,)	4	2	GGAGTGGC (10,10,00,10,11,10,10,01,)	6	4	4
237	00011101101	0100001111011010	CAATTCGG (01,00,00,11,11,01,10,10,)	4	2	CTATTGGG (01,11,00,11,11,10,10,10,)	4	4	4
238	00011101110	1100001111011101	TAATTCTC (11,00,00,11,11,01,11,01,)	4	2	TTATTGTC (11,11,00,11,11,10,11,01,)	2	2	4
239	00011101111	0001001011011110	ACAGTCTG (00,01,00,10,11,01,11,10,)	4	2	AGAGTGTG (00,10,00,10,11,10,11,10,)	4	4	4
240	00011110000	1101001111100000	TCATTGAA (11,01,00,11,11,10,00,00,)	4	2	TGATTCAA (11,10,00,11,11,01,00,00,)	2	4	4
241	00011110001	0000001011100011	AAAGTGAT (00,00,00,10,11,10,00,11,)	4	2	ATAGTCAT (00,11,00,10,11,01,00,11,)	2	6	4
242	00011110010	1000001011100100	GAAGTGCA (10,00,00,10,11,10,01,00,)	4	2	GTAGTCCA (10,11,00,10,11,01,01,00,)	4	6	4
243	00011110011	0101001111100111	CCATTGCT (01,01,00,11,11,10,01,11,)	4	2	CGATTCCT (01,10,00,11,11,01,01,11,)	4	2	4
244	00011110100	0100001011101000	CAAGTGGA (01,00,00,10,11,10,10,00,)	4	2	CTAGTCGA (01,11,00,10,11,01,10,00,)	4	6	4
245	00011110101	1001001111101011	GCATTGGT (10,01,00,11,11,10,10,11,)	4	2	GGATTCGT (10,10,00,11,11,01,10,11,)	4	4	2
246	00011110110	0001001111101100	ACATTGTA (00,01,00,11,11,10,11,00,)	4	2	AGATTCTA (00,10,00,11,11,01,11,00,)	2	4	4
247	00011110111	1100001011101111	TAAGTGTT (11,00,00,10,11,10,11,11,)	4	2	TTAGTCTT (11,11,00,10,11,01,11,11,)	2	4	2
248	00011111000	1100001011110001	TAAGTTAC (11,00,00,10,11,11,00,01,)	4	2	TTAGTAAC (11,11,00,10,11,00,00,01,)	2	4	4
249	00011111001	0001001111110010	ACATTTAG (00,01,00,11,11,11,00,10,)	4	2	AGATTAAG (00,10,00,11,11,00,00,10,)	2	4	4
250	00011111010	1001001111110101	GCATTTCC (10,01,00,11,11,11,01,01,)	4	2	GGATTACC (10,10,00,11,11,00,01,01,)	4	2	4
251	00011111011	0100001011110110	CAAGTTCG (01,00,00,10,11,11,01,10,)	4	2	CTAGTACG (01,11,00,10,11,00,01,10,)	4	4	4
252	00011111100	0101001111111001	CCATTTGC (01,01,00,11,11,11,10,01,)	4	2	CGATTAGC (01,10,00,11,11,00,10,01,)	4	2	4
253	00011111101	1000001011111010	GAAGTTGG (10,00,00,10,11,11,10,10,)	4	2	GTAGTAGG (10,11,00,10,11,00,10,10,)	4	6	2
254	00011111110	0000001011111101	AAAGTTTC (00,00,00,10,11,11,11,01,)	4	2	ATAGTATC (00,11,00,10,11,00,11,01,)	2	4	4
255	00011111111	1101001111111110	TCATTTTG (11,01,00,11,11,11,11,10,)	4	2	TGATTATG (11,10,00,11,11,00,11,10,)	2	2	2
256	00100000000	0101010000000001	CCCAAAAC (01,01,01,00,00,00,00,01,)	4	2	CGCAATAC (01,10,01,00,00,11,00,01,)	4	4	8
257	00100000001	1000010100000010	GACCAAAG (10,00,01,01,00,00,00,10,)	4	2	GTCCATAG (10,11,01,01,00,11,00,10,)	4	6	6
258	00100000010	0000010100000101	AACCAACC (00,00,01,01,00,00,01,01,)	4	2	ATCCATCC (00,11,01,01,00,11,01,01,)	4	4	8
259	00100000011	1101010000000110	TCCAAACG (11,01,01,00,00,00,01,10,)	4	2	TGCAATCG (11,10,01,00,00,11,01,10,)	4	4	6
260	00100000100	1100010100001001	TACCAAGC (11,00,01,01,00,00,10,01,)	4	2	TTCCATGC (11,11,01,01,00,11,10,01,)	4	4	6
261	00100000101	0001010000001010	ACCAAAGG (00,01,01,00,00,00,10,10,)	4	2	AGCAATGG (00,10,01,00,00,11,10,10,)	4	6	6
262	00100000110	1001010000001101	GCCAAATC (10,01,01,00,00,00,11,01,)	4	2	GGCAATTC (10,10,01,00,00,11,11,01,)	4	4	6
263	00100000111	0100010100001110	CACCAATG (01,00,01,01,00,00,11,10,)	4	2	CTCCATTG (01,11,01,01,00,11,11,10,)	4	4	6
264	00100001000	0100010100010000	CACCACAA (01,00,01,01,00,01,00,00,)	4	2	CTCCAGAA (01,11,01,01,00,10,00,00,)	4	4	8
265	00100001001	1001010000010011	GCCAACAT (10,01,01,00,00,01,00,11,)	4	2	GGCAAGAT (10,10,01,00,00,10,00,11,)	4	4	6
266	00100001010	0001010000010100	ACCAACCA (00,01,01,00,00,01,01,00,)	4	2	AGCAAGCA (00,10,01,00,00,10,01,00,)	4	4	8
267	00100001011	1100010100010111	TACCACCT (11,00,01,01,00,01,01,11,)	4	2	TTCCAGCT (11,11,01,01,00,10,01,11,)	4	2	6
268	00100001100	1101010000011000	TCCAACGA (11,01,01,00,00,01,10,00,)	4	2	TGCAAGGA (11,10,01,00,00,10,10,00,)	4	4	6
269	00100001101	0000010100011011	AACCACGT (00,00,01,01,00,01,10,11,)	4	2	ATCCAGGT (00,11,01,01,00,10,10,11,)	4	4	6
270	00100001110	1000010100011100	GACCACTA (10,00,01,01,00,01,11,00,)	4	2	GTCCAGTA (10,11,01,01,00,10,11,00,)	4	4	6
271	00100001111	0101010000011111	CCCAACTT (01,01,01,00,00,01,11,11,)	4	2	CGCAAGTT (01,10,01,00,00,10,11,11,)	4	2	6
272	00100010000	1001010100100001	GCCCAGAC (10,01,01,01,00,10,00,01,)	4	2	GGCCACAC (10,10,01,01,00,01,00,01,)	6	4	6
273	00100010001	0100010000100010	CACAAGAG (01,00,01,00,00,10,00,10,)	4	2	CTCAACAG (01,11,01,00,00,01,00,10,)	4	6	6
274	00100010010	1100010000100101	TACAAGCC (11,00,01,00,00,10,01,01,)	4	2	TTCAACCC (11,11,01,00,00,01,01,01,)	4	4	6
275	00100010011	0001010100100110	ACCCAGCG (00,01,01,01,00,10,01,10,)	4	2	AGCCACCG (00,10,01,01,00,01,01,10,)	6	4	6
276	00100010100	0000010000101001	AACAAGGC (00,00,01,00,00,10,10,01,)	4	2	ATCAACGC (00,11,01,00,00,01,10,01,)	4	6	6
277	00100010101	1101010100101010	TCCCAGGG (11,01,01,01,00,10,10,10,)	4	2	TGCCACGG (11,10,01,01,00,01,10,10,)	6	4	4
278	00100010110	0101010100101101	CCCCAGTC (01,01,01,01,00,10,11,01,)	4	2	CGCCACTC (01,10,01,01,00,01,11,01,)	6	2	6
279	00100010111	1000010000101110	GACAAGTG (10,00,01,00,00,10,11,10,)	4	2	GTCAACTG (10,11,01,00,00,01,11,10,)	4	6	4
280	00100011000	1000010000110000	GACAATAA (10,00,01,00,00,11,00,00,)	4	2	GTCAAAAA (10,11,01,00,00,00,00,00,)	2	6	6
281	00100011001	0101010100110011	CCCCATAT (01,01,01,01,00,11,00,11,)	4	2	CGCCAAAT (01,10,01,01,00,00,00,11,)	4	2	6
282	00100011010	1101010100110100	TCCCATCA (11,01,01,01,00,11,01,00,)	4	2	TGCCAACA (11,10,01,01,00,00,01,00,)	4	2	6
283	00100011011	0000010000110111	AACAATCT (00,00,01,00,00,11,01,11,)	4	2	ATCAAACT (00,11,01,00,00,00,01,11,)	2	4	6
284	00100011100	0001010100111000	ACCCATGA (00,01,01,01,00,11,10,00,)	4	2	AGCCAAGA (00,10,01,01,00,00,10,00,)	4	4	6
285	00100011101	1100010000111011	TACAATGT (11,00,01,00,00,11,10,11,)	4	2	TTCAAAGT (11,11,01,00,00,00,10,11,)	2	4	4
286	00100011110	0100010000111100	CACAATTA (01,00,01,00,00,11,11,00,)	4	2	CTCAAATA (01,11,01,00,00,00,11,00,)	2	4	6
287	00100011111	1001010100111111	GCCCATTT (10,01,01,01,00,11,11,11,)	4	2	GGCCAATT (10,10,01,01,00,00,11,11,)	4	2	4
288	00100100000	0001010101000000	ACCCCAAA (00,01,01,01,01,00,00,00,)	4	2	AGCCCTAA (00,10,01,01,01,11,00,00,)	4	4	8
289	00100100001	1100010001000011	TACACAAT (11,00,01,00,01,00,00,11,)	4	2	TTCACTAT (11,11,01,00,01,11,00,11,)	2	4	6
290	00100100010	0100010001000100	CACACACA (01,00,01,00,01,00,01,00,)	4	2	CTCACTCA (01,11,01,00,01,11,01,00,)	4	4	8
291	00100100011	1001010101000111	GCCCCACT (10,01,01,01,01,00,01,11,)	4	2	GGCCCTCT (10,10,01,01,01,11,01,11,)	6	2	6
292	00100100100	1000010001001000	GACACAGA (10,00,01,00,01,00,10,00,)	4	2	GTCACTGA (10,11,01,00,01,11,10,00,)	4	6	6
293	00100100101	0101010101001011	CCCCCAGT (01,01,01,01,01,00,10,11,)	4	2	CGCCCTGT (01,10,01,01,01,11,10,11,)	6	2	6
294	00100100110	1101010101001100	TCCCCATA (11,01,01,01,01,00,11,00,)	4	2	TGCCCTTA (11,10,01,01,01,11,11,00,)	4	2	6
295	00100100111	0000010001001111	AACACATT (00,00,01,00,01,00,11,11,)	4	2	ATCACTTT (00,11,01,00,01,11,11,11,)	2	4	6
296	00100101000	0000010001010001	AACACCAC (00,00,01,00,01,01,00,01,)	4	2	ATCACGAC (00,11,01,00,01,10,00,01,)	4	4	8
297	00100101001	1101010101010010	TCCCCCAG (11,01,01,01,01,01,00,10,)	4	2	TGCCCGAG (11,10,01,01,01,10,00,10,)	6	2	6
298	00100101010	0101010101010101	CCCCCCCC (01,01,01,01,01,01,01,01,)	4	2	CGCCCGCC (01,10,01,01,01,10,01,01,)	8	0	8
299	00100101011	1000010001010110	GACACCCG (10,00,01,00,01,01,01,10,)	4	2	GTCACGCG (10,11,01,00,01,10,01,10,)	6	4	6
300	00100101100	1001010101011001	GCCCCCGC (10,01,01,01,01,01,10,01,)	4	2	GGCCCGGC (10,10,01,01,01,10,10,01,)	8	2	6
301	00100101101	0100010001011010	CACACCGG (01,00,01,00,01,01,10,10,)	4	2	CTCACGGG (01,11,01,00,01,10,10,10,)	6	4	6
302	00100101110	1100010001011101	TACACCTC (11,00,01,00,01,01,11,01,)	4	2	TTCACGTC (11,11,01,00,01,10,11,01,)	4	2	6
303	00100101111	0001010101011110	ACCCCCTG (00,01,01,01,01,01,11,10,)	4	2	AGCCCGTG (00,10,01,01,01,10,11,10,)	6	2	6
304	00100110000	1101010001100000	TCCACGAA (11,01,01,00,01,10,00,00,)	4	2	TGCACCAA (11,10,01,00,01,01,00,00,)	4	4	6
305	00100110001	0000010101100011	AACCCGAT (00,00,01,01,01,10,00,11,)	4	2	ATCCCCAT (00,11,01,01,01,01,00,11,)	4	4	6
306	00100110010	1000010101100100	GACCCGCA (10,00,01,01,01,10,01,00,)	4	2	GTCCCCCA (10,11,01,01,01,01,01,00,)	6	4	6
307	00100110011	0101010001100111	CCCACGCT (01,01,01,00,01,10,01,11,)	4	2	CGCACCCT (01,10,01,00,01,01,01,11,)	6	2	6
308	00100110100	0100010101101000	CACCCGGA (01,00,01,01,01,10,10,00,)	4	2	CTCCCCGA (01,11,01,01,01,01,10,00,)	6	4	6
309	00100110101	1001010001101011	GCCACGGT (10,01,01,00,01,10,10,11,)	4	2	GGCACCGT (10,10,01,00,01,01,10,11,)	6	4	4
310	00100110110	0001010001101100	ACCACGTA (00,01,01,00,01,10,11,00,)	4	2	AGCACCTA (00,10,01,00,01,01,11,00,)	4	4	6
311	00100110111	1100010101101111	TACCCGTT (11,00,01,01,01,10,11,11,)	4	2	TTCCCCTT (11,11,01,01,01,01,11,11,)	4	2	4
312	00100111000	1100010101110001	TACCCTAC (11,00,01,01,01,11,00,01,)	4	2	TTCCCAAC (11,11,01,01,01,00,00,01,)	4	2	6
313	00100111001	0001010001110010	ACCACTAG (00,01,01,00,01,11,00,10,)	4	2	AGCACAAG (00,10,01,00,01,00,00,10,)	4	4	6
314	00100111010	1001010001110101	GCCACTCC (10,01,01,00,01,11,01,01,)	4	2	GGCACACC (10,10,01,00,01,00,01,01,)	6	2	6
315	00100111011	0100010101110110	CACCCTCG (01,00,01,01,01,11,01,10,)	4	2	CTCCCACG (01,11,01,01,01,00,01,10,)	6	2	6
316	00100111100	0101010001111001	CCCACTGC (01,01,01,00,01,11,10,01,)	4	2	CGCACAGC (01,10,01,00,01,00,10,01,)	6	2	6
317	00100111101	1000010101111010	GACCCTGG (10,00,01,01,01,11,10,10,)	4	2	GTCCCAGG (10,11,01,01,01,00,10,10,)	6	4	4
318	00100111110	0000010101111101	AACCCTTC (00,00,01,01,01,11,11,01,)	4	2	ATCCCATC (00,11,01,01,01,00,11,01,)	4	2	6
319	00100111111	1101010001111110	TCCACTTG (11,01,01,00,01,11,11,10,)	4	2	TGCACATG (11,10,01,00,01,00,11,10,)	4	2	4
320	00101000000	1101010110000000	TCCCGAAA (11,01,01,01,10,00,00,00,)	4	2	TGCCGTAA (11,10,01,01,10,11,00,00,)	4	4	6
321	00101000001	0000010010000011	AACAGAAT (00,00,01,00,10,00,00,11,)	4	2	ATCAGTAT (00,11,01,00,10,11,00,11,)	2	6	6
322	00101000010	1000010010000100	GACAGACA (10,00,01,00,10,00,01,00,)	4	2	GTCAGTCA (10,11,01,00,10,11,01,00,)	4	6	6
323	00101000011	0101010110000111	CCCCGACT (01,01,01,01,10,00,01,11,)	4	2	CGCCGTCT (01,10,01,01,10,11,01,11,)	6	2	6
324	00101000100	0100010010001000	CACAGAGA (01,00,01,00,10,00,10,00,)	4	2	CTCAGTGA (01,11,01,00,10,11,10,00,)	4	6	6
325	00101000101	1001010110001011	GCCCGAGT (10,01,01,01,10,00,10,11,)	4	2	GGCCGTGT (10,10,01,01,10,11,10,11,)	6	4	4
326	00101000110	0001010110001100	ACCCGATA (00,01,01,01,10,00,11,00,)	4	2	AGCCGTTA (00,10,01,01,10,11,11,00,)	4	4	6
327	00101000111	1100010010001111	TACAGATT (11,00,01,00,10,00,11,11,)	4	2	TTCAGTTT (11,11,01,00,10,11,11,11,)	2	4	4
328	00101001000	1100010010010001	TACAGCAC (11,00,01,00,10,01,00,01,)	4	2	TTCAGGAC (11,11,01,00,10,10,00,01,)	4	4	6
329	00101001001	0001010110010010	ACCCGCAG (00,01,01,01,10,01,00,10,)	4	2	AGCCGGAG (00,10,01,01,10,10,00,10,)	6	4	6
330	00101001010	1001010110010101	GCCCGCCC (10,01,01,01,10,01,01,01,)	4	2	GGCCGGCC (10,10,01,01,10,10,01,01,)	8	2	6
331	00101001011	0100010010010110	CACAGCCG (01,00,01,00,10,01,01,10,)	4	2	CTCAGGCG (01,11,01,00,10,10,01,10,)	6	4	6
332	00101001100	0101010110011001	CCCCGCGC (01,01,01,01,10,01,10,01,)	4	2	CGCCGGGC (01,10,01,01,10,10,10,01,)	8	2	6
333	00101001101	1000010010011010	GACAGCGG (10,00,01,00,10,01,10,10,)	4	2	GTCAGGGG (10,11,01,00,10,10,10,10,)	6	6	4
334	00101001110	0000010010011101	AACAGCTC (00,00,01,00,10,01,11,01,)	4	2	ATCAGGTC (00,11,01,00,10,10,11,01,)	4	4	6
335	00101001111	1101010110011110	TCCCGCTG (11,01,01,01,10,01,11,10,)	4	2	TGCCGGTG (11,10,01,01,10,10,11,10,)	6	2	4
336	00101010000	0001010010100000	ACCAGGAA (00,01,01,00,10,10,00,00,)	4	2	AGCAGCAA (00,10,01,00,10,01,00,00,)	4	6	6
337	00101010001	1100010110100011	TACCGGAT (11,00,01,01,10,10,00,11,)	4	2	TTCCGCAT (11,11,01,01,10,01,00,11,)	4	4	4
338	00101010010	0100010110100100	CACCGGCA (01,00,01,01,10,10,01,00,)	4	2	CTCCGCCA (01,11,01,01,10,01,01,00,)	6	4	6
339	00101010011	1001010010100111	GCCAGGCT (10,01,01,00,10,10,01,11,)	4	2	GGCAGCCT (10,10,01,00,10,01,01,11,)	6	4	4
340	00101010100	1000010110101000	GACCGGGA (10,00,01,01,10,10,10,00,)	4	2	GTCCGCGA (10,11,01,01,10,01,10,00,)	6	6	4
341	00101010101	0101010010101011	CCCAGGGT (01,01,01,00,10,10,10,11,)	4	2	CGCAGCGT (01,10,01,00,10,01,10,11,)	6	4	4
342	00101010110	1101010010101100	TCCAGGTA (11,01,01,00,10,10,11,00,)	4	2	TGCAGCTA (11,10,01,00,10,01,11,00,)	4	4	4
343	00101010111	0000010110101111	AACCGGTT (00,00,01,01,10,10,11,11,)	4	2	ATCCGCTT (00,11,01,01,10,01,11,11,)	4	4	4
344	00101011000	0000010110110001	AACCGTAC (00,00,01,01,10,11,00,01,)	4	2	ATCCGAAC (00,11,01,01,10,00,00,01,)	4	4	6
345	00101011001	1101010010110010	TCCAGTAG (11,01,01,00,10,11,00,10,)	4	2	TGCAGAAG (11,10,01,00,10,00,00,10,)	4	4	4
346	00101011010	0101010010110101	CCCAGTCC (01,01,01,00,10,11,01,01,)	4	2	CGCAGACC (01,10,01,00,10,00,01,01,)	6	2	6
347	00101011011	1000010110110110	GACCGTCG (10,00,01,01,10,11,01,10,)	4	2	GTCCGACG (10,11,01,01,10,00,01,10,)	6	4	4
348	00101011100	1001010010111001	GCCAGTGC (10,01,01,00,10,11,10,01,)	4	2	GGCAGAGC (10,10,01,00,10,00,10,01,)	6	4	4
349	00101011101	0100010110111010	CACCGTGG (01,00,01,01,10,11,10,10,)	4	2	CTCCGAGG (01,11,01,01,10,00,10,10,)	6	4	4
350	00101011110	1100010110111101	TACCGTTC (11,00,01,01,10,11,11,01,)	4	2	TTCCGATC (11,11,01,01,10,00,11,01,)	4	2	4
351	00101011111	0001010010111110	ACCAGTTG (00,01,01,00,10,11,11,10,)	4	2	AGCAGATG (00,10,01,00,10,00,11,10,)	4	4	4
352	00101100000	1001010011000001	GCCATAAC (10,01,01,00,11,00,00,01,)	4	2	GGCATTAC (10,10,01,00,11,11,00,01,)	4	4	6
353	00101100001	0100010111000010	CACCTAAG (01,00,01,01,11,00,00,10,)	4	2	CTCCTTAG (01,11,01,01,11,11,00,10,)	4	4	6
354	00101100010	1100010111000101	TACCTACC (11,00,01,01,11,00,01,01,)	4	2	TTCCTTCC (11,11,01,01,11,11,01,01,)	4	2	6
355	00101100011	0001010011000110	ACCATACG (00,01,01,00,11,00,01,10,)	4	2	AGCATTCG (00,10,01,00,11,11,01,10,)	4	4	6
356	00101100100	0000010111001001	AACCTAGC (00,00,01,01,11,00,10,01,)	4	2	ATCCTTGC (00,11,01,01,11,11,10,01,)	4	4	6
357	00101100101	1101010011001010	TCCATAGG (11,01,01,00,11,00,10,10,)	4	2	TGCATTGG (11,10,01,00,11,11,10,10,)	4	4	4
358	00101100110	0101010011001101	CCCATATC (01,01,01,00,11,00,11,01,)	4	2	CGCATTTC (01,10,01,00,11,11,11,01,)	4	2	6
359	00101100111	1000010111001110	GACCTATG (10,00,01,01,11,00,11,10,)	4	2	GTCCTTTG (10,11,01,01,11,11,11,10,)	4	4	4
360	00101101000	1000010111010000	GACCTCAA (10,00,01,01,11,01,00,00,)	4	2	GTCCTGAA (10,11,01,01,11,10,00,00,)	4	4	6
361	00101101001	0101010011010011	CCCATCAT (01,01,01,00,11,01,00,11,)	4	2	CGCATGAT (01,10,01,00,11,10,00,11,)	4	2	6
362	00101101010	1101010011010100	TCCATCCA (11,01,01,00,11,01,01,00,)	4	2	TGCATGCA (11,10,01,00,11,10,01,00,)	4	2	6
363	00101101011	0000010111010111	AACCTCCT (00,00,01,01,11,01,01,11,)	4	2	ATCCTGCT (00,11,01,01,11,10,01,11,)	4	2	6
364	00101101100	0001010011011000	ACCATCGA (00,01,01,00,11,01,10,00,)	4	2	AGCATGGA (00,10,01,00,11,10,10,00,)	4	4	6
365	00101101101	1100010111011011	TACCTCGT (11,00,01,01,11,01,10,11,)	4	2	TTCCTGGT (11,11,01,01,11,10,10,11,)	4	2	4
366	00101101110	0100010111011100	CACCTCTA (01,00,01,01,11,01,11,00,)	4	2	CTCCTGTA (01,11,01,01,11,10,11,00,)	4	2	6
367	00101101111	1001010011011111	GCCATCTT (10,01,01,00,11,01,11,11,)	4	2	GGCATGTT (10,10,01,00,11,10,11,11,)	4	2	4
368	00101110000	0101010111100001	CCCCTGAC (01,01,01,01,11,10,00,01,)	4	2	CGCCTCAC (01,10,01,01,11,01,00,01,)	6	2	6
369	00101110001	1000010011100010	GACATGAG (10,00,01,00,11,10,00,10,)	4	2	GTCATCAG (10,11,01,00,11,01,00,10,)	4	6	4
370	00101110010	0000010011100101	AACATGCC (00,00,01,00,11,10,01,01,)	4	2	ATCATCCC (00,11,01,00,11,01,01,01,)	4	4	6
371	00101110011	1101010111100110	TCCCTGCG (11,01,01,01,11,10,01,10,)	4	2	TGCCTCCG (11,10,01,01,11,01,01,10,)	6	2	4
372	00101110100	1100010011101001	TACATGGC (11,00,01,00,11,10,10,01,)	4	2	TTCATCGC (11,11,01,00,11,01,10,01,)	4	4	4
373	00101110101	0001010111101010	ACCCTGGG (00,01,01,01,11,10,10,10,)	4	2	AGCCTCGG (00,10,01,01,11,01,10,10,)	6	4	4
374	00101110110	1001010111101101	GCCCTGTC (10,01,01,01,11,10,11,01,)	4	2	GGCCTCTC (10,10,01,01,11,01,11,01,)	6	2	4
375	00101110111	0100010011101110	CACATGTG (01,00,01,00,11,10,11,10,)	4	2	CTCATCTG (01,11,01,00,11,01,11,10,)	4	4	4
376	00101111000	0100010011110000	CACATTAA (01,00,01,00,11,11,00,00,)	4	2	CTCATAAA (01,11,01,00,11,00,00,00,)	2	4	6
377	00101111001	1001010111110011	GCCCTTAT (10,01,01,01,11,11,00,11,)	4	2	GGCCTAAT (10,10,01,01,11,00,00,11,)	4	2	4
378	00101111010	0001010111110100	ACCCTTCA (00,01,01,01,11,11,01,00,)	4	2	AGCCTACA (00,10,01,01,11,00,01,00,)	4	2	6
379	00101111011	1100010011110111	TACATTCT (11,00,01,00,11,11,01,11,)	4	2	TTCATACT (11,11,01,00,11,00,01,11,)	2	2	4
380	00101111100	1101010111111000	TCCCTTGA (11,01,01,01,11,11,10,00,)	4	2	TGCCTAGA (11,10,01,01,11,00,10,00,)	4	2	4
381	00101111101	0000010011111011	AACATTGT (00,00,01,00,11,11,10,11,)	4	2	ATCATAGT (00,11,01,00,11,00,10,11,)	2	4	4
382	00101111110	1000010011111100	GACATTTA (10,00,01,00,11,11,11,00,)	4	2	GTCATATA (10,11,01,00,11,00,11,00,)	2	4	4
383	00101111111	0101010111111111	CCCCTTTT (01,01,01,01,11,11,11,11,)	4	2	CGCCTATT (01,10,01,01,11,00,11,11,)	4	0	4
384	00110000000	1000011000000001	GACGAAAC (10,00,01,10,00,00,00,01,)	4	2	GTCGATAC (10,11,01,10,00,11,00,01,)	4	6	6
385	00110000001	0101011100000010	CCCTAAAG (01,01,01,11,00,00,00,10,)	4	2	CGCTATAG (01,10,01,11,00,11,00,10,)	4	4	6
386	00110000010	1101011100000101	TCCTAACC (11,01,01,11,00,00,01,01,)	4	2	TGCTATCC (11,10,01,11,00,11,01,01,)	4	2	6
387	00110000011	0000011000000110	AACGAACG (00,00,01,10,00,00,01,10,)	4	2	ATCGATCG (00,11,01,10,00,11,01,10,)	4	6	6
388	00110000100	0001011100001001	ACCTAAGC (00,01,01,11,00,00,10,01,)	4	2	AGCTATGC (00,10,01,11,00,11,10,01,)	4	4	6
389	00110000101	1100011000001010	TACGAAGG (11,00,01,10,00,00,10,10,)	4	2	TTCGATGG (11,11,01,10,00,11,10,10,)	4	6	4
390	00110000110	0100011000001101	CACGAATC (01,00,01,10,00,00,11,01,)	4	2	CTCGATTC (01,11,01,10,00,11,11,01,)	4	4	6
391	00110000111	1001011100001110	GCCTAATG (10,01,01,11,00,00,11,10,)	4	2	GGCTATTG (10,10,01,11,00,11,11,10,)	4	4	4
392	00110001000	1001011100010000	GCCTACAA (10,01,01,11,00,01,00,00,)	4	2	GGCTAGAA (10,10,01,11,00,10,00,00,)	4	4	6
393	00110001001	0100011000010011	CACGACAT (01,00,01,10,00,01,00,11,)	4	2	CTCGAGAT (01,11,01,10,00,10,00,11,)	4	4	6
394	00110001010	1100011000010100	TACGACCA (11,00,01,10,00,01,01,00,)	4	2	TTCGAGCA (11,11,01,10,00,10,01,00,)	4	4	6
395	00110001011	0001011100010111	ACCTACCT (00,01,01,11,00,01,01,11,)	4	2	AGCTAGCT (00,10,01,11,00,10,01,11,)	4	2	6
396	00110001100	0000011000011000	AACGACGA (00,00,01,10,00,01,10,00,)	4	2	ATCGAGGA (00,11,01,10,00,10,10,00,)	4	6	6
397	00110001101	1101011100011011	TCCTACGT (11,01,01,11,00,01,10,11,)	4	2	TGCTAGGT (11,10,01,11,00,10,10,11,)	4	2	4
398	00110001110	0101011100011100	CCCTACTA (01,01,01,11,00,01,11,00,)	4	2	CGCTAGTA (01,10,01,11,00,10,11,00,)	4	2	6
399	00110001111	1000011000011111	GACGACTT (10,00,01,10,00,01,11,11,)	4	2	GTCGAGTT (10,11,01,10,00,10,11,11,)	4	4	4
400	00110010000	0100011100100001	CACTAGAC (01,00,01,11,00,10,00,01,)	4	2	CTCTACAC (01,11,01,11,00,01,00,01,)	4	4	6
401	00110010001	1001011000100010	GCCGAGAG (10,01,01,10,00,10,00,10,)	4	2	GGCGACAG (10,10,01,10,00,01,00,10,)	6	6	4
402	00110010010	0001011000100101	ACCGAGCC (00,01,01,10,00,10,01,01,)	4	2	AGCGACCC (00,10,01,10,00,01,01,01,)	6	4	6
403	00110010011	1100011100100110	TACTAGCG (11,00,01,11,00,10,01,10,)	4	2	TTCTACCG (11,11,01,11,00,01,01,10,)	4	4	4
404	00110010100	1101011000101001	TCCGAGGC (11,01,01,10,00,10,10,01,)	4	2	TGCGACGC (11,10,01,10,00,01,10,01,)	6	4	4
405	00110010101	0000011100101010	AACTAGGG (00,00,01,11,00,10,10,10,)	4	2	ATCTACGG (00,11,01,11,00,01,10,10,)	4	6	4
406	00110010110	1000011100101101	GACTAGTC (10,00,01,11,00,10,11,01,)	4	2	GTCTACTC (10,11,01,11,00,01,11,01,)	4	4	4
407	00110010111	0101011000101110	CCCGAGTG (01,01,01,10,00,10,11,10,)	4	2	CGCGACTG (01,10,01,10,00,01,11,10,)	6	4	4
408	00110011000	0101011000110000	CCCGATAA (01,01,01,10,00,11,00,00,)	4	2	CGCGAAAA (01,10,01,10,00,00,00,00,)	4	4	6
409	00110011001	1000011100110011	GACTATAT (10,00,01,11,00,11,00,11,)	4	2	GTCTAAAT (10,11,01,11,00,00,00,11,)	2	4	4
410	00110011010	0000011100110100	AACTATCA (00,00,01,11,00,11,01,00,)	4	2	ATCTAACA (00,11,01,11,00,00,01,00,)	2	4	6
411	00110011011	1101011000110111	TCCGATCT (11,01,01,10,00,11,01,11,)	4	2	TGCGAACT (11,10,01,10,00,00,01,11,)	4	2	4
412	00110011100	1100011100111000	TACTATGA (11,00,01,11,00,11,10,00,)	4	2	TTCTAAGA (11,11,01,11,00,00,10,00,)	2	4	4
413	00110011101	0001011000111011	ACCGATGT (00,01,01,10,00,11,10,11,)	4	2	AGCGAAGT (00,10,01,10,00,00,10,11,)	4	4	4
414	00110011110	1001011000111100	GCCGATTA (10,01,01,10,00,11,11,00,)	4	2	GGCGAATA (10,10,01,10,00,00,11,00,)	4	4	4
415	00110011111	0100011100111111	CACTATTT (01,00,01,11,00,11,11,11,)	4	2	CTCTAATT (01,11,01,11,00,00,11,11,)	2	2	4
416	00110100000	1100011101000000	TACTCAAA (11,00,01,11,01,00,00,00,)	4	2	TTCTCTAA (11,11,01,11,01,11,00,00,)	2	4	6
417	00110100001	0001011001000011	ACCGCAAT (00,01,01,10,01,00,00,11,)	4	2	AGCGCTAT (00,10,01,10,01,11,00,11,)	4	4	6
418	00110100010	1001011001000100	GCCGCACA (10,01,01,10,01,00,01,00,)	4	2	GGCGCTCA (10,10,01,10,01,11,01,00,)	6	4	6
419	00110100011	0100011101000111	CACTCACT (01,00,01,11,01,00,01,11,)	4	2	CTCTCTCT (01,11,01,11,01,11,01,11,)	4	2	6
420	00110100100	0101011001001000	CCCGCAGA (01,01,01,10,01,00,10,00,)	4	2	CGCGCTGA (01,10,01,10,01,11,10,00,)	6	4	6
421	00110100101	1000011101001011	GACTCAGT (10,00,01,11,01,00,10,11,)	4	2	GTCTCTGT (10,11,01,11,01,11,10,11,)	4	4	4
422	00110100110	0000011101001100	AACTCATA (00,00,01,11,01,00,11,00,)	4	2	ATCTCTTA (00,11,01,11,01,11,11,00,)	2	4	6
423	00110100111	1101011001001111	TCCGCATT (11,01,01,10,01,00,11,11,)	4	2	TGCGCTTT (11,10,01,10,01,11,11,11,)	4	2	4
424	00110101000	1101011001010001	TCCGCCAC (11,01,01,10,01,01,00,01,)	4	2	TGCGCGAC (11,10,01,10,01,10,00,01,)	6	2	6
425	00110101001	0000011101010010	AACTCCAG (00,00,01,11,01,01,00,10,)	4	2	ATCTCGAG (00,11,01,11,01,10,00,10,)	4	4	6
426	00110101010	1000011101010101	GACTCCCC (10,00,01,11,01,01,01,01,)	4	2	GTCTCGCC (10,11,01,11,01,10,01,01,)	6	2	6
427	00110101011	0101011001010110	CCCGCCCG (01,01,01,10,01,01,01,10,)	4	2	CGCGCGCG (01,10,01,10,01,10,01,10,)	8	2	6
428	00110101100	0100011101011001	CACTCCGC (01,00,01,11,01,01,10,01,)	4	2	CTCTCGGC (01,11,01,11,01,10,10,01,)	6	2	6
429	00110101101	1001011001011010	GCCGCCGG (10,01,01,10,01,01,10,10,)	4	2	GGCGCGGG (10,10,01,10,01,10,10,10,)	8	4	4
430	00110101110	0001011001011101	ACCGCCTC (00,01,01,10,01,01,11,01,)	4	2	AGCGCGTC (00,10,01,10,01,10,11,01,)	6	2	6
431	00110101111	1100011101011110	TACTCCTG (11,00,01,11,01,01,11,10,)	4	2	TTCTCGTG (11,11,01,11,01,10,11,10,)	4	2	4
432	00110110000	0000011001100000	AACGCGAA (00,00,01,10,01,10,00,00,)	4	2	ATCGCCAA (00,11,01,10,01,01,00,00,)	4	6	6
433	00110110001	1101011101100011	TCCTCGAT (11,01,01,11,01,10,00,11,)	4	2	TGCTCCAT (11,10,01,11,01,01,00,11,)	4	2	4
434	00110110010	0101011101100100	CCCTCGCA (01,01,01,11,01,10,01,00,)	4	2	CGCTCCCA (01,10,01,11,01,01,01,00,)	6	2	6
435	00110110011	1000011001100111	GACGCGCT (10,00,01,10,01,10,01,11,)	4	2	GTCGCCCT (10,11,01,10,01,01,01,11,)	6	4	4
436	00110110100	1001011101101000	GCCTCGGA (10,01,01,11,01,10,10,00,)	4	2	GGCTCCGA (10,10,01,11,01,01,10,00,)	6	4	4
437	00110110101	0100011001101011	CACGCGGT (01,00,01,10,01,10,10,11,)	4	2	CTCGCCGT (01,11,01,10,01,01,10,11,)	6	4	4
438	00110110110	1100011001101100	TACGCGTA (11,00,01,10,01,10,11,00,)	4	2	TTCGCCTA (11,11,01,10,01,01,11,00,)	4	4	4
439	00110110111	0001011101101111	ACCTCGTT (00,01,01,11,01,10,11,11,)	4	2	AGCTCCTT (00,10,01,11,01,01,11,11,)	4	2	4
440	00110111000	0001011101110001	ACCTCTAC (00,01,01,11,01,11,00,01,)	4	2	AGCTCAAC (00,10,01,11,01,00,00,01,)	4	2	6
441	00110111001	1100011001110010	TACGCTAG (11,00,01,10,01,11,00,10,)	4	2	TTCGCAAG (11,11,01,10,01,00,00,10,)	4	4	4
442	00110111010	0100011001110101	CACGCTCC (01,00,01,10,01,11,01,01,)	4	2	CTCGCACC (01,11,01,10,01,00,01,01,)	6	2	6
443	00110111011	1001011101110110	GCCTCTCG (10,01,01,11,01,11,01,10,)	4	2	GGCTCACG (10,10,01,11,01,00,01,10,)	6	2	4
444	00110111100	1000011001111001	GACGCTGC (10,00,01,10,01,11,10,01,)	4	2	GTCGCAGC (10,11,01,10,01,00,10,01,)	6	4	4
445	00110111101	0101011101111010	CCCTCTGG (01,01,01,11,01,11,10,10,)	4	2	CGCTCAGG (01,10,01,11,01,00,10,10,)	6	2	4
446	00110111110	1101011101111101	TCCTCTTC (11,01,01,11,01,11,11,01,)	4	2	TGCTCATC (11,10,01,11,01,00,11,01,)	4	0	4
447	00110111111	0000011001111110	AACGCTTG (00,00,01,10,01,11,11,10,)	4	2	ATCGCATG (00,11,01,10,01,00,11,10,)	4	4	4
448	00111000000	0000011110000000	AACTGAAA (00,00,01,11,10,00,00,00,)	4	2	ATCTGTAA (00,11,01,11,10,11,00,00,)	2	6	6
449	00111000001	1101011010000011	TCCGGAAT (11,01,01,10,10,00,00,11,)	4	2	TGCGGTAT (11,10,01,10,10,11,00,11,)	4	4	4
450	00111000010	0101011010000100	CCCGGACA (01,01,01,10,10,00,01,00,)	4	2	CGCGGTCA (01,10,01,10,10,11,01,00,)	6	4	6
451	00111000011	1000011110000111	GACTGACT (10,00,01,11,10,00,01,11,)	4	2	GTCTGTCT (10,11,01,11,10,11,01,11,)	4	4	4
452	00111000100	1001011010001000	GCCGGAGA (10,01,01,10,10,00,10,00,)	4	2	GGCGGTGA (10,10,01,10,10,11,10,00,)	6	6	4
453	00111000101	0100011110001011	CACTGAGT (01,00,01,11,10,00,10,11,)	4	2	CTCTGTGT (01,11,01,11,10,11,10,11,)	4	4	4
454	00111000110	1100011110001100	TACTGATA (11,00,01,11,10,00,11,00,)	4	2	TTCTGTTA (11,11,01,11,10,11,11,00,)	2	4	4
455	00111000111	0001011010001111	ACCGGATT (00,01,01,10,10,00,11,11,)	4	2	AGCGGTTT (00,10,01,10,10,11,11,11,)	4	4	4
456	00111001000	0001011010010001	ACCGGCAC (00,01,01,10,10,01,00,01,)	4	2	AGCGGGAC (00,10,01,10,10,10,00,01,)	6	4	6
457	00111001001	1100011110010010	TACTGCAG (11,00,01,11,10,01,00,10,)	4	2	TTCTGGAG (11,11,01,11,10,10,00,10,)	4	4	4
458	00111001010	0100011110010101	CACTGCCC (01,00,01,11,10,01,01,01,)	4	2	CTCTGGCC (01,11,01,11,10,10,01,01,)	6	2	6
459	00111001011	1001011010010110	GCCGGCCG (10,01,01,10,10,01,01,10,)	4	2	GGCGGGCG (10,10,01,10,10,10,01,10,)	8	4	4
460	00111001100	1000011110011001	GACTGCGC (10,00,01,11,10,01,10,01,)	4	2	GTCTGGGC (10,11,01,11,10,10,10,01,)	6	4	4
461	00111001101	0101011010011010	CCCGGCGG (01,01,01,10,10,01,10,10,)	4	2	CGCGGGGG (01,10,01,10,10,10,10,10,)	8	4	4
462	00111001110	1101011010011101	TCCGGCTC (11,01,01,10,10,01,11,01,)	4	2	TGCGGGTC (11,10,01,10,10,10,11,01,)	6	2	4
463	00111001111	0000011110011110	AACTGCTG (00,00,01,11,10,01,11,10,)	4	2	ATCTGGTG (00,11,01,11,10,10,11,10,)	4	4	4
464	00111010000	1100011010100000	TACGGGAA (11,00,01,10,10,10,00,00,)	4	2	TTCGGCAA (11,11,01,10,10,01,00,00,)	4	6	4
465	00111010001	0001011110100011	ACCTGGAT (00,01,01,11,10,10,00,11,)	4	2	AGCTGCAT (00,10,01,11,10,01,00,11,)	4	4	4
466	00111010010	1001011110100100	GCCTGGCA (10,01,01,11,10,10,01,00,)	4	2	GGCTGCCA (10,10,01,11,10,01,01,00,)	6	4	4
467	00111010011	0100011010100111	CACGGGCT (01,00,01,10,10,10,01,11,)	4	2	CTCGGCCT (01,11,01,10,10,01,01,11,)	6	4	4
468	00111010100	0101011110101000	CCCTGGGA (01,01,01,11,10,10,10,00,)	4	2	CGCTGCGA (01,10,01,11,10,01,10,00,)	6	4	4
469	00111010101	1000011010101011	GACGGGGT (10,00,01,10,10,10,10,11,)	4	2	GTCGGCGT (10,11,01,10,10,01,10,11,)	6	6	2
470	00111010110	0000011010101100	AACGGGTA (00,00,01,10,10,10,11,00,)	4	2	ATCGGCTA (00,11,01,10,10,01,11,00,)	4	6	4
471	00111010111	1101011110101111	TCCTGGTT (11,01,01,11,10,10,11,11,)	4	2	TGCTGCTT (11,10,01,11,10,01,11,11,)	4	2	2
472	00111011000	1101011110110001	TCCTGTAC (11,01,01,11,10,11,00,01,)	4	2	TGCTGAAC (11,10,01,11,10,00,00,01,)	4	2	4
473	00111011001	0000011010110010	AACGGTAG (00,00,01,10,10,11,00,10,)	4	2	ATCGGAAG (00,11,01,10,10,00,00,10,)	4	6	4
474	00111011010	1000011010110101	GACGGTCC (10,00,01,10,10,11,01,01,)	4	2	GTCGGACC (10,11,01,10,10,00,01,01,)	6	4	4
475	00111011011	0101011110110110	CCCTGTCG (01,01,01,11,10,11,01,10,)	4	2	CGCTGACG (01,10,01,11,10,00,01,10,)	6	2	4
476	00111011100	0100011010111001	CACGGTGC (01,00,01,10,10,11,10,01,)	4	2	CTCGGAGC (01,11,01,10,10,00,10,01,)	6	4	4
477	00111011101	1001011110111010	GCCTGTGG (10,01,01,11,10,11,10,10,)	4	2	GGCTGAGG (10,10,01,11,10,00,10,10,)	6	4	2
478	00111011110	0001011110111101	ACCTGTTC (00,01,01,11,10,11,11,01,)	4	2	AGCTGATC (00,10,01,11,10,00,11,01,)	4	2	4
479	00111011111	1100011010111110	TACGGTTG (11,00,01,10,10,11,11,10,)	4	2	TTCGGATG (11,11,01,10,10,00,11,10,)	4	4	2
480	00111100000	0100011011000001	CACGTAAC (01,00,01,10,11,00,00,01,)	4	2	CTCGTTAC (01,11,01,10,11,11,00,01,)	4	4	6
481	00111100001	1001011111000010	GCCTTAAG (10,01,01,11,11,00,00,10,)	4	2	GGCTTTAG (10,10,01,11,11,11,00,10,)	4	4	4
482	00111100010	0001011111000101	ACCTTACC (00,01,01,11,11,00,01,01,)	4	2	AGCTTTCC (00,10,01,11,11,11,01,01,)	4	2	6
483	00111100011	1100011011000110	TACGTACG (11,00,01,10,11,00,01,10,)	4	2	TTCGTTCG (11,11,01,10,11,11,01,10,)	4	4	4
484	00111100100	1101011111001001	TCCTTAGC (11,01,01,11,11,00,10,01,)	4	2	TGCTTTGC (11,10,01,11,11,11,10,01,)	4	2	4
485	00111100101	0000011011001010	AACGTAGG (00,00,01,10,11,00,10,10,)	4	2	ATCGTTGG (00,11,01,10,11,11,10,10,)	4	6	4
486	00111100110	1000011011001101	GACGTATC (10,00,01,10,11,00,11,01,)	4	2	GTCGTTTC (10,11,01,10,11,11,11,01,)	4	4	4
487	00111100111	0101011111001110	CCCTTATG (01,01,01,11,11,00,11,10,)	4	2	CGCTTTTG (01,10,01,11,11,11,11,10,)	4	2	4
488	00111101000	0101011111010000	CCCTTCAA (01,01,01,11,11,01,00,00,)	4	2	CGCTTGAA (01,10,01,11,11,10,00,00,)	4	2	6
489	00111101001	1000011011010011	GACGTCAT (10,00,01,10,11,01,00,11,)	4	2	GTCGTGAT (10,11,01,10,11,10,00,11,)	4	4	4
490	00111101010	0000011011010100	AACGTCCA (00,00,01,10,11,01,01,00,)	4	2	ATCGTGCA (00,11,01,10,11,10,01,00,)	4	4	6
491	00111101011	1101011111010111	TCCTTCCT (11,01,01,11,11,01,01,11,)	4	2	TGCTTGCT (11,10,01,11,11,10,01,11,)	4	0	4
492	00111101100	1100011011011000	TACGTCGA (11,00,01,10,11,01,10,00,)	4	2	TTCGTGGA (11,11,01,10,11,10,10,00,)	4	4	4
493	00111101101	0001011111011011	ACCTTCGT (00,01,01,11,11,01,10,11,)	4	2	AGCTTGGT (00,10,01,11,11,10,10,11,)	4	2	4
494	00111101110	1001011111011100	GCCTTCTA (10,01,01,11,11,01,11,00,)	4	2	GGCTTGTA (10,10,01,11,11,10,11,00,)	4	2	4
495	00111101111	0100011011011111	CACGTCTT (01,00,01,10,11,01,11,11,)	4	2	CTCGTGTT (01,11,01,10,11,10,11,11,)	4	2	4
496	00111110000	1000011111100001	GACTTGAC (10,00,01,11,11,10,00,01,)	4	2	GTCTTCAC (10,11,01,11,11,01,00,01,)	4	4	4
497	00111110001	0101011011100010	CCCGTGAG (01,01,01,10,11,10,00,10,)	4	2	CGCGTCAG (01,10,01,10,11,01,00,10,)	6	4	4
498	00111110010	1101011011100101	TCCGTGCC (11,01,01,10,11,10,01,01,)	4	2	TGCGTCCC (11,10,01,10,11,01,01,01,)	6	2	4
499	00111110011	0000011111100110	AACTTGCG (00,00,01,11,11,10,01,10,)	4	2	ATCTTCCG (00,11,01,11,11,01,01,10,)	4	4	4
500	00111110100	0001011011101001	ACCGTGGC (00,01,01,10,11,10,10,01,)	4	2	AGCGTCGC (00,10,01,10,11,01,10,01,)	6	4	4
501	00111110101	1100011111101010	TACTTGGG (11,00,01,11,11,10,10,10,)	4	2	TTCTTCGG (11,11,01,11,11,01,10,10,)	4	4	2
502	00111110110	0100011111101101	CACTTGTC (01,00,01,11,11,10,11,01,)	4	2	CTCTTCTC (01,11,01,11,11,01,11,01,)	4	2	4
503	00111110111	1001011011101110	GCCGTGTG (10,01,01,10,11,10,11,10,)	4	2	GGCGTCTG (10,10,01,10,11,01,11,10,)	6	4	2
504	00111111000	1001011011110000	GCCGTTAA (10,01,01,10,11,11,00,00,)	4	2	GGCGTAAA (10,10,01,10,11,00,00,00,)	4	4	4
505	00111111001	0100011111110011	CACTTTAT (01,00,01,11,11,11,00,11,)	4	2	CTCTTAAT (01,11,01,11,11,00,00,11,)	2	2	4
506	00111111010	1100011111110100	TACTTTCA (11,00,01,11,11,11,01,00,)	4	2	TTCTTACA (11,11,01,11,11,00,01,00,)	2	2	4
507	00111111011	0001011011110111	ACCGTTCT (00,01,01,10,11,11,01,11,)	4	2	AGCGTACT (00,10,01,10,11,00,01,11,)	4	2	4
508	00111111100	0000011111111000	AACTTTGA (00,00,01,11,11,11,10,00,)	4	2	ATCTTAGA (00,11,01,11,11,00,10,00,)	2	4	4
509	00111111101	1101011011111011	TCCGTTGT (11,01,01,10,11,11,10,11,)	4	2	TGCGTAGT (11,10,01,10,11,00,10,11,)	4	2	2
510	00111111110	0101011011111100	CCCGTTTA (01,01,01,10,11,11,11,00,)	4	2	CGCGTATA (01,10,01,10,11,00,11,00,)	4	2	4
511	00111111111	1000011111111111	GACTTTTT (10,00,01,11,11,11,11,11,)	4	2	GTCTTATT (10,11,01,11,11,00,11,11,)	2	2	2
512	01000000000	1001100000000001	GCGAAAAC (10,01,10,00,00,00,00,01,)	4	2	GGGAATAC (10,10,10,00,00,11,00,01,)	4	6	6
513	01000000001	0100100100000010	CAGCAAAG (01,00,10,01,00,00,00,10,)	4	2	CTGCATAG (01,11,10,01,00,11,00,10,)	4	6	6
514	01000000010	1100100100000101	TAGCAACC (11,00,10,01,00,00,01,01,)	4	2	TTGCATCC (11,11,10,01,00,11,01,01,)	4	4	6
515	01000000011	0001100000000110	ACGAAACG (00,01,10,00,00,00,01,10,)	4	2	AGGAATCG (00,10,10,00,00,11,01,10,)	4	6	6
516	01000000100	0000100100001001	AAGCAAGC (00,00,10,01,00,00,10,01,)	4	2	ATGCATGC (00,11,10,01,00,11,10,01,)	4	6	6
517	01000000101	1101100000001010	TCGAAAGG (11,01,10,00,00,00,10,10,)	4	2	TGGAATGG (11,10,10,00,00,11,10,10,)	4	6	4
518	01000000110	0101100000001101	CCGAAATC (01,01,10,00,00,00,11,01,)	4	2	CGGAATTC (01,10,10,00,00,11,11,01,)	4	4	6
519	01000000111	1000100100001110	GAGCAATG (10,00,10,01,00,00,11,10,)	4	2	GTGCATTG (10,11,10,01,00,11,11,10,)	4	6	4
520	01000001000	1000100100010000	GAGCACAA (10,00,10,01,00,01,00,00,)	4	2	GTGCAGAA (10,11,10,01,00,10,00,00,)	4	6	6
521	01000001001	0101100000010011	CCGAACAT (01,01,10,00,00,01,00,11,)	4	2	CGGAAGAT (01,10,10,00,00,10,00,11,)	4	4	6
522	01000001010	1101100000010100	TCGAACCA (11,01,10,00,00,01,01,00,)	4	2	TGGAAGCA (11,10,10,00,00,10,01,00,)	4	4	6
523	01000001011	0000100100010111	AAGCACCT (00,00,10,01,00,01,01,11,)	4	2	ATGCAGCT (00,11,10,01,00,10,01,11,)	4	4	6
524	01000001100	0001100000011000	ACGAACGA (00,01,10,00,00,01,10,00,)	4	2	AGGAAGGA (00,10,10,00,00,10,10,00,)	4	6	6
525	01000001101	1100100100011011	TAGCACGT (11,00,10,01,00,01,10,11,)	4	2	TTGCAGGT (11,11,10,01,00,10,10,11,)	4	4	4
526	01000001110	0100100100011100	CAGCACTA (01,00,10,01,00,01,11,00,)	4	2	CTGCAGTA (01,11,10,01,00,10,11,00,)	4	4	6
527	01000001111	1001100000011111	GCGAACTT (10,01,10,00,00,01,11,11,)	4	2	GGGAAGTT (10,10,10,00,00,10,11,11,)	4	4	4
528	01000010000	0101100100100001	CCGCAGAC (01,01,10,01,00,10,00,01,)	4	2	CGGCACAC (01,10,10,01,00,01,00,01,)	6	4	6
529	01000010001	1000100000100010	GAGAAGAG (10,00,10,00,00,10,00,10,)	4	2	GTGAACAG (10,11,10,00,00,01,00,10,)	4	8	4
530	01000010010	0000100000100101	AAGAAGCC (00,00,10,00,00,10,01,01,)	4	2	ATGAACCC (00,11,10,00,00,01,01,01,)	4	6	6
531	01000010011	1101100100100110	TCGCAGCG (11,01,10,01,00,10,01,10,)	4	2	TGGCACCG (11,10,10,01,00,01,01,10,)	6	4	4
532	01000010100	1100100000101001	TAGAAGGC (11,00,10,00,00,10,10,01,)	4	2	TTGAACGC (11,11,10,00,00,01,10,01,)	4	6	4
533	01000010101	0001100100101010	ACGCAGGG (00,01,10,01,00,10,10,10,)	4	2	AGGCACGG (00,10,10,01,00,01,10,10,)	6	6	4
534	01000010110	1001100100101101	GCGCAGTC (10,01,10,01,00,10,11,01,)	4	2	GGGCACTC (10,10,10,01,00,01,11,01,)	6	4	4
535	01000010111	0100100000101110	CAGAAGTG (01,00,10,00,00,10,11,10,)	4	2	CTGAACTG (01,11,10,00,00,01,11,10,)	4	6	4
536	01000011000	0100100000110000	CAGAATAA (01,00,10,00,00,11,00,00,)	4	2	CTGAAAAA (01,11,10,00,00,00,00,00,)	2	6	6
537	01000011001	1001100100110011	GCGCATAT (10,01,10,01,00,11,00,11,)	4	2	GGGCAAAT (10,10,10,01,00,00,00,11,)	4	4	4
538	01000011010	0001100100110100	ACGCATCA (00,01,10,01,00,11,01,00,)	4	2	AGGCAACA (00,10,10,01,00,00,01,00,)	4	4	6
539	01000011011	1100100000110111	TAGAATCT (11,00,10,00,00,11,01,11,)	4	2	TTGAAACT (11,11,10,00,00,00,01,11,)	2	4	4
540	01000011100	1101100100111000	TCGCATGA (11,01,10,01,00,11,10,00,)	4	2	TGGCAAGA (11,10,10,01,00,00,10,00,)	4	4	4
541	01000011101	0000100000111011	AAGAATGT (00,00,10,00,00,11,10,11,)	4	2	ATGAAAGT (00,11,10,00,00,00,10,11,)	2	6	4
542	01000011110	1000100000111100	GAGAATTA (10,00,10,00,00,11,11,00,)	4	2	GTGAAATA (10,11,10,00,00,00,11,00,)	2	6	4
543	01000011111	0101100100111111	CCGCATTT (01,01,10,01,00,11,11,11,)	4	2	CGGCAATT (01,10,10,01,00,00,11,11,)	4	2	4
544	01000100000	1101100101000000	TCGCCAAA (11,01,10,01,01,00,00,00,)	4	2	TGGCCTAA (11,10,10,01,01,11,00,00,)	4	4	6
545	01000100001	0000100001000011	AAGACAAT (00,00,10,00,01,00,00,11,)	4	2	ATGACTAT (00,11,10,00,01,11,00,11,)	2	6	6
546	01000100010	1000100001000100	GAGACACA (10,00,10,00,01,00,01,00,)	4	2	GTGACTCA (10,11,10,00,01,11,01,00,)	4	6	6
547	01000100011	0101100101000111	CCGCCACT (01,01,10,01,01,00,01,11,)	4	2	CGGCCTCT (01,10,10,01,01,11,01,11,)	6	2	6
548	01000100100	0100100001001000	CAGACAGA (01,00,10,00,01,00,10,00,)	4	2	CTGACTGA (01,11,10,00,01,11,10,00,)	4	6	6
549	01000100101	1001100101001011	GCGCCAGT (10,01,10,01,01,00,10,11,)	4	2	GGGCCTGT (10,10,10,01,01,11,10,11,)	6	4	4
550	01000100110	0001100101001100	ACGCCATA (00,01,10,01,01,00,11,00,)	4	2	AGGCCTTA (00,10,10,01,01,11,11,00,)	4	4	6
551	01000100111	1100100001001111	TAGACATT (11,00,10,00,01,00,11,11,)	4	2	TTGACTTT (11,11,10,00,01,11,11,11,)	2	4	4
552	01000101000	1100100001010001	TAGACCAC (11,00,10,00,01,01,00,01,)	4	2	TTGACGAC (11,11,10,00,01,10,00,01,)	4	4	6
553	01000101001	0001100101010010	ACGCCCAG (00,01,10,01,01,01,00,10,)	4	2	AGGCCGAG (00,10,10,01,01,10,00,10,)	6	4	6
554	01000101010	1001100101010101	GCGCCCCC (10,01,10,01,01,01,01,01,)	4	2	GGGCCGCC (10,10,10,01,01,10,01,01,)	8	2	6
555	01000101011	0100100001010110	CAGACCCG (01,00,10,00,01,01,01,10,)	4	2	CTGACGCG (01,11,10,00,01,10,01,10,)	6	4	6
556	01000101100	0101100101011001	CCGCCCGC (01,01,10,01,01,01,10,01,)	4	2	CGGCCGGC (01,10,10,01,01,10,10,01,)	8	2	6
557	01000101101	1000100001011010	GAGACCGG (10,00,10,00,01,01,10,10,)	4	2	GTGACGGG (10,11,10,00,01,10,10,10,)	6	6	4
558	01000101110	0000100001011101	AAGACCTC (00,00,10,00,01,01,11,01,)	4	2	ATGACGTC (00,11,10,00,01,10,11,01,)	4	4	6
559	01000101111	1101100101011110	TCGCCCTG (11,01,10,01,01,01,11,10,)	4	2	TGGCCGTG (11,10,10,01,01,10,11,10,)	6	2	4
560	01000110000	0001100001100000	ACGACGAA (00,01,10,00,01,10,00,00,)	4	2	AGGACCAA (00,10,10,00,01,01,00,00,)	4	6	6
561	01000110001	1100100101100011	TAGCCGAT (11,00,10,01,01,10,00,11,)	4	2	TTGCCCAT (11,11,10,01,01,01,00,11,)	4	4	4
562	01000110010	0100100101100100	CAGCCGCA (01,00,10,01,01,10,01,00,)	4	2	CTGCCCCA (01,11,10,01,01,01,01,00,)	6	4	6
563	01000110011	1001100001100111	GCGACGCT (10,01,10,00,01,10,01,11,)	4	2	GGGACCCT (10,10,10,00,01,01,01,11,)	6	4	4
564	01000110100	1000100101101000	GAGCCGGA (10,00,10,01,01,10,10,00,)	4	2	GTGCCCGA (10,11,10,01,01,01,10,00,)	6	6	4
565	01000110101	0101100001101011	CCGACGGT (01,01,10,00,01,10,10,11,)	4	2	CGGACCGT (01,10,10,00,01,01,10,11,)	6	4	4
566	01000110110	1101100001101100	TCGACGTA (11,01,10,00,01,10,11,00,)	4	2	TGGACCTA (11,10,10,00,01,01,11,00,)	4	4	4
567	01000110111	0000100101101111	AAGCCGTT (00,00,10,01,01,10,11,11,)	4	2	ATGCCCTT (00,11,10,01,01,01,11,11,)	4	4	4
568	01000111000	0000100101110001	AAGCCTAC (00,00,10,01,01,11,00,01,)	4	2	ATGCCAAC (00,11,10,01,01,00,00,01,)	4	4	6
569	01000111001	1101100001110010	TCGACTAG (11,01,10,00,01,11,00,10,)	4	2	TGGACAAG (11,10,10,00,01,00,00,10,)	4	4	4
570	01000111010	0101100001110101	CCGACTCC (01,01,10,00,01,11,01,01,)	4	2	CGGACACC (01,10,10,00,01,00,01,01,)	6	2	6
571	01000111011	1000100101110110	GAGCCTCG (10,00,10,01,01,11,01,10,)	4	2	GTGCCACG (10,11,10,01,01,00,01,10,)	6	4	4
572	01000111100	1001100001111001	GCGACTGC (10,01,10,00,01,11,10,01,)	4	2	GGGACAGC (10,10,10,00,01,00,10,01,)	6	4	4
573	01000111101	0100100101111010	CAGCCTGG (01,00,10,01,01,11,10,10,)	4	2	CTGCCAGG (01,11,10,01,01,00,10,10,)	6	4	4
574	01000111110	1100100101111101	TAGCCTTC (11,00,10,01,01,11,11,01,)	4	2	TTGCCATC (11,11,10,01,01,00,11,01,)	4	2	4
575	01000111111	0001100001111110	ACGACTTG (00,01,10,00,01,11,11,10,)	4	2	AGGACATG (00,10,10,00,01,00,11,10,)	4	4	4
576	01001000000	0001100110000000	ACGCGAAA (00,01,10,01,10,00,00,00,)	4	2	AGGCGTAA (00,10,10,01,10,11,00,00,)	4	6	6
577	01001000001	1100100010000011	TAGAGAAT (11,00,10,00,10,00,00,11,)	4	2	TTGAGTAT (11,11,10,00,10,11,00,11,)	2	6	4
578	01001000010	0100100010000100	CAGAGACA (01,00,10,00,10,00,01,00,)	4	2	CTGAGTCA (01,11,10,00,10,11,01,00,)	4	6	6
579	01001000011	1001100110000111	GCGCGACT (10,01,10,01,10,00,01,11,)	4	2	GGGCGTCT (10,10,10,01,10,11,01,11,)	6	4	4
580	01001000100	1000100010001000	GAGAGAGA (10,00,10,00,10,00,10,00,)	4	2	GTGAGTGA (10,11,10,00,10,11,10,00,)	4	8	4
581	01001000101	0101100110001011	CCGCGAGT (01,01,10,01,10,00,10,11,)	4	2	CGGCGTGT (01,10,10,01,10,11,10,11,)	6	4	4
582	01001000110	1101100110001100	TCGCGATA (11,01,10,01,10,00,11,00,)	4	2	TGGCGTTA (11,10,10,01,10,11,11,00,)	4	4	4
583	01001000111	0000100010001111	AAGAGATT (00,00,10,00,10,00,11,11,)	4	2	ATGAGTTT (00,11,10,00,10,11,11,11,)	2	6	4
584	01001001000	0000100010010001	AAGAGCAC (00,00,10,00,10,01,00,01,)	4	2	ATGAGGAC (00,11,10,00,10,10,00,01,)	4	6	6
585	01001001001	1101100110010010	TCGCGCAG (11,01,10,01,10,01,00,10,)	4	2	TGGCGGAG (11,10,10,01,10,10,00,10,)	6	4	4
586	01001001010	0101100110010101	CCGCGCCC (01,01,10,01,10,01,01,01,)	4	2	CGGCGGCC (01,10,10,01,10,10,01,01,)	8	2	6
587	01001001011	1000100010010110	GAGAGCCG (10,00,10,00,10,01,01,10,)	4	2	GTGAGGCG (10,11,10,00,10,10,01,10,)	6	6	4
588	01001001100	1001100110011001	GCGCGCGC (10,01,10,01,10,01,10,01,)	4	2	GGGCGGGC (10,10,10,01,10,10,10,01,)	8	4	4
589	01001001101	0100100010011010	CAGAGCGG (01,00,10,00,10,01,10,10,)	4	2	CTGAGGGG (01,11,10,00,10,10,10,10,)	6	6	4
590	01001001110	1100100010011101	TAGAGCTC (11,00,10,00,10,01,11,01,)	4	2	TTGAGGTC (11,11,10,00,10,10,11,01,)	4	4	4
591	01001001111	0001100110011110	ACGCGCTG (00,01,10,01,10,01,11,10,)	4	2	AGGCGGTG (00,10,10,01,10,10,11,10,)	6	4	4
592	01001010000	1101100010100000	TCGAGGAA (11,01,10,00,10,10,00,00,)	4	2	TGGAGCAA (11,10,10,00,10,01,00,00,)	4	6	4
593	01001010001	0000100110100011	AAGCGGAT (00,00,10,01,10,10,00,11,)	4	2	ATGCGCAT (00,11,10,01,10,01,00,11,)	4	6	4
594	01001010010	1000100110100100	GAGCGGCA (10,00,10,01,10,10,01,00,)	4	2	GTGCGCCA (10,11,10,01,10,01,01,00,)	6	6	4
595	01001010011	0101100010100111	CCGAGGCT (01,01,10,00,10,10,01,11,)	4	2	CGGAGCCT (01,10,10,00,10,01,01,11,)	6	4	4
596	01001010100	0100100110101000	CAGCGGGA (01,00,10,01,10,10,10,00,)	4	2	CTGCGCGA (01,11,10,01,10,01,10,00,)	6	6	4
597	01001010101	1001100010101011	GCGAGGGT (10,01,10,00,10,10,10,11,)	4	2	GGGAGCGT (10,10,10,00,10,01,10,11,)	6	6	2
598	01001010110	0001100010101100	ACGAGGTA (00,01,10,00,10,10,11,00,)	4	2	AGGAGCTA (00,10,10,00,10,01,11,00,)	4	6	4
599	01001010111	1100100110101111	TAGCGGTT (11,00,10,01,10,10,11,11,)	4	2	TTGCGCTT (11,11,10,01,10,01,11,11,)	4	4	2
600	01001011000	1100100110110001	TAGCGTAC (11,00,10,01,10,11,00,01,)	4	2	TTGCGAAC (11,11,10,01,10,00,00,01,)	4	4	4
601	01001011001	0001100010110010	ACGAGTAG (00,01,10,00,10,11,00,10,)	4	2	AGGAGAAG (00,10,10,00,10,00,00,10,)	4	6	4
602	01001011010	1001100010110101	GCGAGTCC (10,01,10,00,10,11,01,01,)	4	2	GGGAGACC (10,10,10,00,10,00,01,01,)	6	4	4
603	01001011011	0100100110110110	CAGCGTCG (01,00,10,01,10,11,01,10,)	4	2	CTGCGACG (01,11,10,01,10,00,01,10,)	6	4	4
604	01001011100	0101100010111001	CCGAGTGC (01,01,10,00,10,11,10,01,)	4	2	CGGAGAGC (01,10,10,00,10,00,10,01,)	6	4	4
605	01001011101	1000100110111010	GAGCGTGG (10,00,10,01,10,11,10,10,)	4	2	GTGCGAGG (10,11,10,01,10,00,10,10,)	6	6	2
606	01001011110	0000100110111101	AAGCGTTC (00,00,10,01,10,11,11,01,)	4	2	ATGCGATC (00,11,10,01,10,00,11,01,)	4	4	4
607	01001011111	1101100010111110	TCGAGTTG (11,01,10,00,10,11,11,10,)	4	2	TGGAGATG (11,10,10,00,10,00,11,10,)	4	4	2
608	01001100000	0101100011000001	CCGATAAC (01,01,10,00,11,00,00,01,)	4	2	CGGATTAC (01,10,10,00,11,11,00,01,)	4	4	6
609	01001100001	1000100111000010	GAGCTAAG (10,00,10,01,11,00,00,10,)	4	2	GTGCTTAG (10,11,10,01,11,11,00,10,)	4	6	4
610	01001100010	0000100111000101	AAGCTACC (00,00,10,01,11,00,01,01,)	4	2	ATGCTTCC (00,11,10,01,11,11,01,01,)	4	4	6
611	01001100011	1101100011000110	TCGATACG (11,01,10,00,11,00,01,10,)	4	2	TGGATTCG (11,10,10,00,11,11,01,10,)	4	4	4
612	01001100100	1100100111001001	TAGCTAGC (11,00,10,01,11,00,10,01,)	4	2	TTGCTTGC (11,11,10,01,11,11,10,01,)	4	4	4
613	01001100101	0001100011001010	ACGATAGG (00,01,10,00,11,00,10,10,)	4	2	AGGATTGG (00,10,10,00,11,11,10,10,)	4	6	4
614	01001100110	1001100011001101	GCGATATC (10,01,10,00,11,00,11,01,)	4	2	GGGATTTC (10,10,10,00,11,11,11,01,)	4	4	4
615	01001100111	0100100111001110	CAGCTATG (01,00,10,01,11,00,11,10,)	4	2	CTGCTTTG (01,11,10,01,11,11,11,10,)	4	4	4
616	01001101000	0100100111010000	CAGCTCAA (01,00,10,01,11,01,00,00,)	4	2	CTGCTGAA (01,11,10,01,11,10,00,00,)	4	4	6
617	01001101001	1001100011010011	GCGATCAT (10,01,10,00,11,01,00,11,)	4	2	GGGATGAT (10,10,10,00,11,10,00,11,)	4	4	4
618	01001101010	0001100011010100	ACGATCCA (00,01,10,00,11,01,01,00,)	4	2	AGGATGCA (00,10,10,00,11,10,01,00,)	4	4	6
619	01001101011	1100100111010111	TAGCTCCT (11,00,10,01,11,01,01,11,)	4	2	TTGCTGCT (11,11,10,01,11,10,01,11,)	4	2	4
620	01001101100	1101100011011000	TCGATCGA (11,01,10,00,11,01,10,00,)	4	2	TGGATGGA (11,10,10,00,11,10,10,00,)	4	4	4
621	01001101101	0000100111011011	AAGCTCGT (00,00,10,01,11,01,10,11,)	4	2	ATGCTGGT (00,11,10,01,11,10,10,11,)	4	4	4
622	01001101110	1000100111011100	GAGCTCTA (10,00,10,01,11,01,11,00,)	4	2	GTGCTGTA (10,11,10,01,11,10,11,00,)	4	4	4
623	01001101111	0101100011011111	CCGATCTT (01,01,10,00,11,01,11,11,)	4	2	CGGATGTT (01,10,10,00,11,10,11,11,)	4	2	4
624	01001110000	1001100111100001	GCGCTGAC (10,01,10,01,11,10,00,01,)	4	2	GGGCTCAC (10,10,10,01,11,01,00,01,)	6	4	4
625	01001110001	0100100011100010	CAGATGAG (01,00,10,00,11,10,00,10,)	4	2	CTGATCAG (01,11,10,00,11,01,00,10,)	4	6	4
626	01001110010	1100100011100101	TAGATGCC (11,00,10,00,11,10,01,01,)	4	2	TTGATCCC (11,11,10,00,11,01,01,01,)	4	4	4
627	01001110011	0001100111100110	ACGCTGCG (00,01,10,01,11,10,01,10,)	4	2	AGGCTCCG (00,10,10,01,11,01,01,10,)	6	4	4
628	01001110100	0000100011101001	AAGATGGC (00,00,10,00,11,10,10,01,)	4	2	ATGATCGC (00,11,10,00,11,01,10,01,)	4	6	4
629	01001110101	1101100111101010	TCGCTGGG (11,01,10,01,11,10,10,10,)	4	2	TGGCTCGG (11,10,10,01,11,01,10,10,)	6	4	2
630	01001110110	0101100111101101	CCGCTGTC (01,01,10,01,11,10,11,01,)	4	2	CGGCTCTC (01,10,10,01,11,01,11,01,)	6	2	4
631	01001110111	1000100011101110	GAGATGTG (10,00,10,00,11,10,11,10,)	4	2	GTGATCTG (10,11,10,00,11,01,11,10,)	4	6	2
632	01001111000	1000100011110000	GAGATTAA (10,00,10,00,11,11,00,00,)	4	2	GTGATAAA (10,11,10,00,11,00,00,00,)	2	6	4
633	01001111001	0101100111110011	CCGCTTAT (01,01,10,01,11,11,00,11,)	4	2	CGGCTAAT (01,10,10,01,11,00,00,11,)	4	2	4
634	01001111010	1101100111110100	TCGCTTCA (11,01,10,01,11,11,01,00,)	4	2	TGGCTACA (11,10,10,01,11,00,01,00,)	4	2	4
635	01001111011	0000100011110111	AAGATTCT (00,00,10,00,11,11,01,11,)	4	2	ATGATACT (00,11,10,00,11,00,01,11,)	2	4	4
636	01001111100	0001100111111000	ACGCTTGA (00,01,10,01,11,11,10,00,)	4	2	AGGCTAGA (00,10,10,01,11,00,10,00,)	4	4	4
637	01001111101	1100100011111011	TAGATTGT (11,00,10,00,11,11,10,11,)	4	2	TTGATAGT (11,11,10,00,11,00,10,11,)	2	4	2
638	01001111110	0100100011111100	CAGATTTA (01,00,10,00,11,11,11,00,)	4	2	CTGATATA (01,11,10,00,11,00,11,00,)	2	4	4
639	01001111111	1001100111111111	GCGCTTTT (10,01,10,01,11,11,11,11,)	4	2	GGGCTATT (10,10,10,01,11,00,11,11,)	4	2	2
640	01010000000	0100101000000001	CAGGAAAC (01,00,10,10,00,00,00,01,)	4	2	CTGGATAC (01,11,10,10,00,11,00,01,)	4	6	6
641	01010000001	1001101100000010	GCGTAAAG (10,01,10,11,00,00,00,10,)	4	2	GGGTATAG (10,10,10,11,00,11,00,10,)	4	6	4
642	01010000010	0001101100000101	ACGTAACC (00,01,10,11,00,00,01,01,)	4	2	AGGTATCC (00,10,10,11,00,11,01,01,)	4	4	6
643	01010000011	1100101000000110	TAGGAACG (11,00,10,10,00,00,01,10,)	4	2	TTGGATCG (11,11,10,10,00,11,01,10,)	4	6	4
644	01010000100	1101101100001001	TCGTAAGC (11,01,10,11,00,00,10,01,)	4	2	TGGTATGC (11,10,10,11,00,11,10,01,)	4	4	4
645	01010000101	0000101000001010	AAGGAAGG (00,00,10,10,00,00,10,10,)	4	2	ATGGATGG (00,11,10,10,00,11,10,10,)	4	8	4
646	01010000110	1000101000001101	GAGGAATC (10,00,10,10,00,00,11,01,)	4	2	GTGGATTC (10,11,10,10,00,11,11,01,)	4	6	4
647	01010000111	0101101100001110	CCGTAATG (01,01,10,11,00,00,11,10,)	4	2	CGGTATTG (01,10,10,11,00,11,11,10,)	4	4	4
648	01010001000	0101101100010000	CCGTACAA (01,01,10,11,00,01,00,00,)	4	2	CGGTAGAA (01,10,10,11,00,10,00,00,)	4	4	6
649	01010001001	1000101000010011	GAGGACAT (10,00,10,10,00,01,00,11,)	4	2	GTGGAGAT (10,11,10,10,00,10,00,11,)	4	6	4
650	01010001010	0000101000010100	AAGGACCA (00,00,10,10,00,01,01,00,)	4	2	ATGGAGCA (00,11,10,10,00,10,01,00,)	4	6	6
651	01010001011	1101101100010111	TCGTACCT (11,01,10,11,00,01,01,11,)	4	2	TGGTAGCT (11,10,10,11,00,10,01,11,)	4	2	4
652	01010001100	1100101000011000	TAGGACGA (11,00,10,10,00,01,10,00,)	4	2	TTGGAGGA (11,11,10,10,00,10,10,00,)	4	6	4
653	01010001101	0001101100011011	ACGTACGT (00,01,10,11,00,01,10,11,)	4	2	AGGTAGGT (00,10,10,11,00,10,10,11,)	4	4	4
654	01010001110	1001101100011100	GCGTACTA (10,01,10,11,00,01,11,00,)	4	2	GGGTAGTA (10,10,10,11,00,10,11,00,)	4	4	4
655	01010001111	0100101000011111	CAGGACTT (01,00,10,10,00,01,11,11,)	4	2	CTGGAGTT (01,11,10,10,00,10,11,11,)	4	4	4
656	01010010000	1000101100100001	GAGTAGAC (10,00,10,11,00,10,00,01,)	4	2	GTGTACAC (10,11,10,11,00,01,00,01,)	4	6	4
657	01010010001	0101101000100010	CCGGAGAG (01,01,10,10,00,10,00,10,)	4	2	CGGGACAG (01,10,10,10,00,01,00,10,)	6	6	4
658	01010010010	1101101000100101	TCGGAGCC (11,01,10,10,00,10,01,01,)	4	2	TGGGACCC (11,10,10,10,00,01,01,01,)	6	4	4
659	01010010011	0000101100100110	AAGTAGCG (00,00,10,11,00,10,01,10,)	4	2	ATGTACCG (00,11,10,11,00,01,01,10,)	4	6	4
660	01010010100	0001101000101001	ACGGAGGC (00,01,10,10,00,10,10,01,)	4	2	AGGGACGC (00,10,10,10,00,01,10,01,)	6	6	4
661	01010010101	1100101100101010	TAGTAGGG (11,00,10,11,00,10,10,10,)	4	2	TTGTACGG (11,11,10,11,00,01,10,10,)	4	6	2
662	01010010110	0100101100101101	CAGTAGTC (01,00,10,11,00,10,11,01,)	4	2	CTGTACTC (01,11,10,11,00,01,11,01,)	4	4	4
663	01010010111	1001101000101110	GCGGAGTG (10,01,10,10,00,10,11,10,)	4	2	GGGGACTG (10,10,10,10,00,01,11,10,)	6	6	2
664	01010011000	1001101000110000	GCGGATAA (10,01,10,10,00,11,00,00,)	4	2	GGGGAAAA (10,10,10,10,00,00,00,00,)	4	6	4
665	01010011001	0100101100110011	CAGTATAT (01,00,10,11,00,11,00,11,)	4	2	CTGTAAAT (01,11,10,11,00,00,00,11,)	2	4	4
666	01010011010	1100101100110100	TAGTATCA (11,00,10,11,00,11,01,00,)	4	2	TTGTAACA (11,11,10,11,00,00,01,00,)	2	4	4
667	01010011011	0001101000110111	ACGGATCT (00,01,10,10,00,11,01,11,)	4	2	AGGGAACT (00,10,10,10,00,00,01,11,)	4	4	4
668	01010011100	0000101100111000	AAGTATGA (00,00,10,11,00,11,10,00,)	4	2	ATGTAAGA (00,11,10,11,00,00,10,00,)	2	6	4
669	01010011101	1101101000111011	TCGGATGT (11,01,10,10,00,11,10,11,)	4	2	TGGGAAGT (11,10,10,10,00,00,10,11,)	4	4	2
670	01010011110	0101101000111100	CCGGATTA (01,01,10,10,00,11,11,00,)	4	2	CGGGAATA (01,10,10,10,00,00,11,00,)	4	4	4
671	01010011111	1000101100111111	GAGTATTT (10,00,10,11,00,11,11,11,)	4	2	GTGTAATT (10,11,10,11,00,00,11,11,)	2	4	2
672	01010100000	0000101101000000	AAGTCAAA (00,00,10,11,01,00,00,00,)	4	2	ATGTCTAA (00,11,10,11,01,11,00,00,)	2	6	6
673	01010100001	1101101001000011	TCGGCAAT (11,01,10,10,01,00,00,11,)	4	2	TGGGCTAT (11,10,10,10,01,11,00,11,)	4	4	4
674	01010100010	0101101001000100	CCGGCACA (01,01,10,10,01,00,01,00,)	4	2	CGGGCTCA (01,10,10,10,01,11,01,00,)	6	4	6
675	01010100011	1000101101000111	GAGTCACT (10,00,10,11,01,00,01,11,)	4	2	GTGTCTCT (10,11,10,11,01,11,01,11,)	4	4	4
676	01010100100	1001101001001000	GCGGCAGA (10,01,10,10,01,00,10,00,)	4	2	GGGGCTGA (10,10,10,10,01,11,10,00,)	6	6	4
677	01010100101	0100101101001011	CAGTCAGT (01,00,10,11,01,00,10,11,)	4	2	CTGTCTGT (01,11,10,11,01,11,10,11,)	4	4	4
678	01010100110	1100101101001100	TAGTCATA (11,00,10,11,01,00,11,00,)	4	2	TTGTCTTA (11,11,10,11,01,11,11,00,)	2	4	4
679	01010100111	0001101001001111	ACGGCATT (00,01,10,10,01,00,11,11,)	4	2	AGGGCTTT (00,10,10,10,01,11,11,11,)	4	4	4
680	01010101000	0001101001010001	ACGGCCAC (00,01,10,10,01,01,00,01,)	4	2	AGGGCGAC (00,10,10,10,01,10,00,01,)	6	4	6
681	01010101001	1100101101010010	TAGTCCAG (11,00,10,11,01,01,00,10,)	4	2	TTGTCGAG (11,11,10,11,01,10,00,10,)	4	4	4
682	01010101010	0100101101010101	CAGTCCCC (01,00,10,11,01,01,01,01,)	4	2	CTGTCGCC (01,11,10,11,01,10,01,01,)	6	2	6
683	01010101011	1001101001010110	GCGGCCCG (10,01,10,10,01,01,01,10,)	4	2	GGGGCGCG (10,10,10,10,01,10,01,10,)	8	4	4
684	01010101100	1000101101011001	GAGTCCGC (10,00,10,11,01,01,10,01,)	4	2	GTGTCGGC (10,11,10,11,01,10,10,01,)	6	4	4
685	01010101101	0101101001011010	CCGGCCGG (01,01,10,10,01,01,10,10,)	4	2	CGGGCGGG (01,10,10,10,01,10,10,10,)	8	4	4
686	01010101110	1101101001011101	TCGGCCTC (11,01,10,10,01,01,11,01,)	4	2	TGGGCGTC (11,10,10,10,01,10,11,01,)	6	2	4
687	01010101111	0000101101011110	AAGTCCTG (00,00,10,11,01,01,11,10,)	4	2	ATGTCGTG (00,11,10,11,01,10,11,10,)	4	4	4
688	01010110000	1100101001100000	TAGGCGAA (11,00,10,10,01,10,00,00,)	4	2	TTGGCCAA (11,11,10,10,01,01,00,00,)	4	6	4
689	01010110001	0001101101100011	ACGTCGAT (00,01,10,11,01,10,00,11,)	4	2	AGGTCCAT (00,10,10,11,01,01,00,11,)	4	4	4
690	01010110010	1001101101100100	GCGTCGCA (10,01,10,11,01,10,01,00,)	4	2	GGGTCCCA (10,10,10,11,01,01,01,00,)	6	4	4
691	01010110011	0100101001100111	CAGGCGCT (01,00,10,10,01,10,01,11,)	4	2	CTGGCCCT (01,11,10,10,01,01,01,11,)	6	4	4
692	01010110100	0101101101101000	CCGTCGGA (01,01,10,11,01,10,10,00,)	4	2	CGGTCCGA (01,10,10,11,01,01,10,00,)	6	4	4
693	01010110101	1000101001101011	GAGGCGGT (10,00,10,10,01,10,10,11,)	4	2	GTGGCCGT (10,11,10,10,01,01,10,11,)	6	6	2
694	01010110110	0000101001101100	AAGGCGTA (00,00,10,10,01,10,11,00,)	4	2	ATGGCCTA (00,11,10,10,01,01,11,00,)	4	6	4
695	01010110111	1101101101101111	TCGTCGTT (11,01,10,11,01,10,11,11,)	4	2	TGGTCCTT (11,10,10,11,01,01,11,11,)	4	2	2
696	01010111000	1101101101110001	TCGTCTAC (11,01,10,11,01,11,00,01,)	4	2	TGGTCAAC (11,10,10,11,01,00,00,01,)	4	2	4
697	01010111001	0000101001110010	AAGGCTAG (00,00,10,10,01,11,00,10,)	4	2	ATGGCAAG (00,11,10,10,01,00,00,10,)	4	6	4
698	01010111010	1000101001110101	GAGGCTCC (10,00,10,10,01,11,01,01,)	4	2	GTGGCACC (10,11,10,10,01,00,01,01,)	6	4	4
699	01010111011	0101101101110110	CCGTCTCG (01,01,10,11,01,11,01,10,)	4	2	CGGTCACG (01,10,10,11,01,00,01,10,)	6	2	4
700	01010111100	0100101001111001	CAGGCTGC (01,00,10,10,01,11,10,01,)	4	2	CTGGCAGC (01,11,10,10,01,00,10,01,)	6	4	4
701	01010111101	1001101101111010	GCGTCTGG (10,01,10,11,01,11,10,10,)	4	2	GGGTCAGG (10,10,10,11,01,00,10,10,)	6	4	2
702	01010111110	0001101101111101	ACGTCTTC (00,01,10,11,01,11,11,01,)	4	2	AGGTCATC (00,10,10,11,01,00,11,01,)	4	2	4
703	01010111111	1100101001111110	TAGGCTTG (11,00,10,10,01,11,11,10,)	4	2	TTGGCATG (11,11,10,10,01,00,11,10,)	4	4	2
704	01011000000	1100101110000000	TAGTGAAA (11,00,10,11,10,00,00,00,)	4	2	TTGTGTAA (11,11,10,11,10,11,00,00,)	2	6	4
705	01011000001	0001101010000011	ACGGGAAT (00,01,10,10,10,00,00,11,)	4	2	AGGGGTAT (00,10,10,10,10,11,00,11,)	4	6	4
706	01011000010	1001101010000100	GCGGGACA (10,01,10,10,10,00,01,00,)	4	2	GGGGGTCA (10,10,10,10,10,11,01,00,)	6	6	4
707	01011000011	0100101110000111	CAGTGACT (01,00,10,11,10,00,01,11,)	4	2	CTGTGTCT (01,11,10,11,10,11,01,11,)	4	4	4
708	01011000100	0101101010001000	CCGGGAGA (01,01,10,10,10,00,10,00,)	4	2	CGGGGTGA (01,10,10,10,10,11,10,00,)	6	6	4
709	01011000101	1000101110001011	GAGTGAGT (10,00,10,11,10,00,10,11,)	4	2	GTGTGTGT (10,11,10,11,10,11,10,11,)	4	6	2
710	01011000110	0000101110001100	AAGTGATA (00,00,10,11,10,00,11,00,)	4	2	ATGTGTTA (00,11,10,11,10,11,11,00,)	2	6	4
711	01011000111	1101101010001111	TCGGGATT (11,01,10,10,10,00,11,11,)	4	2	TGGGGTTT (11,10,10,10,10,11,11,11,)	4	4	2
712	01011001000	1101101010010001	TCGGGCAC (11,01,10,10,10,01,00,01,)	4	2	TGGGGGAC (11,10,10,10,10,10,00,01,)	6	4	4
713	01011001001	0000101110010010	AAGTGCAG (00,00,10,11,10,01,00,10,)	4	2	ATGTGGAG (00,11,10,11,10,10,00,10,)	4	6	4
714	01011001010	1000101110010101	GAGTGCCC (10,00,10,11,10,01,01,01,)	4	2	GTGTGGCC (10,11,10,11,10,10,01,01,)	6	4	4
715	01011001011	0101101010010110	CCGGGCCG (01,01,10,10,10,01,01,10,)	4	2	CGGGGGCG (01,10,10,10,10,10,01,10,)	8	4	4
716	01011001100	0100101110011001	CAGTGCGC (01,00,10,11,10,01,10,01,)	4	2	CTGTGGGC (01,11,10,11,10,10,10,01,)	6	4	4
717	01011001101	1001101010011010	GCGGGCGG (10,01,10,10,10,01,10,10,)	4	2	GGGGGGGG (10,10,10,10,10,10,10,10,)	8	6	2
718	01011001110	0001101010011101	ACGGGCTC (00,01,10,10,10,01,11,01,)	4	2	AGGGGGTC (00,10,10,10,10,10,11,01,)	6	4	4
719	01011001111	1100101110011110	TAGTGCTG (11,00,10,11,10,01,11,10,)	4	2	TTGTGGTG (11,11,10,11,10,10,11,10,)	4	4	2
720	01011010000	0000101010100000	AAGGGGAA (00,00,10,10,10,10,00,00,)	4	2	ATGGGCAA (00,11,10,10,10,01,00,00,)	4	8	4
721	01011010001	1101101110100011	TCGTGGAT (11,01,10,11,10,10,00,11,)	4	2	TGGTGCAT (11,10,10,11,10,01,00,11,)	4	4	2
722	01011010010	0101101110100100	CCGTGGCA (01,01,10,11,10,10,01,00,)	4	2	CGGTGCCA (01,10,10,11,10,01,01,00,)	6	4	4
723	01011010011	1000101010100111	GAGGGGCT (10,00,10,10,10,10,01,11,)	4	2	GTGGGCCT (10,11,10,10,10,01,01,11,)	6	6	2
724	01011010100	1001101110101000	GCGTGGGA (10,01,10,11,10,10,10,00,)	4	2	GGGTGCGA (10,10,10,11,10,01,10,00,)	6	6	2
725	01011010101	0100101010101011	CAGGGGGT (01,00,10,10,10,10,10,11,)	4	2	CTGGGCGT (01,11,10,10,10,01,10,11,)	6	6	2
726	01011010110	1100101010101100	TAGGGGTA (11,00,10,10,10,10,11,00,)	4	2	TTGGGCTA (11,11,10,10,10,01,11,00,)	4	6	2
727	01011010111	0001101110101111	ACGTGGTT (00,01,10,11,10,10,11,11,)	4	2	AGGTGCTT (00,10,10,11,10,01,11,11,)	4	4	2
728	01011011000	0001101110110001	ACGTGTAC (00,01,10,11,10,11,00,01,)	4	2	AGGTGAAC (00,10,10,11,10,00,00,01,)	4	4	4
729	01011011001	1100101010110010	TAGGGTAG (11,00,10,10,10,11,00,10,)	4	2	TTGGGAAG (11,11,10,10,10,00,00,10,)	4	6	2
730	01011011010	0100101010110101	CAGGGTCC (01,00,10,10,10,11,01,01,)	4	2	CTGGGACC (01,11,10,10,10,00,01,01,)	6	4	4
731	01011011011	1001101110110110	GCGTGTCG (10,01,10,11,10,11,01,10,)	4	2	GGGTGACG (10,10,10,11,10,00,01,10,)	6	4	2
732	01011011100	1000101010111001	GAGGGTGC (10,00,10,10,10,11,10,01,)	4	2	GTGGGAGC (10,11,10,10,10,00,10,01,)	6	6	2
733	01011011101	0101101110111010	CCGTGTGG (01,01,10,11,10,11,10,10,)	4	2	CGGTGAGG (01,10,10,11,10,00,10,10,)	6	4	2
734	01011011110	1101101110111101	TCGTGTTC (11,01,10,11,10,11,11,01,)	4	2	TGGTGATC (11,10,10,11,10,00,11,01,)	4	2	2
735	01011011111	0000101010111110	AAGGGTTG (00,00,10,10,10,11,11,10,)	4	2	ATGGGATG (00,11,10,10,10,00,11,10,)	4	6	2
736	01011100000	1000101011000001	GAGGTAAC (10,00,10,10,11,00,00,01,)	4	2	GTGGTTAC (10,11,10,10,11,11,00,01,)	4	6	4
737	01011100001	0101101111000010	CCGTTAAG (01,01,10,11,11,00,00,10,)	4	2	CGGTTTAG (01,10,10,11,11,11,00,10,)	4	4	4
738	01011100010	1101101111000101	TCGTTACC (11,01,10,11,11,00,01,01,)	4	2	TGGTTTCC (11,10,10,11,11,11,01,01,)	4	2	4
739	01011100011	0000101011000110	AAGGTACG (00,00,10,10,11,00,01,10,)	4	2	ATGGTTCG (00,11,10,10,11,11,01,10,)	4	6	4
740	01011100100	0001101111001001	ACGTTAGC (00,01,10,11,11,00,10,01,)	4	2	AGGTTTGC (00,10,10,11,11,11,10,01,)	4	4	4
741	01011100101	1100101011001010	TAGGTAGG (11,00,10,10,11,00,10,10,)	4	2	TTGGTTGG (11,11,10,10,11,11,10,10,)	4	6	2
742	01011100110	0100101011001101	CAGGTATC (01,00,10,10,11,00,11,01,)	4	2	CTGGTTTC (01,11,10,10,11,11,11,01,)	4	4	4
743	01011100111	1001101111001110	GCGTTATG (10,01,10,11,11,00,11,10,)	4	2	GGGTTTTG (10,10,10,11,11,11,11,10,)	4	4	2
744	01011101000	1001101111010000	GCGTTCAA (10,01,10,11,11,01,00,00,)	4	2	GGGTTGAA (10,10,10,11,11,10,00,00,)	4	4	4
745	01011101001	0100101011010011	CAGGTCAT (01,00,10,10,11,01,00,11,)	4	2	CTGGTGAT (01,11,10,10,11,10,00,11,)	4	4	4
746	01011101010	1100101011010100	TAGGTCCA (11,00,10,10,11,01,01,00,)	4	2	TTGGTGCA (11,11,10,10,11,10,01,00,)	4	4	4
747	01011101011	0001101111010111	ACGTTCCT (00,01,10,11,11,01,01,11,)	4	2	AGGTTGCT (00,10,10,11,11,10,01,11,)	4	2	4
748	01011101100	0000101011011000	AAGGTCGA (00,00,10,10,11,01,10,00,)	4	2	ATGGTGGA (00,11,10,10,11,10,10,00,)	4	6	4
749	01011101101	1101101111011011	TCGTTCGT (11,01,10,11,11,01,10,11,)	4	2	TGGTTGGT (11,10,10,11,11,10,10,11,)	4	2	2
750	01011101110	0101101111011100	CCGTTCTA (01,01,10,11,11,01,11,00,)	4	2	CGGTTGTA (01,10,10,11,11,10,11,00,)	4	2	4
751	01011101111	1000101011011111	GAGGTCTT (10,00,10,10,11,01,11,11,)	4	2	GTGGTGTT (10,11,10,10,11,10,11,11,)	4	4	2
752	01011110000	0100101111100001	CAGTTGAC (01,00,10,11,11,10,00,01,)	4	2	CTGTTCAC (01,11,10,11,11,01,00,01,)	4	4	4
753	01011110001	1001101011100010	GCGGTGAG (10,01,10,10,11,10,00,10,)	4	2	GGGGTCAG (10,10,10,10,11,01,00,10,)	6	6	2
754	01011110010	0001101011100101	ACGGTGCC (00,01,10,10,11,10,01,01,)	4	2	AGGGTCCC (00,10,10,10,11,01,01,01,)	6	4	4
755	01011110011	1100101111100110	TAGTTGCG (11,00,10,11,11,10,01,10,)	4	2	TTGTTCCG (11,11,10,11,11,01,01,10,)	4	4	2
756	01011110100	1101101011101001	TCGGTGGC (11,01,10,10,11,10,10,01,)	4	2	TGGGTCGC (11,10,10,10,11,01,10,01,)	6	4	2
757	01011110101	0000101111101010	AAGTTGGG (00,00,10,11,11,10,10,10,)	4	2	ATGTTCGG (00,11,10,11,11,01,10,10,)	4	6	2
758	01011110110	1000101111101101	GAGTTGTC (10,00,10,11,11,10,11,01,)	4	2	GTGTTCTC (10,11,10,11,11,01,11,01,)	4	4	2
759	01011110111	0101101011101110	CCGGTGTG (01,01,10,10,11,10,11,10,)	4	2	CGGGTCTG (01,10,10,10,11,01,11,10,)	6	4	2
760	01011111000	0101101011110000	CCGGTTAA (01,01,10,10,11,11,00,00,)	4	2	CGGGTAAA (01,10,10,10,11,00,00,00,)	4	4	4
761	01011111001	1000101111110011	GAGTTTAT (10,00,10,11,11,11,00,11,)	4	2	GTGTTAAT (10,11,10,11,11,00,00,11,)	2	4	2
762	01011111010	0000101111110100	AAGTTTCA (00,00,10,11,11,11,01,00,)	4	2	ATGTTACA (00,11,10,11,11,00,01,00,)	2	4	4
763	01011111011	1101101011110111	TCGGTTCT (11,01,10,10,11,11,01,11,)	4	2	TGGGTACT (11,10,10,10,11,00,01,11,)	4	2	2
764	01011111100	1100101111111000	TAGTTTGA (11,00,10,11,11,11,10,00,)	4	2	TTGTTAGA (11,11,10,11,11,00,10,00,)	2	4	2
765	01011111101	0001101011111011	ACGGTTGT (00,01,10,10,11,11,10,11,)	4	2	AGGGTAGT (00,10,10,10,11,00,10,11,)	4	4	2
766	01011111110	1001101011111100	GCGGTTTA (10,01,10,10,11,11,11,00,)	4	2	GGGGTATA (10,10,10,10,11,00,11,00,)	4	4	2
767	01011111111	0100101111111111	CAGTTTTT (01,00,10,11,11,11,11,11,)	4	2	CTGTTATT (01,11,10,11,11,00,11,11,)	2	2	2
768	01100000000	1100110000000000	TATAAAAA (11,00,11,00,00,00,00,00,)	4	2	TTTAATAA (11,11,11,00,00,11,00,00,)	0	6	6
769	01100000001	0001110100000011	ACTCAAAT (00,01,11,01,00,00,00,11,)	4	2	AGTCATAT (00,10,11,01,00,11,00,11,)	2	4	6
770	01100000010	1001110100000100	GCTCAACA (10,01,11,01,00,00,01,00,)	4	2	GGTCATCA (10,10,11,01,00,11,01,00,)	4	4	6
771	01100000011	0100110000000111	CATAAACT (01,00,11,00,00,00,01,11,)	4	2	CTTAATCT (01,11,11,00,00,11,01,11,)	2	4	6
772	01100000100	0101110100001000	CCTCAAGA (01,01,11,01,00,00,10,00,)	4	2	CGTCATGA (01,10,11,01,00,11,10,00,)	4	4	6
773	01100000101	1000110000001011	GATAAAGT (10,00,11,00,00,00,10,11,)	4	2	GTTAATGT (10,11,11,00,00,11,10,11,)	2	6	4
774	01100000110	0000110000001100	AATAAATA (00,00,11,00,00,00,11,00,)	4	2	ATTAATTA (00,11,11,00,00,11,11,00,)	0	6	6
775	01100000111	1101110100001111	TCTCAATT (11,01,11,01,00,00,11,11,)	4	2	TGTCATTT (11,10,11,01,00,11,11,11,)	2	2	4
776	01100001000	1101110100010001	TCTCACAC (11,01,11,01,00,01,00,01,)	4	2	TGTCAGAC (11,10,11,01,00,10,00,01,)	4	2	6
777	01100001001	0000110000010010	AATAACAG (00,00,11,00,00,01,00,10,)	4	2	ATTAAGAG (00,11,11,00,00,10,00,10,)	2	6	6
778	01100001010	1000110000010101	GATAACCC (10,00,11,00,00,01,01,01,)	4	2	GTTAAGCC (10,11,11,00,00,10,01,01,)	4	4	6
779	01100001011	0101110100010110	CCTCACCG (01,01,11,01,00,01,01,10,)	4	2	CGTCAGCG (01,10,11,01,00,10,01,10,)	6	2	6
780	01100001100	0100110000011001	CATAACGC (01,00,11,00,00,01,10,01,)	4	2	CTTAAGGC (01,11,11,00,00,10,10,01,)	4	4	6
781	01100001101	1001110100011010	GCTCACGG (10,01,11,01,00,01,10,10,)	4	2	GGTCAGGG (10,10,11,01,00,10,10,10,)	6	4	4
782	01100001110	0001110100011101	ACTCACTC (00,01,11,01,00,01,11,01,)	4	2	AGTCAGTC (00,10,11,01,00,10,11,01,)	4	2	6
783	01100001111	1100110000011110	TATAACTG (11,00,11,00,00,01,11,10,)	4	2	TTTAAGTG (11,11,11,00,00,10,11,10,)	2	4	4
784	01100010000	0000110100100000	AATCAGAA (00,00,11,01,00,10,00,00,)	4	2	ATTCACAA (00,11,11,01,00,01,00,00,)	2	6	6
785	01100010001	1101110000100011	TCTAAGAT (11,01,11,00,00,10,00,11,)	4	2	TGTAACAT (11,10,11,00,00,01,00,11,)	2	4	4
786	01100010010	0101110000100100	CCTAAGCA (01,01,11,00,00,10,01,00,)	4	2	CGTAACCA (01,10,11,00,00,01,01,00,)	4	4	6
787	01100010011	1000110100100111	GATCAGCT (10,00,11,01,00,10,01,11,)	4	2	GTTCACCT (10,11,11,01,00,01,01,11,)	4	4	4
788	01100010100	1001110000101000	GCTAAGGA (10,01,11,00,00,10,10,00,)	4	2	GGTAACGA (10,10,11,00,00,01,10,00,)	4	6	4
789	01100010101	0100110100101011	CATCAGGT (01,00,11,01,00,10,10,11,)	4	2	CTTCACGT (01,11,11,01,00,01,10,11,)	4	4	4
790	01100010110	1100110100101100	TATCAGTA (11,00,11,01,00,10,11,00,)	4	2	TTTCACTA (11,11,11,01,00,01,11,00,)	2	4	4
791	01100010111	0001110000101111	ACTAAGTT (00,01,11,00,00,10,11,11,)	4	2	AGTAACTT (00,10,11,00,00,01,11,11,)	2	4	4
792	01100011000	0001110000110001	ACTAATAC (00,01,11,00,00,11,00,01,)	4	2	AGTAAAAC (00,10,11,00,00,00,00,01,)	2	4	6
793	01100011001	1100110100110010	TATCATAG (11,00,11,01,00,11,00,10,)	4	2	TTTCAAAG (11,11,11,01,00,00,00,10,)	2	4	4
794	01100011010	0100110100110101	CATCATCC (01,00,11,01,00,11,01,01,)	4	2	CTTCAACC (01,11,11,01,00,00,01,01,)	4	2	6
795	01100011011	1001110000110110	GCTAATCG (10,01,11,00,00,11,01,10,)	4	2	GGTAAACG (10,10,11,00,00,00,01,10,)	4	4	4
796	01100011100	1000110100111001	GATCATGC (10,00,11,01,00,11,10,01,)	4	2	GTTCAAGC (10,11,11,01,00,00,10,01,)	4	4	4
797	01100011101	0101110000111010	CCTAATGG (01,01,11,00,00,11,10,10,)	4	2	CGTAAAGG (01,10,11,00,00,00,10,10,)	4	4	4
798	01100011110	1101110000111101	TCTAATTC (11,01,11,00,00,11,11,01,)	4	2	TGTAAATC (11,10,11,00,00,00,11,01,)	2	2	4
799	01100011111	0000110100111110	AATCATTG (00,00,11,01,00,11,11,10,)	4	2	ATTCAATG (00,11,11,01,00,00,11,10,)	2	4	4
800	01100100000	1000110101000001	GATCCAAC (10,00,11,01,01,00,00,01,)	4	2	GTTCCTAC (10,11,11,01,01,11,00,01,)	4	4	6
801	01100100001	0101110001000010	CCTACAAG (01,01,11,00,01,00,00,10,)	4	2	CGTACTAG (01,10,11,00,01,11,00,10,)	4	4	6
802	01100100010	1101110001000101	TCTACACC (11,01,11,00,01,00,01,01,)	4	2	TGTACTCC (11,10,11,00,01,11,01,01,)	4	2	6
803	01100100011	0000110101000110	AATCCACG (00,00,11,01,01,00,01,10,)	4	2	ATTCCTCG (00,11,11,01,01,11,01,10,)	4	4	6
804	01100100100	0001110001001001	ACTACAGC (00,01,11,00,01,00,10,01,)	4	2	AGTACTGC (00,10,11,00,01,11,10,01,)	4	4	6
805	01100100101	1100110101001010	TATCCAGG (11,00,11,01,01,00,10,10,)	4	2	TTTCCTGG (11,11,11,01,01,11,10,10,)	4	4	4
806	01100100110	0100110101001101	CATCCATC (01,00,11,01,01,00,11,01,)	4	2	CTTCCTTC (01,11,11,01,01,11,11,01,)	4	2	6
807	01100100111	1001110001001110	GCTACATG (10,01,11,00,01,00,11,10,)	4	2	GGTACTTG (10,10,11,00,01,11,11,10,)	4	4	4
808	01100101000	1001110001010000	GCTACCAA (10,01,11,00,01,01,00,00,)	4	2	GGTACGAA (10,10,11,00,01,10,00,00,)	4	4	6
809	01100101001	0100110101010011	CATCCCAT (01,00,11,01,01,01,00,11,)	4	2	CTTCCGAT (01,11,11,01,01,10,00,11,)	4	2	6
810	01100101010	1100110101010100	TATCCCCA (11,00,11,01,01,01,01,00,)	4	2	TTTCCGCA (11,11,11,01,01,10,01,00,)	4	2	6
811	01100101011	0001110001010111	ACTACCCT (00,01,11,00,01,01,01,11,)	4	2	AGTACGCT (00,10,11,00,01,10,01,11,)	4	2	6
812	01100101100	0000110101011000	AATCCCGA (00,00,11,01,01,01,10,00,)	4	2	ATTCCGGA (00,11,11,01,01,10,10,00,)	4	4	6
813	01100101101	1101110001011011	TCTACCGT (11,01,11,00,01,01,10,11,)	4	2	TGTACGGT (11,10,11,00,01,10,10,11,)	4	2	4
814	01100101110	0101110001011100	CCTACCTA (01,01,11,00,01,01,11,00,)	4	2	CGTACGTA (01,10,11,00,01,10,11,00,)	4	2	6
815	01100101111	1000110101011111	GATCCCTT (10,00,11,01,01,01,11,11,)	4	2	GTTCCGTT (10,11,11,01,01,10,11,11,)	4	2	4
816	01100110000	0100110001100001	CATACGAC (01,00,11,00,01,10,00,01,)	4	2	CTTACCAC (01,11,11,00,01,01,00,01,)	4	4	6
817	01100110001	1001110101100010	GCTCCGAG (10,01,11,01,01,10,00,10,)	4	2	GGTCCCAG (10,10,11,01,01,01,00,10,)	6	4	4
818	01100110010	0001110101100101	ACTCCGCC (00,01,11,01,01,10,01,01,)	4	2	AGTCCCCC (00,10,11,01,01,01,01,01,)	6	2	6
819	01100110011	1100110001100110	TATACGCG (11,00,11,00,01,10,01,10,)	4	2	TTTACCCG (11,11,11,00,01,01,01,10,)	4	4	4
820	01100110100	1101110101101001	TCTCCGGC (11,01,11,01,01,10,10,01,)	4	2	TGTCCCGC (11,10,11,01,01,01,10,01,)	6	2	4
821	01100110101	0000110001101010	AATACGGG (00,00,11,00,01,10,10,10,)	4	2	ATTACCGG (00,11,11,00,01,01,10,10,)	4	6	4
822	01100110110	1000110001101101	GATACGTC (10,00,11,00,01,10,11,01,)	4	2	GTTACCTC (10,11,11,00,01,01,11,01,)	4	4	4
823	01100110111	0101110101101110	CCTCCGTG (01,01,11,01,01,10,11,10,)	4	2	CGTCCCTG (01,10,11,01,01,01,11,10,)	6	2	4
824	01100111000	0101110101110000	CCTCCTAA (01,01,11,01,01,11,00,00,)	4	2	CGTCCAAA (01,10,11,01,01,00,00,00,)	4	2	6
825	01100111001	1000110001110011	GATACTAT (10,00,11,00,01,11,00,11,)	4	2	GTTACAAT (10,11,11,00,01,00,00,11,)	2	4	4
826	01100111010	0000110001110100	AATACTCA (00,00,11,00,01,11,01,00,)	4	2	ATTACACA (00,11,11,00,01,00,01,00,)	2	4	6
827	01100111011	1101110101110111	TCTCCTCT (11,01,11,01,01,11,01,11,)	4	2	TGTCCACT (11,10,11,01,01,00,01,11,)	4	0	4
828	01100111100	1100110001111000	TATACTGA (11,00,11,00,01,11,10,00,)	4	2	TTTACAGA (11,11,11,00,01,00,10,00,)	2	4	4
829	01100111101	0001110101111011	ACTCCTGT (00,01,11,01,01,11,10,11,)	4	2	AGTCCAGT (00,10,11,01,01,00,10,11,)	4	2	4
830	01100111110	1001110101111100	GCTCCTTA (10,01,11,01,01,11,11,00,)	4	2	GGTCCATA (10,10,11,01,01,00,11,00,)	4	2	4
831	01100111111	0100110001111111	CATACTTT (01,00,11,00,01,11,11,11,)	4	2	CTTACATT (01,11,11,00,01,00,11,11,)	2	2	4
832	01101000000	0100110110000001	CATCGAAC (01,00,11,01,10,00,00,01,)	4	2	CTTCGTAC (01,11,11,01,10,11,00,01,)	4	4	6
833	01101000001	1001110010000010	GCTAGAAG (10,01,11,00,10,00,00,10,)	4	2	GGTAGTAG (10,10,11,00,10,11,00,10,)	4	6	4
834	01101000010	0001110010000101	ACTAGACC (00,01,11,00,10,00,01,01,)	4	2	AGTAGTCC (00,10,11,00,10,11,01,01,)	4	4	6
835	01101000011	1100110110000110	TATCGACG (11,00,11,01,10,00,01,10,)	4	2	TTTCGTCG (11,11,11,01,10,11,01,10,)	4	4	4
836	01101000100	1101110010001001	TCTAGAGC (11,01,11,00,10,00,10,01,)	4	2	TGTAGTGC (11,10,11,00,10,11,10,01,)	4	4	4
837	01101000101	0000110110001010	AATCGAGG (00,00,11,01,10,00,10,10,)	4	2	ATTCGTGG (00,11,11,01,10,11,10,10,)	4	6	4
838	01101000110	1000110110001101	GATCGATC (10,00,11,01,10,00,11,01,)	4	2	GTTCGTTC (10,11,11,01,10,11,11,01,)	4	4	4
839	01101000111	0101110010001110	CCTAGATG (01,01,11,00,10,00,11,10,)	4	2	CGTAGTTG (01,10,11,00,10,11,11,10,)	4	4	4
840	01101001000	0101110010010000	CCTAGCAA (01,01,11,00,10,01,00,00,)	4	2	CGTAGGAA (01,10,11,00,10,10,00,00,)	4	4	6
841	01101001001	1000110110010011	GATCGCAT (10,00,11,01,10,01,00,11,)	4	2	GTTCGGAT (10,11,11,01,10,10,00,11,)	4	4	4
842	01101001010	0000110110010100	AATCGCCA (00,00,11,01,10,01,01,00,)	4	2	ATTCGGCA (00,11,11,01,10,10,01,00,)	4	4	6
843	01101001011	1101110010010111	TCTAGCCT (11,01,11,00,10,01,01,11,)	4	2	TGTAGGCT (11,10,11,00,10,10,01,11,)	4	2	4
844	01101001100	1100110110011000	TATCGCGA (11,00,11,01,10,01,10,00,)	4	2	TTTCGGGA (11,11,11,01,10,10,10,00,)	4	4	4
845	01101001101	0001110010011011	ACTAGCGT (00,01,11,00,10,01,10,11,)	4	2	AGTAGGGT (00,10,11,00,10,10,10,11,)	4	4	4
846	01101001110	1001110010011100	GCTAGCTA (10,01,11,00,10,01,11,00,)	4	2	GGTAGGTA (10,10,11,00,10,10,11,00,)	4	4	4
847	01101001111	0100110110011111	CATCGCTT (01,00,11,01,10,01,11,11,)	4	2	CTTCGGTT (01,11,11,01,10,10,11,11,)	4	2	4
848	01101010000	1000110010100001	GATAGGAC (10,00,11,00,10,10,00,01,)	4	2	GTTAGCAC (10,11,11,00,10,01,00,01,)	4	6	4
849	01101010001	0101110110100010	CCTCGGAG (01,01,11,01,10,10,00,10,)	4	2	CGTCGCAG (01,10,11,01,10,01,00,10,)	6	4	4
850	01101010010	1101110110100101	TCTCGGCC (11,01,11,01,10,10,01,01,)	4	2	TGTCGCCC (11,10,11,01,10,01,01,01,)	6	2	4
851	01101010011	0000110010100110	AATAGGCG (00,00,11,00,10,10,01,10,)	4	2	ATTAGCCG (00,11,11,00,10,01,01,10,)	4	6	4
852	01101010100	0001110110101001	ACTCGGGC (00,01,11,01,10,10,10,01,)	4	2	AGTCGCGC (00,10,11,01,10,01,10,01,)	6	4	4
853	01101010101	1100110010101010	TATAGGGG (11,00,11,00,10,10,10,10,)	4	2	TTTAGCGG (11,11,11,00,10,01,10,10,)	4	6	2
854	01101010110	0100110010101101	CATAGGTC (01,00,11,00,10,10,11,01,)	4	2	CTTAGCTC (01,11,11,00,10,01,11,01,)	4	4	4
855	01101010111	1001110110101110	GCTCGGTG (10,01,11,01,10,10,11,10,)	4	2	GGTCGCTG (10,10,11,01,10,01,11,10,)	6	4	2
856	01101011000	1001110110110000	GCTCGTAA (10,01,11,01,10,11,00,00,)	4	2	GGTCGAAA (10,10,11,01,10,00,00,00,)	4	4	4
857	01101011001	0100110010110011	CATAGTAT (01,00,11,00,10,11,00,11,)	4	2	CTTAGAAT (01,11,11,00,10,00,00,11,)	2	4	4
858	01101011010	1100110010110100	TATAGTCA (11,00,11,00,10,11,01,00,)	4	2	TTTAGACA (11,11,11,00,10,00,01,00,)	2	4	4
859	01101011011	0001110110110111	ACTCGTCT (00,01,11,01,10,11,01,11,)	4	2	AGTCGACT (00,10,11,01,10,00,01,11,)	4	2	4
860	01101011100	0000110010111000	AATAGTGA (00,00,11,00,10,11,10,00,)	4	2	ATTAGAGA (00,11,11,00,10,00,10,00,)	2	6	4
861	01101011101	1101110110111011	TCTCGTGT (11,01,11,01,10,11,10,11,)	4	2	TGTCGAGT (11,10,11,01,10,00,10,11,)	4	2	2
862	01101011110	0101110110111100	CCTCGTTA (01,01,11,01,10,11,11,00,)	4	2	CGTCGATA (01,10,11,01,10,00,11,00,)	4	2	4
863	01101011111	1000110010111111	GATAGTTT (10,00,11,00,10,11,11,11,)	4	2	GTTAGATT (10,11,11,00,10,00,11,11,)	2	4	2
864	01101100000	0000110011000000	AATATAAA (00,00,11,00,11,00,00,00,)	4	2	ATTATTAA (00,11,11,00,11,11,00,00,)	0	6	6
865	01101100001	1101110111000011	TCTCTAAT (11,01,11,01,11,00,00,11,)	4	2	TGTCTTAT (11,10,11,01,11,11,00,11,)	2	2	4
866	01101100010	0101110111000100	CCTCTACA (01,01,11,01,11,00,01,00,)	4	2	CGTCTTCA (01,10,11,01,11,11,01,00,)	4	2	6
867	01101100011	1000110011000111	GATATACT (10,00,11,00,11,00,01,11,)	4	2	GTTATTCT (10,11,11,00,11,11,01,11,)	2	4	4
868	01101100100	1001110111001000	GCTCTAGA (10,01,11,01,11,00,10,00,)	4	2	GGTCTTGA (10,10,11,01,11,11,10,00,)	4	4	4
869	01101100101	0100110011001011	CATATAGT (01,00,11,00,11,00,10,11,)	4	2	CTTATTGT (01,11,11,00,11,11,10,11,)	2	4	4
870	01101100110	1100110011001100	TATATATA (11,00,11,00,11,00,11,00,)	4	2	TTTATTTA (11,11,11,00,11,11,11,00,)	0	4	4
871	01101100111	0001110111001111	ACTCTATT (00,01,11,01,11,00,11,11,)	4	2	AGTCTTTT (00,10,11,01,11,11,11,11,)	2	2	4
872	01101101000	0001110111010001	ACTCTCAC (00,01,11,01,11,01,00,01,)	4	2	AGTCTGAC (00,10,11,01,11,10,00,01,)	4	2	6
873	01101101001	1100110011010010	TATATCAG (11,00,11,00,11,01,00,10,)	4	2	TTTATGAG (11,11,11,00,11,10,00,10,)	2	4	4
874	01101101010	0100110011010101	CATATCCC (01,00,11,00,11,01,01,01,)	4	2	CTTATGCC (01,11,11,00,11,10,01,01,)	4	2	6
875	01101101011	1001110111010110	GCTCTCCG (10,01,11,01,11,01,01,10,)	4	2	GGTCTGCG (10,10,11,01,11,10,01,10,)	6	2	4
876	01101101100	1000110011011001	GATATCGC (10,00,11,00,11,01,10,01,)	4	2	GTTATGGC (10,11,11,00,11,10,10,01,)	4	4	4
877	01101101101	0101110111011010	CCTCTCGG (01,01,11,01,11,01,10,10,)	4	2	CGTCTGGG (01,10,11,01,11,10,10,10,)	6	2	4
878	01101101110	1101110111011101	TCTCTCTC (11,01,11,01,11,01,11,01,)	4	2	TGTCTGTC (11,10,11,01,11,10,11,01,)	4	0	4
879	01101101111	0000110011011110	AATATCTG (00,00,11,00,11,01,11,10,)	4	2	ATTATGTG (00,11,11,00,11,10,11,10,)	2	4	4
880	01101110000	1100110111100000	TATCTGAA (11,00,11,01,11,10,00,00,)	4	2	TTTCTCAA (11,11,11,01,11,01,00,00,)	2	4	4
881	01101110001	0001110011100011	ACTATGAT (00,01,11,00,11,10,00,11,)	4	2	AGTATCAT (00,10,11,00,11,01,00,11,)	2	4	4
882	01101110010	1001110011100100	GCTATGCA (10,01,11,00,11,10,01,00,)	4	2	GGTATCCA (10,10,11,00,11,01,01,00,)	4	4	4
883	01101110011	0100110111100111	CATCTGCT (01,00,11,01,11,10,01,11,)	4	2	CTTCTCCT (01,11,11,01,11,01,01,11,)	4	2	4
884	01101110100	0101110011101000	CCTATGGA (01,01,11,00,11,10,10,00,)	4	2	CGTATCGA (01,10,11,00,11,01,10,00,)	4	4	4
885	01101110101	1000110111101011	GATCTGGT (10,00,11,01,11,10,10,11,)	4	2	GTTCTCGT (10,11,11,01,11,01,10,11,)	4	4	2
886	01101110110	0000110111101100	AATCTGTA (00,00,11,01,11,10,11,00,)	4	2	ATTCTCTA (00,11,11,01,11,01,11,00,)	2	4	4
887	01101110111	1101110011101111	TCTATGTT (11,01,11,00,11,10,11,11,)	4	2	TGTATCTT (11,10,11,00,11,01,11,11,)	2	2	2
888	01101111000	1101110011110001	TCTATTAC (11,01,11,00,11,11,00,01,)	4	2	TGTATAAC (11,10,11,00,11,00,00,01,)	2	2	4
889	01101111001	0000110111110010	AATCTTAG (00,00,11,01,11,11,00,10,)	4	2	ATTCTAAG (00,11,11,01,11,00,00,10,)	2	4	4
890	01101111010	1000110111110101	GATCTTCC (10,00,11,01,11,11,01,01,)	4	2	GTTCTACC (10,11,11,01,11,00,01,01,)	4	2	4
891	01101111011	0101110011110110	CCTATTCG (01,01,11,00,11,11,01,10,)	4	2	CGTATACG (01,10,11,00,11,00,01,10,)	4	2	4
892	01101111100	0100110111111001	CATCTTGC (01,00,11,01,11,11,10,01,)	4	2	CTTCTAGC (01,11,11,01,11,00,10,01,)	4	2	4
893	01101111101	1001110011111010	GCTATTGG (10,01,11,00,11,11,10,10,)	4	2	GGTATAGG (10,10,11,00,11,00,10,10,)	4	4	2
894	01101111110	0001110011111101	ACTATTTC (00,01,11,00,11,11,11,01,)	4	2	AGTATATC (00,10,11,00,11,00,11,01,)	2	2	4
895	01101111111	1100110111111110	TATCTTTG (11,00,11,01,11,11,11,10,)	4	2	TTTCTATG (11,11,11,01,11,00,11,10,)	2	2	2
896	01110000000	0001111000000000	ACTGAAAA (00,01,11,10,00,00,00,00,)	4	2	AGTGATAA (00,10,11,10,00,11,00,00,)	2	6	6
897	01110000001	1100111100000011	TATTAAAT (11,00,11,11,00,00,00,11,)	4	2	TTTTATAT (11,11,11,11,00,11,00,11,)	0	4	4
898	01110000010	0100111100000100	CATTAACA (01,00,11,11,00,00,01,00,)	4	2	CTTTATCA (01,11,11,11,00,11,01,00,)	2	4	6
899	01110000011	1001111000000111	GCTGAACT (10,01,11,10,00,00,01,11,)	4	2	GGTGATCT (10,10,11,10,00,11,01,11,)	4	4	4
900	01110000100	1000111100001000	GATTAAGA (10,00,11,11,00,00,10,00,)	4	2	GTTTATGA (10,11,11,11,00,11,10,00,)	2	6	4
901	01110000101	0101111000001011	CCTGAAGT (01,01,11,10,00,00,10,11,)	4	2	CGTGATGT (01,10,11,10,00,11,10,11,)	4	4	4
902	01110000110	1101111000001100	TCTGAATA (11,01,11,10,00,00,11,00,)	4	2	TGTGATTA (11,10,11,10,00,11,11,00,)	2	4	4
903	01110000111	0000111100001111	AATTAATT (00,00,11,11,00,00,11,11,)	4	2	ATTTATTT (00,11,11,11,00,11,11,11,)	0	4	4
904	01110001000	0000111100010001	AATTACAC (00,00,11,11,00,01,00,01,)	4	2	ATTTAGAC (00,11,11,11,00,10,00,01,)	2	4	6
905	01110001001	1101111000010010	TCTGACAG (11,01,11,10,00,01,00,10,)	4	2	TGTGAGAG (11,10,11,10,00,10,00,10,)	4	4	4
906	01110001010	0101111000010101	CCTGACCC (01,01,11,10,00,01,01,01,)	4	2	CGTGAGCC (01,10,11,10,00,10,01,01,)	6	2	6
907	01110001011	1000111100010110	GATTACCG (10,00,11,11,00,01,01,10,)	4	2	GTTTAGCG (10,11,11,11,00,10,01,10,)	4	4	4
908	01110001100	1001111000011001	GCTGACGC (10,01,11,10,00,01,10,01,)	4	2	GGTGAGGC (10,10,11,10,00,10,10,01,)	6	4	4
909	01110001101	0100111100011010	CATTACGG (01,00,11,11,00,01,10,10,)	4	2	CTTTAGGG (01,11,11,11,00,10,10,10,)	4	4	4
910	01110001110	1100111100011101	TATTACTC (11,00,11,11,00,01,11,01,)	4	2	TTTTAGTC (11,11,11,11,00,10,11,01,)	2	2	4
911	01110001111	0001111000011110	ACTGACTG (00,01,11,10,00,01,11,10,)	4	2	AGTGAGTG (00,10,11,10,00,10,11,10,)	4	4	4
912	01110010000	1101111100100000	TCTTAGAA (11,01,11,11,00,10,00,00,)	4	2	TGTTACAA (11,10,11,11,00,01,00,00,)	2	4	4
913	01110010001	0000111000100011	AATGAGAT (00,00,11,10,00,10,00,11,)	4	2	ATTGACAT (00,11,11,10,00,01,00,11,)	2	6	4
914	01110010010	1000111000100100	GATGAGCA (10,00,11,10,00,10,01,00,)	4	2	GTTGACCA (10,11,11,10,00,01,01,00,)	4	6	4
915	01110010011	0101111100100111	CCTTAGCT (01,01,11,11,00,10,01,11,)	4	2	CGTTACCT (01,10,11,11,00,01,01,11,)	4	2	4
916	01110010100	0100111000101000	CATGAGGA (01,00,11,10,00,10,10,00,)	4	2	CTTGACGA (01,11,11,10,00,01,10,00,)	4	6	4
917	01110010101	1001111100101011	GCTTAGGT (10,01,11,11,00,10,10,11,)	4	2	GGTTACGT (10,10,11,11,00,01,10,11,)	4	4	2
918	01110010110	0001111100101100	ACTTAGTA (00,01,11,11,00,10,11,00,)	4	2	AGTTACTA (00,10,11,11,00,01,11,00,)	2	4	4
919	01110010111	1100111000101111	TATGAGTT (11,00,11,10,00,10,11,11,)	4	2	TTTGACTT (11,11,11,10,00,01,11,11,)	2	4	2
920	01110011000	1100111000110001	TATGATAC (11,00,11,10,00,11,00,01,)	4	2	TTTGAAAC (11,11,11,10,00,00,00,01,)	2	4	4
921	01110011001	0001111100110010	ACTTATAG (00,01,11,11,00,11,00,10,)	4	2	AGTTAAAG (00,10,11,11,00,00,00,10,)	2	4	4
922	01110011010	1001111100110101	GCTTATCC (10,01,11,11,00,11,01,01,)	4	2	GGTTAACC (10,10,11,11,00,00,01,01,)	4	2	4
923	01110011011	0100111000110110	CATGATCG (01,00,11,10,00,11,01,10,)	4	2	CTTGAACG (01,11,11,10,00,00,01,10,)	4	4	4
924	01110011100	0101111100111001	CCTTATGC (01,01,11,11,00,11,10,01,)	4	2	CGTTAAGC (01,10,11,11,00,00,10,01,)	4	2	4
925	01110011101	1000111000111010	GATGATGG (10,00,11,10,00,11,10,10,)	4	2	GTTGAAGG (10,11,11,10,00,00,10,10,)	4	6	2
926	01110011110	0000111000111101	AATGATTC (00,00,11,10,00,11,11,01,)	4	2	ATTGAATC (00,11,11,10,00,00,11,01,)	2	4	4
927	01110011111	1101111100111110	TCTTATTG (11,01,11,11,00,11,11,10,)	4	2	TGTTAATG (11,10,11,11,00,00,11,10,)	2	2	2
928	01110100000	0101111101000001	CCTTCAAC (01,01,11,11,01,00,00,01,)	4	2	CGTTCTAC (01,10,11,11,01,11,00,01,)	4	2	6
929	01110100001	1000111001000010	GATGCAAG (10,00,11,10,01,00,00,10,)	4	2	GTTGCTAG (10,11,11,10,01,11,00,10,)	4	6	4
930	01110100010	0000111001000101	AATGCACC (00,00,11,10,01,00,01,01,)	4	2	ATTGCTCC (00,11,11,10,01,11,01,01,)	4	4	6
931	01110100011	1101111101000110	TCTTCACG (11,01,11,11,01,00,01,10,)	4	2	TGTTCTCG (11,10,11,11,01,11,01,10,)	4	2	4
932	01110100100	1100111001001001	TATGCAGC (11,00,11,10,01,00,10,01,)	4	2	TTTGCTGC (11,11,11,10,01,11,10,01,)	4	4	4
933	01110100101	0001111101001010	ACTTCAGG (00,01,11,11,01,00,10,10,)	4	2	AGTTCTGG (00,10,11,11,01,11,10,10,)	4	4	4
934	01110100110	1001111101001101	GCTTCATC (10,01,11,11,01,00,11,01,)	4	2	GGTTCTTC (10,10,11,11,01,11,11,01,)	4	2	4
935	01110100111	0100111001001110	CATGCATG (01,00,11,10,01,00,11,10,)	4	2	CTTGCTTG (01,11,11,10,01,11,11,10,)	4	4	4
936	01110101000	0100111001010000	CATGCCAA (01,00,11,10,01,01,00,00,)	4	2	CTTGCGAA (01,11,11,10,01,10,00,00,)	4	4	6
937	01110101001	1001111101010011	GCTTCCAT (10,01,11,11,01,01,00,11,)	4	2	GGTTCGAT (10,10,11,11,01,10,00,11,)	4	2	4
938	01110101010	0001111101010100	ACTTCCCA (00,01,11,11,01,01,01,00,)	4	2	AGTTCGCA (00,10,11,11,01,10,01,00,)	4	2	6
939	01110101011	1100111001010111	TATGCCCT (11,00,11,10,01,01,01,11,)	4	2	TTTGCGCT (11,11,11,10,01,10,01,11,)	4	2	4
940	01110101100	1101111101011000	TCTTCCGA (11,01,11,11,01,01,10,00,)	4	2	TGTTCGGA (11,10,11,11,01,10,10,00,)	4	2	4
941	01110101101	0000111001011011	AATGCCGT (00,00,11,10,01,01,10,11,)	4	2	ATTGCGGT (00,11,11,10,01,10,10,11,)	4	4	4
942	01110101110	1000111001011100	GATGCCTA (10,00,11,10,01,01,11,00,)	4	2	GTTGCGTA (10,11,11,10,01,10,11,00,)	4	4	4
943	01110101111	0101111101011111	CCTTCCTT (01,01,11,11,01,01,11,11,)	4	2	CGTTCGTT (01,10,11,11,01,10,11,11,)	4	0	4
944	01110110000	1001111001100001	GCTGCGAC (10,01,11,10,01,10,00,01,)	4	2	GGTGCCAC (10,10,11,10,01,01,00,01,)	6	4	4
945	01110110001	0100111101100010	CATTCGAG (01,00,11,11,01,10,00,10,)	4	2	CTTTCCAG (01,11,11,11,01,01,00,10,)	4	4	4
946	01110110010	1100111101100101	TATTCGCC (11,00,11,11,01,10,01,01,)	4	2	TTTTCCCC (11,11,11,11,01,01,01,01,)	4	2	4
947	01110110011	0001111001100110	ACTGCGCG (00,01,11,10,01,10,01,10,)	4	2	AGTGCCCG (00,10,11,10,01,01,01,10,)	6	4	4
948	01110110100	0000111101101001	AATTCGGC (00,00,11,11,01,10,10,01,)	4	2	ATTTCCGC (00,11,11,11,01,01,10,01,)	4	4	4
949	01110110101	1101111001101010	TCTGCGGG (11,01,11,10,01,10,10,10,)	4	2	TGTGCCGG (11,10,11,10,01,01,10,10,)	6	4	2
950	01110110110	0101111001101101	CCTGCGTC (01,01,11,10,01,10,11,01,)	4	2	CGTGCCTC (01,10,11,10,01,01,11,01,)	6	2	4
951	01110110111	1000111101101110	GATTCGTG (10,00,11,11,01,10,11,10,)	4	2	GTTTCCTG (10,11,11,11,01,01,11,10,)	4	4	2
952	01110111000	1000111101110000	GATTCTAA (10,00,11,11,01,11,00,00,)	4	2	GTTTCAAA (10,11,11,11,01,00,00,00,)	2	4	4
953	01110111001	0101111001110011	CCTGCTAT (01,01,11,10,01,11,00,11,)	4	2	CGTGCAAT (01,10,11,10,01,00,00,11,)	4	2	4
954	01110111010	1101111001110100	TCTGCTCA (11,01,11,10,01,11,01,00,)	4	2	TGTGCACA (11,10,11,10,01,00,01,00,)	4	2	4
955	01110111011	0000111101110111	AATTCTCT (00,00,11,11,01,11,01,11,)	4	2	ATTTCACT (00,11,11,11,01,00,01,11,)	2	2	4
956	01110111100	0001111001111000	ACTGCTGA (00,01,11,10,01,11,10,00,)	4	2	AGTGCAGA (00,10,11,10,01,00,10,00,)	4	4	4
957	01110111101	1100111101111011	TATTCTGT (11,00,11,11,01,11,10,11,)	4	2	TTTTCAGT (11,11,11,11,01,00,10,11,)	2	2	2
958	01110111110	0100111101111100	CATTCTTA (01,00,11,11,01,11,11,00,)	4	2	CTTTCATA (01,11,11,11,01,00,11,00,)	2	2	4
959	01110111111	1001111001111111	GCTGCTTT (10,01,11,10,01,11,11,11,)	4	2	GGTGCATT (10,10,11,10,01,00,11,11,)	4	2	2
960	01111000000	1001111110000001	GCTTGAAC (10,01,11,11,10,00,00,01,)	4	2	GGTTGTAC (10,10,11,11,10,11,00,01,)	4	4	4
961	01111000001	0100111010000010	CATGGAAG (01,00,11,10,10,00,00,10,)	4	2	CTTGGTAG (01,11,11,10,10,11,00,10,)	4	6	4
962	01111000010	1100111010000101	TATGGACC (11,00,11,10,10,00,01,01,)	4	2	TTTGGTCC (11,11,11,10,10,11,01,01,)	4	4	4
963	01111000011	0001111110000110	ACTTGACG (00,01,11,11,10,00,01,10,)	4	2	AGTTGTCG (00,10,11,11,10,11,01,10,)	4	4	4
964	01111000100	0000111010001001	AATGGAGC (00,00,11,10,10,00,10,01,)	4	2	ATTGGTGC (00,11,11,10,10,11,10,01,)	4	6	4
965	01111000101	1101111110001010	TCTTGAGG (11,01,11,11,10,00,10,10,)	4	2	TGTTGTGG (11,10,11,11,10,11,10,10,)	4	4	2
966	01111000110	0101111110001101	CCTTGATC (01,01,11,11,10,00,11,01,)	4	2	CGTTGTTC (01,10,11,11,10,11,11,01,)	4	2	4
967	01111000111	1000111010001110	GATGGATG (10,00,11,10,10,00,11,10,)	4	2	GTTGGTTG (10,11,11,10,10,11,11,10,)	4	6	2
968	01111001000	1000111010010000	GATGGCAA (10,00,11,10,10,01,00,00,)	4	2	GTTGGGAA (10,11,11,10,10,10,00,00,)	4	6	4
969	01111001001	0101111110010011	CCTTGCAT (01,01,11,11,10,01,00,11,)	4	2	CGTTGGAT (01,10,11,11,10,10,00,11,)	4	2	4
970	01111001010	1101111110010100	TCTTGCCA (11,01,11,11,10,01,01,00,)	4	2	TGTTGGCA (11,10,11,11,10,10,01,00,)	4	2	4
971	01111001011	0000111010010111	AATGGCCT (00,00,11,10,10,01,01,11,)	4	2	ATTGGGCT (00,11,11,10,10,10,01,11,)	4	4	4
972	01111001100	0001111110011000	ACTTGCGA (00,01,11,11,10,01,10,00,)	4	2	AGTTGGGA (00,10,11,11,10,10,10,00,)	4	4	4
973	01111001101	1100111010011011	TATGGCGT (11,00,11,10,10,01,10,11,)	4	2	TTTGGGGT (11,11,11,10,10,10,10,11,)	4	4	2
974	01111001110	0100111010011100	CATGGCTA (01,00,11,10,10,01,11,00,)	4	2	CTTGGGTA (01,11,11,10,10,10,11,00,)	4	4	4
975	01111001111	1001111110011111	GCTTGCTT (10,01,11,11,10,01,11,11,)	4	2	GGTTGGTT (10,10,11,11,10,10,11,11,)	4	2	2
976	01111010000	0101111010100001	CCTGGGAC (01,01,11,10,10,10,00,01,)	4	2	CGTGGCAC (01,10,11,10,10,01,00,01,)	6	4	4
977	01111010001	1000111110100010	GATTGGAG (10,00,11,11,10,10,00,10,)	4	2	GTTTGCAG (10,11,11,11,10,01,00,10,)	4	6	2
978	01111010010	0000111110100101	AATTGGCC (00,00,11,11,10,10,01,01,)	4	2	ATTTGCCC (00,11,11,11,10,01,01,01,)	4	4	4
979	01111010011	1101111010100110	TCTGGGCG (11,01,11,10,10,10,01,10,)	4	2	TGTGGCCG (11,10,11,10,10,01,01,10,)	6	4	2
980	01111010100	1100111110101001	TATTGGGC (11,00,11,11,10,10,10,01,)	4	2	TTTTGCGC (11,11,11,11,10,01,10,01,)	4	4	2
981	01111010101	0001111010101010	ACTGGGGG (00,01,11,10,10,10,10,10,)	4	2	AGTGGCGG (00,10,11,10,10,01,10,10,)	6	6	2
982	01111010110	1001111010101101	GCTGGGTC (10,01,11,10,10,10,11,01,)	4	2	GGTGGCTC (10,10,11,10,10,01,11,01,)	6	4	2
983	01111010111	0100111110101110	CATTGGTG (01,00,11,11,10,10,11,10,)	4	2	CTTTGCTG (01,11,11,11,10,01,11,10,)	4	4	2
984	01111011000	0100111110110000	CATTGTAA (01,00,11,11,10,11,00,00,)	4	2	CTTTGAAA (01,11,11,11,10,00,00,00,)	2	4	4
985	01111011001	1001111010110011	GCTGGTAT (10,01,11,10,10,11,00,11,)	4	2	GGTGGAAT (10,10,11,10,10,00,00,11,)	4	4	2
986	01111011010	0001111010110100	ACTGGTCA (00,01,11,10,10,11,01,00,)	4	2	AGTGGACA (00,10,11,10,10,00,01,00,)	4	4	4
987	01111011011	1100111110110111	TATTGTCT (11,00,11,11,10,11,01,11,)	4	2	TTTTGACT (11,11,11,11,10,00,01,11,)	2	2	2
988	01111011100	1101111010111000	TCTGGTGA (11,01,11,10,10,11,10,00,)	4	2	TGTGGAGA (11,10,11,10,10,00,10,00,)	4	4	2
989	01111011101	0000111110111011	AATTGTGT (00,00,11,11,10,11,10,11,)	4	2	ATTTGAGT (00,11,11,11,10,00,10,11,)	2	4	2
990	01111011110	1000111110111100	GATTGTTA (10,00,11,11,10,11,11,00,)	4	2	GTTTGATA (10,11,11,11,10,00,11,00,)	2	4	2
991	01111011111	0101111010111111	CCTGGTTT (01,01,11,10,10,11,11,11,)	4	2	CGTGGATT (01,10,11,10,10,00,11,11,)	4	2	2
992	01111100000	1101111011000000	TCTGTAAA (11,01,11,10,11,00,00,00,)	4	2	TGTGTTAA (11,10,11,10,11,11,00,00,)	2	4	4
993	01111100001	0000111111000011	AATTTAAT (00,00,11,11,11,00,00,11,)	4	2	ATTTTTAT (00,11,11,11,11,11,00,11,)	0	4	4
994	01111100010	1000111111000100	GATTTACA (10,00,11,11,11,00,01,00,)	4	2	GTTTTTCA (10,11,11,11,11,11,01,00,)	2	4	4
995	01111100011	0101111011000111	CCTGTACT (01,01,11,10,11,00,01,11,)	4	2	CGTGTTCT (01,10,11,10,11,11,01,11,)	4	2	4
996	01111100100	0100111111001000	CATTTAGA (01,00,11,11,11,00,10,00,)	4	2	CTTTTTGA (01,11,11,11,11,11,10,00,)	2	4	4
997	01111100101	1001111011001011	GCTGTAGT (10,01,11,10,11,00,10,11,)	4	2	GGTGTTGT (10,10,11,10,11,11,10,11,)	4	4	2
998	01111100110	0001111011001100	ACTGTATA (00,01,11,10,11,00,11,00,)	4	2	AGTGTTTA (00,10,11,10,11,11,11,00,)	2	4	4
999	01111100111	1100111111001111	TATTTATT (11,00,11,11,11,00,11,11,)	4	2	TTTTTTTT (11,11,11,11,11,11,11,11,)	0	2	2
1000	01111101000	1100111111010001	TATTTCAC (11,00,11,11,11,01,00,01,)	4	2	TTTTTGAC (11,11,11,11,11,10,00,01,)	2	2	4
1001	01111101001	0001111011010010	ACTGTCAG (00,01,11,10,11,01,00,10,)	4	2	AGTGTGAG (00,10,11,10,11,10,00,10,)	4	4	4
1002	01111101010	1001111011010101	GCTGTCCC (10,01,11,10,11,01,01,01,)	4	2	GGTGTGCC (10,10,11,10,11,10,01,01,)	6	2	4
1003	01111101011	0100111111010110	CATTTCCG (01,00,11,11,11,01,01,10,)	4	2	CTTTTGCG (01,11,11,11,11,10,01,10,)	4	2	4
1004	01111101100	0101111011011001	CCTGTCGC (01,01,11,10,11,01,10,01,)	4	2	CGTGTGGC (01,10,11,10,11,10,10,01,)	6	2	4
1005	01111101101	1000111111011010	GATTTCGG (10,00,11,11,11,01,10,10,)	4	2	GTTTTGGG (10,11,11,11,11,10,10,10,)	4	4	2
1006	01111101110	0000111111011101	AATTTCTC (00,00,11,11,11,01,11,01,)	4	2	ATTTTGTC (00,11,11,11,11,10,11,01,)	2	2	4
1007	01111101111	1101111011011110	TCTGTCTG (11,01,11,10,11,01,11,10,)	4	2	TGTGTGTG (11,10,11,10,11,10,11,10,)	4	2	2
1008	01111110000	0001111111100000	ACTTTGAA (00,01,11,11,11,10,00,00,)	4	2	AGTTTCAA (00,10,11,11,11,01,00,00,)	2	4	4
1009	01111110001	1100111011100011	TATGTGAT (11,00,11,10,11,10,00,11,)	4	2	TTTGTCAT (11,11,11,10,11,01,00,11,)	2	4	2
1010	01111110010	0100111011100100	CATGTGCA (01,00,11,10,11,10,01,00,)	4	2	CTTGTCCA (01,11,11,10,11,01,01,00,)	4	4	4
1011	01111110011	1001111111100111	GCTTTGCT (10,01,11,11,11,10,01,11,)	4	2	GGTTTCCT (10,10,11,11,11,01,01,11,)	4	2	2
1012	01111110100	1000111011101000	GATGTGGA (10,00,11,10,11,10,10,00,)	4	2	GTTGTCGA (10,11,11,10,11,01,10,00,)	4	6	2
1013	01111110101	0101111111101011	CCTTTGGT (01,01,11,11,11,10,10,11,)	4	2	CGTTTCGT (01,10,11,11,11,01,10,11,)	4	2	2
1014	01111110110	1101111111101100	TCTTTGTA (11,01,11,11,11,10,11,00,)	4	2	TGTTTCTA (11,10,11,11,11,01,11,00,)	2	2	2
1015	01111110111	0000111011101111	AATGTGTT (00,00,11,10,11,10,11,11,)	4	2	ATTGTCTT (00,11,11,10,11,01,11,11,)	2	4	2
1016	01111111000	0000111011110001	AATGTTAC (00,00,11,10,11,11,00,01,)	4	2	ATTGTAAC (00,11,11,10,11,00,00,01,)	2	4	4
1017	01111111001	1101111111110010	TCTTTTAG (11,01,11,11,11,11,00,10,)	4	2	TGTTTAAG (11,10,11,11,11,00,00,10,)	2	2	2
1018	01111111010	0101111111110101	CCTTTTCC (01,01,11,11,11,11,01,01,)	4	2	CGTTTACC (01,10,11,11,11,00,01,01,)	4	0	4
1019	01111111011	1000111011110110	GATGTTCG (10,00,11,10,11,11,01,10,)	4	2	GTTGTACG (10,11,11,10,11,00,01,10,)	4	4	2
1020	01111111100	1001111111111001	GCTTTTGC (10,01,11,11,11,11,10,01,)	4	2	GGTTTAGC (10,10,11,11,11,00,10,01,)	4	2	2
1021	01111111101	0100111011111010	CATGTTGG (01,00,11,10,11,11,10,10,)	4	2	CTTGTAGG (01,11,11,10,11,00,10,10,)	4	4	2
1022	01111111110	1100111011111101	TATGTTTC (11,00,11,10,11,11,11,01,)	4	2	TTTGTATC (11,11,11,10,11,00,11,01,)	2	2	2
1023	01111111111	0001111111111110	ACTTTTTG (00,01,11,11,11,11,11,10,)	4	2	AGTTTATG (00,10,11,11,11,00,11,10,)	2	2	2
1024	10000000000	1110000000000001	TGAAAAAC (11,10,00,00,00,00,00,01,)	4	2	TGTATAAC (11,10,11,00,11,00,00,01,)	2	6	6
1025	10000000001	0011000100000010	ATACAAAG (00,11,00,01,00,00,00,10,)	4	2	ATTCTAAG (00,11,11,01,11,00,00,10,)	2	6	6
1026	10000000010	1011000100000101	GTACAACC (10,11,00,01,00,00,01,01,)	4	2	GTTCTACC (10,11,11,01,11,00,01,01,)	4	4	6
1027	10000000011	0110000000000110	CGAAAACG (01,10,00,00,00,00,01,10,)	4	2	CGTATACG (01,10,11,00,11,00,01,10,)	4	6	6
1028	10000000100	0111000100001001	CTACAAGC (01,11,00,01,00,00,10,01,)	4	2	CTTCTAGC (01,11,11,01,11,00,10,01,)	4	4	6
1029	10000000101	1010000000001010	GGAAAAGG (10,10,00,00,00,00,10,10,)	4	2	GGTATAGG (10,10,11,00,11,00,10,10,)	4	8	4
1030	10000000110	0010000000001101	AGAAAATC (00,10,00,00,00,00,11,01,)	4	2	AGTATATC (00,10,11,00,11,00,11,01,)	2	6	6
1031	10000000111	1111000100001110	TTACAATG (11,11,00,01,00,00,11,10,)	4	2	TTTCTATG (11,11,11,01,11,00,11,10,)	2	4	4
1032	10000001000	1111000100010000	TTACACAA (11,11,00,01,00,01,00,00,)	4	2	TTTCTCAA (11,11,11,01,11,01,00,00,)	2	4	6
1033	10000001001	0010000000010011	AGAAACAT (00,10,00,00,00,01,00,11,)	4	2	AGTATCAT (00,10,11,00,11,01,00,11,)	2	6	6
1034	10000001010	1010000000010100	GGAAACCA (10,10,00,00,00,01,01,00,)	4	2	GGTATCCA (10,10,11,00,11,01,01,00,)	4	6	6
1035	10000001011	0111000100010111	CTACACCT (01,11,00,01,00,01,01,11,)	4	2	CTTCTCCT (01,11,11,01,11,01,01,11,)	4	2	6
1036	10000001100	0110000000011000	CGAAACGA (01,10,00,00,00,01,10,00,)	4	2	CGTATCGA (01,10,11,00,11,01,10,00,)	4	6	6
1037	10000001101	1011000100011011	GTACACGT (10,11,00,01,00,01,10,11,)	4	2	GTTCTCGT (10,11,11,01,11,01,10,11,)	4	4	4
1038	10000001110	0011000100011100	ATACACTA (00,11,00,01,00,01,11,00,)	4	2	ATTCTCTA (00,11,11,01,11,01,11,00,)	2	4	6
1039	10000001111	1110000000011111	TGAAACTT (11,10,00,00,00,01,11,11,)	4	2	TGTATCTT (11,10,11,00,11,01,11,11,)	2	4	4
1040	10000010000	0010000100100001	AGACAGAC (00,10,00,01,00,10,00,01,)	4	2	AGTCTGAC (00,10,11,01,11,10,00,01,)	4	6	6
1041	10000010001	1111000000100010	TTAAAGAG (11,11,00,00,00,10,00,10,)	4	2	TTTATGAG (11,11,11,00,11,10,00,10,)	2	6	4
1042	10000010010	0111000000100101	CTAAAGCC (01,11,00,00,00,10,01,01,)	4	2	CTTATGCC (01,11,11,00,11,10,01,01,)	4	4	6
1043	10000010011	1010000100100110	GGACAGCG (10,10,00,01,00,10,01,10,)	4	2	GGTCTGCG (10,10,11,01,11,10,01,10,)	6	6	4
1044	10000010100	1011000000101001	GTAAAGGC (10,11,00,00,00,10,10,01,)	4	2	GTTATGGC (10,11,11,00,11,10,10,01,)	4	6	4
1045	10000010101	0110000100101010	CGACAGGG (01,10,00,01,00,10,10,10,)	4	2	CGTCTGGG (01,10,11,01,11,10,10,10,)	6	6	4
1046	10000010110	1110000100101101	TGACAGTC (11,10,00,01,00,10,11,01,)	4	2	TGTCTGTC (11,10,11,01,11,10,11,01,)	4	4	4
1047	10000010111	0011000000101110	ATAAAGTG (00,11,00,00,00,10,11,10,)	4	2	ATTATGTG (00,11,11,00,11,10,11,10,)	2	6	4
1048	10000011000	0011000000110000	ATAAATAA (00,11,00,00,00,11,00,00,)	4	2	ATTATTAA (00,11,11,00,11,11,00,00,)	0	6	6
1049	10000011001	1110000100110011	TGACATAT (11,10,00,01,00,11,00,11,)	4	2	TGTCTTAT (11,10,11,01,11,11,00,11,)	2	4	4
1050	10000011010	0110000100110100	CGACATCA (01,10,00,01,00,11,01,00,)	4	2	CGTCTTCA (01,10,11,01,11,11,01,00,)	4	4	6
1051	10000011011	1011000000110111	GTAAATCT (10,11,00,00,00,11,01,11,)	4	2	GTTATTCT (10,11,11,00,11,11,01,11,)	2	4	4
1052	10000011100	1010000100111000	GGACATGA (10,10,00,01,00,11,10,00,)	4	2	GGTCTTGA (10,10,11,01,11,11,10,00,)	4	6	4
1053	10000011101	0111000000111011	CTAAATGT (01,11,00,00,00,11,10,11,)	4	2	CTTATTGT (01,11,11,00,11,11,10,11,)	2	4	4
1054	10000011110	1111000000111100	TTAAATTA (11,11,00,00,00,11,11,00,)	4	2	TTTATTTA (11,11,11,00,11,11,11,00,)	0	4	4
1055	10000011111	0010000100111111	AGACATTT (00,10,00,01,00,11,11,11,)	4	2	AGTCTTTT (00,10,11,01,11,11,11,11,)	2	4	4
1056	10000100000	1010000101000000	GGACCAAA (10,10,00,01,01,00,00,00,)	4	2	GGTCGAAA (10,10,11,01,10,00,00,00,)	4	6	6
1057	10000100001	0111000001000011	CTAACAAT (01,11,00,00,01,00,00,11,)	4	2	CTTAGAAT (01,11,11,00,10,00,00,11,)	2	4	6
1058	10000100010	1111000001000100	TTAACACA (11,11,00,00,01,00,01,00,)	4	2	TTTAGACA (11,11,11,00,10,00,01,00,)	2	4	6
1059	10000100011	0010000101000111	AGACCACT (00,10,00,01,01,00,01,11,)	4	2	AGTCGACT (00,10,11,01,10,00,01,11,)	4	4	6
1060	10000100100	0011000001001000	ATAACAGA (00,11,00,00,01,00,10,00,)	4	2	ATTAGAGA (00,11,11,00,10,00,10,00,)	2	6	6
1061	10000100101	1110000101001011	TGACCAGT (11,10,00,01,01,00,10,11,)	4	2	TGTCGAGT (11,10,11,01,10,00,10,11,)	4	4	4
1062	10000100110	0110000101001100	CGACCATA (01,10,00,01,01,00,11,00,)	4	2	CGTCGATA (01,10,11,01,10,00,11,00,)	4	4	6
1063	10000100111	1011000001001111	GTAACATT (10,11,00,00,01,00,11,11,)	4	2	GTTAGATT (10,11,11,00,10,00,11,11,)	2	4	4
1064	10000101000	1011000001010001	GTAACCAC (10,11,00,00,01,01,00,01,)	4	2	GTTAGCAC (10,11,11,00,10,01,00,01,)	4	4	6
1065	10000101001	0110000101010010	CGACCCAG (01,10,00,01,01,01,00,10,)	4	2	CGTCGCAG (01,10,11,01,10,01,00,10,)	6	4	6
1066	10000101010	1110000101010101	TGACCCCC (11,10,00,01,01,01,01,01,)	4	2	TGTCGCCC (11,10,11,01,10,01,01,01,)	6	2	6
1067	10000101011	0011000001010110	ATAACCCG (00,11,00,00,01,01,01,10,)	4	2	ATTAGCCG (00,11,11,00,10,01,01,10,)	4	4	6
1068	10000101100	0010000101011001	AGACCCGC (00,10,00,01,01,01,10,01,)	4	2	AGTCGCGC (00,10,11,01,10,01,10,01,)	6	4	6
1069	10000101101	1111000001011010	TTAACCGG (11,11,00,00,01,01,10,10,)	4	2	TTTAGCGG (11,11,11,00,10,01,10,10,)	4	4	4
1070	10000101110	0111000001011101	CTAACCTC (01,11,00,00,01,01,11,01,)	4	2	CTTAGCTC (01,11,11,00,10,01,11,01,)	4	2	6
1071	10000101111	1010000101011110	GGACCCTG (10,10,00,01,01,01,11,10,)	4	2	GGTCGCTG (10,10,11,01,10,01,11,10,)	6	4	4
1072	10000110000	0110000001100000	CGAACGAA (01,10,00,00,01,10,00,00,)	4	2	CGTAGGAA (01,10,11,00,10,10,00,00,)	4	6	6
1073	10000110001	1011000101100011	GTACCGAT (10,11,00,01,01,10,00,11,)	4	2	GTTCGGAT (10,11,11,01,10,10,00,11,)	4	4	4
1074	10000110010	0011000101100100	ATACCGCA (00,11,00,01,01,10,01,00,)	4	2	ATTCGGCA (00,11,11,01,10,10,01,00,)	4	4	6
1075	10000110011	1110000001100111	TGAACGCT (11,10,00,00,01,10,01,11,)	4	2	TGTAGGCT (11,10,11,00,10,10,01,11,)	4	4	4
1076	10000110100	1111000101101000	TTACCGGA (11,11,00,01,01,10,10,00,)	4	2	TTTCGGGA (11,11,11,01,10,10,10,00,)	4	4	4
1077	10000110101	0010000001101011	AGAACGGT (00,10,00,00,01,10,10,11,)	4	2	AGTAGGGT (00,10,11,00,10,10,10,11,)	4	6	4
1078	10000110110	1010000001101100	GGAACGTA (10,10,00,00,01,10,11,00,)	4	2	GGTAGGTA (10,10,11,00,10,10,11,00,)	4	6	4
1079	10000110111	0111000101101111	CTACCGTT (01,11,00,01,01,10,11,11,)	4	2	CTTCGGTT (01,11,11,01,10,10,11,11,)	4	2	4
1080	10000111000	0111000101110001	CTACCTAC (01,11,00,01,01,11,00,01,)	4	2	CTTCGTAC (01,11,11,01,10,11,00,01,)	4	2	6
1081	10000111001	1010000001110010	GGAACTAG (10,10,00,00,01,11,00,10,)	4	2	GGTAGTAG (10,10,11,00,10,11,00,10,)	4	6	4
1082	10000111010	0010000001110101	AGAACTCC (00,10,00,00,01,11,01,01,)	4	2	AGTAGTCC (00,10,11,00,10,11,01,01,)	4	4	6
1083	10000111011	1111000101110110	TTACCTCG (11,11,00,01,01,11,01,10,)	4	2	TTTCGTCG (11,11,11,01,10,11,01,10,)	4	2	4
1084	10000111100	1110000001111001	TGAACTGC (11,10,00,00,01,11,10,01,)	4	2	TGTAGTGC (11,10,11,00,10,11,10,01,)	4	4	4
1085	10000111101	0011000101111010	ATACCTGG (00,11,00,01,01,11,10,10,)	4	2	ATTCGTGG (00,11,11,01,10,11,10,10,)	4	4	4
1086	10000111110	1011000101111101	GTACCTTC (10,11,00,01,01,11,11,01,)	4	2	GTTCGTTC (10,11,11,01,10,11,11,01,)	4	2	4
1087	10000111111	0110000001111110	CGAACTTG (01,10,00,00,01,11,11,10,)	4	2	CGTAGTTG (01,10,11,00,10,11,11,10,)	4	4	4
1088	10001000000	0110000110000000	CGACGAAA (01,10,00,01,10,00,00,00,)	4	2	CGTCGATA (01,10,11,01,10,00,11,00,)	4	6	6
1089	10001000001	1011000010000011	GTAAGAAT (10,11,00,00,10,00,00,11,)	4	2	GTTAGATT (10,11,11,00,10,00,11,11,)	2	6	4
1090	10001000010	0011000010000100	ATAAGACA (00,11,00,00,10,00,01,00,)	4	2	ATTAGAGA (00,11,11,00,10,00,10,00,)	2	6	6
1091	10001000011	1110000110000111	TGACGACT (11,10,00,01,10,00,01,11,)	4	2	TGTCGAGT (11,10,11,01,10,00,10,11,)	4	4	4
1092	10001000100	1111000010001000	TTAAGAGA (11,11,00,00,10,00,10,00,)	4	2	ATTAGAGA (00,11,11,00,10,00,10,00,)	2	6	4
1093	10001000101	0010000110001011	AGACGAGT (00,10,00,01,10,00,10,11,)	4	2	TGTCGAGT (11,10,11,01,10,00,10,11,)	4	6	4
1094	10001000110	1010000110001100	GGACGATA (10,10,00,01,10,00,11,00,)	4	2	CGTCGATA (01,10,11,01,10,00,11,00,)	4	6	4
1095	10001000111	0111000010001111	CTAAGATT (01,11,00,00,10,00,11,11,)	4	2	GTTAGATT (10,11,11,00,10,00,11,11,)	2	4	4
1096	10001001000	0111000010010001	CTAAGCAC (01,11,00,00,10,01,00,01,)	4	2	CTTAGCTC (01,11,11,00,10,01,11,01,)	4	4	6
1097	10001001001	1010000110010010	GGACGCAG (10,10,00,01,10,01,00,10,)	4	2	GGTCGCTG (10,10,11,01,10,01,11,10,)	6	6	4
1098	10001001010	0010000110010101	AGACGCCC (00,10,00,01,10,01,01,01,)	4	2	AGTCGCGC (00,10,11,01,10,01,10,01,)	6	4	6
1099	10001001011	1111000010010110	TTAAGCCG (11,11,00,00,10,01,01,10,)	4	2	TTTAGCGG (11,11,11,00,10,01,10,10,)	4	4	4
1100	10001001100	1110000110011001	TGACGCGC (11,10,00,01,10,01,10,01,)	4	2	AGTCGCGC (00,10,11,01,10,01,10,01,)	6	4	4
1101	10001001101	0011000010011010	ATAAGCGG (00,11,00,00,10,01,10,10,)	4	2	TTTAGCGG (11,11,11,00,10,01,10,10,)	4	6	4
1102	10001001110	1011000010011101	GTAAGCTC (10,11,00,00,10,01,11,01,)	4	2	CTTAGCTC (01,11,11,00,10,01,11,01,)	4	4	4
1103	10001001111	0110000110011110	CGACGCTG (01,10,00,01,10,01,11,10,)	4	2	GGTCGCTG (10,10,11,01,10,01,11,10,)	6	4	4
1104	10001010000	1010000010100000	GGAAGGAA (10,10,00,00,10,10,00,00,)	4	2	GGTAGGTA (10,10,11,00,10,10,11,00,)	4	8	4
1105	10001010001	0111000110100011	CTACGGAT (01,11,00,01,10,10,00,11,)	4	2	CTTCGGTT (01,11,11,01,10,10,11,11,)	4	4	4
1106	10001010010	1111000110100100	TTACGGCA (11,11,00,01,10,10,01,00,)	4	2	TTTCGGGA (11,11,11,01,10,10,10,00,)	4	4	4
1107	10001010011	0010000010100111	AGAAGGCT (00,10,00,00,10,10,01,11,)	4	2	AGTAGGGT (00,10,11,00,10,10,10,11,)	4	6	4
1108	10001010100	0011000110101000	ATACGGGA (00,11,00,01,10,10,10,00,)	4	2	TTTCGGGA (11,11,11,01,10,10,10,00,)	4	6	4
1109	10001010101	1110000010101011	TGAAGGGT (11,10,00,00,10,10,10,11,)	4	2	AGTAGGGT (00,10,11,00,10,10,10,11,)	4	6	2
1110	10001010110	0110000010101100	CGAAGGTA (01,10,00,00,10,10,11,00,)	4	2	GGTAGGTA (10,10,11,00,10,10,11,00,)	4	6	4
1111	10001010111	1011000110101111	GTACGGTT (10,11,00,01,10,10,11,11,)	4	2	CTTCGGTT (01,11,11,01,10,10,11,11,)	4	4	2
1112	10001011000	1011000110110001	GTACGTAC (10,11,00,01,10,11,00,01,)	4	2	GTTCGTTC (10,11,11,01,10,11,11,01,)	4	4	4
1113	10001011001	0110000010110010	CGAAGTAG (01,10,00,00,10,11,00,10,)	4	2	CGTAGTTG (01,10,11,00,10,11,11,10,)	4	6	4
1114	10001011010	1110000010110101	TGAAGTCC (11,10,00,00,10,11,01,01,)	4	2	TGTAGTGC (11,10,11,00,10,11,10,01,)	4	4	4
1115	10001011011	0011000110110110	ATACGTCG (00,11,00,01,10,11,01,10,)	4	2	ATTCGTGG (00,11,11,01,10,11,10,10,)	4	4	4
1116	10001011100	0010000010111001	AGAAGTGC (00,10,00,00,10,11,10,01,)	4	2	TGTAGTGC (11,10,11,00,10,11,10,01,)	4	6	4
1117	10001011101	1111000110111010	TTACGTGG (11,11,00,01,10,11,10,10,)	4	2	ATTCGTGG (00,11,11,01,10,11,10,10,)	4	4	2
1118	10001011110	0111000110111101	CTACGTTC (01,11,00,01,10,11,11,01,)	4	2	GTTCGTTC (10,11,11,01,10,11,11,01,)	4	2	4
1119	10001011111	1010000010111110	GGAAGTTG (10,10,00,00,10,11,11,10,)	4	2	CGTAGTTG (01,10,11,00,10,11,11,10,)	4	6	2
1120	10001100000	0010000011000001	AGAATAAC (00,10,00,00,11,00,00,01,)	4	2	AGTATATC (00,10,11,00,11,00,11,01,)	2	6	6
1121	10001100001	1111000111000010	TTACTAAG (11,11,00,01,11,00,00,10,)	4	2	TTTCTATG (11,11,11,01,11,00,11,10,)	2	4	4
1122	10001100010	0111000111000101	CTACTACC (01,11,00,01,11,00,01,01,)	4	2	CTTCTAGC (01,11,11,01,11,00,10,01,)	4	2	6
1123	10001100011	1010000011000110	GGAATACG (10,10,00,00,11,00,01,10,)	4	2	GGTATAGG (10,10,11,00,11,00,10,10,)	4	6	4
1124	10001100100	1011000111001001	GTACTAGC (10,11,00,01,11,00,10,01,)	4	2	CTTCTAGC (01,11,11,01,11,00,10,01,)	4	4	4
1125	10001100101	0110000011001010	CGAATAGG (01,10,00,00,11,00,10,10,)	4	2	GGTATAGG (10,10,11,00,11,00,10,10,)	4	6	4
1126	10001100110	1110000011001101	TGAATATC (11,10,00,00,11,00,11,01,)	4	2	AGTATATC (00,10,11,00,11,00,11,01,)	2	4	4
1127	10001100111	0011000111001110	ATACTATG (00,11,00,01,11,00,11,10,)	4	2	TTTCTATG (11,11,11,01,11,00,11,10,)	2	4	4
1128	10001101000	0011000111010000	ATACTCAA (00,11,00,01,11,01,00,00,)	4	2	ATTCTCTA (00,11,11,01,11,01,11,00,)	2	4	6
1129	10001101001	1110000011010011	TGAATCAT (11,10,00,00,11,01,00,11,)	4	2	TGTATCTT (11,10,11,00,11,01,11,11,)	2	4	4
1130	10001101010	0110000011010100	CGAATCCA (01,10,00,00,11,01,01,00,)	4	2	CGTATCGA (01,10,11,00,11,01,10,00,)	4	4	6
1131	10001101011	1011000111010111	GTACTCCT (10,11,00,01,11,01,01,11,)	4	2	GTTCTCGT (10,11,11,01,11,01,10,11,)	4	2	4
1132	10001101100	1010000011011000	GGAATCGA (10,10,00,00,11,01,10,00,)	4	2	CGTATCGA (01,10,11,00,11,01,10,00,)	4	6	4
1133	10001101101	0111000111011011	CTACTCGT (01,11,00,01,11,01,10,11,)	4	2	GTTCTCGT (10,11,11,01,11,01,10,11,)	4	2	4
1134	10001101110	1111000111011100	TTACTCTA (11,11,00,01,11,01,11,00,)	4	2	ATTCTCTA (00,11,11,01,11,01,11,00,)	2	2	4
1135	10001101111	0010000011011111	AGAATCTT (00,10,00,00,11,01,11,11,)	4	2	TGTATCTT (11,10,11,00,11,01,11,11,)	2	4	4
1136	10001110000	1110000111100001	TGACTGAC (11,10,00,01,11,10,00,01,)	4	2	TGTCTGTC (11,10,11,01,11,10,11,01,)	4	4	4
1137	10001110001	0011000011100010	ATAATGAG (00,11,00,00,11,10,00,10,)	4	2	ATTATGTG (00,11,11,00,11,10,11,10,)	2	6	4
1138	10001110010	1011000011100101	GTAATGCC (10,11,00,00,11,10,01,01,)	4	2	GTTATGGC (10,11,11,00,11,10,10,01,)	4	4	4
1139	10001110011	0110000111100110	CGACTGCG (01,10,00,01,11,10,01,10,)	4	2	CGTCTGGG (01,10,11,01,11,10,10,10,)	6	4	4
1140	10001110100	0111000011101001	CTAATGGC (01,11,00,00,11,10,10,01,)	4	2	GTTATGGC (10,11,11,00,11,10,10,01,)	4	4	4
1141	10001110101	1010000111101010	GGACTGGG (10,10,00,01,11,10,10,10,)	4	2	CGTCTGGG (01,10,11,01,11,10,10,10,)	6	6	2
1142	10001110110	0010000111101101	AGACTGTC (00,10,00,01,11,10,11,01,)	4	2	TGTCTGTC (11,10,11,01,11,10,11,01,)	4	4	4
1143	10001110111	1111000011101110	TTAATGTG (11,11,00,00,11,10,11,10,)	4	2	ATTATGTG (00,11,11,00,11,10,11,10,)	2	4	2
1144	10001111000	1111000011110000	TTAATTAA (11,11,00,00,11,11,00,00,)	4	2	TTTATTTA (11,11,11,00,11,11,11,00,)	0	4	4
1145	10001111001	0010000111110011	AGACTTAT (00,10,00,01,11,11,00,11,)	4	2	AGTCTTTT (00,10,11,01,11,11,11,11,)	2	4	4
1146	10001111010	1010000111110100	GGACTTCA (10,10,00,01,11,11,01,00,)	4	2	GGTCTTGA (10,10,11,01,11,11,10,00,)	4	4	4
1147	10001111011	0111000011110111	CTAATTCT (01,11,00,00,11,11,01,11,)	4	2	CTTATTGT (01,11,11,00,11,11,10,11,)	2	2	4
1148	10001111100	0110000111111000	CGACTTGA (01,10,00,01,11,11,10,00,)	4	2	GGTCTTGA (10,10,11,01,11,11,10,00,)	4	4	4
1149	10001111101	1011000011111011	GTAATTGT (10,11,00,00,11,11,10,11,)	4	2	CTTATTGT (01,11,11,00,11,11,10,11,)	2	4	2
1150	10001111110	0011000011111100	ATAATTTA (00,11,00,00,11,11,11,00,)	4	2	TTTATTTA (11,11,11,00,11,11,11,00,)	0	4	4
1151	10001111111	1110000111111111	TGACTTTT (11,10,00,01,11,11,11,11,)	4	2	AGTCTTTT (00,10,11,01,11,11,11,11,)	2	2	2
1152	10010000000	0011001000000001	ATAGAAAC (00,11,00,10,00,00,00,01,)	4	2	ATTGTAAC (00,11,11,10,11,00,00,01,)	2	6	6
1153	10010000001	1110001100000010	TGATAAAG (11,10,00,11,00,00,00,10,)	4	2	TGTTTAAG (11,10,11,11,11,00,00,10,)	2	6	4
1154	10010000010	0110001100000101	CGATAACC (01,10,00,11,00,00,01,01,)	4	2	CGTTTACC (01,10,11,11,11,00,01,01,)	4	4	6
1155	10010000011	1011001000000110	GTAGAACG (10,11,00,10,00,00,01,10,)	4	2	GTTGTACG (10,11,11,10,11,00,01,10,)	4	6	4
1156	10010000100	1010001100001001	GGATAAGC (10,10,00,11,00,00,10,01,)	4	2	GGTTTAGC (10,10,11,11,11,00,10,01,)	4	6	4
1157	10010000101	0111001000001010	CTAGAAGG (01,11,00,10,00,00,10,10,)	4	2	CTTGTAGG (01,11,11,10,11,00,10,10,)	4	6	4
1158	10010000110	1111001000001101	TTAGAATC (11,11,00,10,00,00,11,01,)	4	2	TTTGTATC (11,11,11,10,11,00,11,01,)	2	4	4
1159	10010000111	0010001100001110	AGATAATG (00,10,00,11,00,00,11,10,)	4	2	AGTTTATG (00,10,11,11,11,00,11,10,)	2	6	4
1160	10010001000	0010001100010000	AGATACAA (00,10,00,11,00,01,00,00,)	4	2	AGTTTCAA (00,10,11,11,11,01,00,00,)	2	6	6
1161	10010001001	1111001000010011	TTAGACAT (11,11,00,10,00,01,00,11,)	4	2	TTTGTCAT (11,11,11,10,11,01,00,11,)	2	4	4
1162	10010001010	0111001000010100	CTAGACCA (01,11,00,10,00,01,01,00,)	4	2	CTTGTCCA (01,11,11,10,11,01,01,00,)	4	4	6
1163	10010001011	1010001100010111	GGATACCT (10,10,00,11,00,01,01,11,)	4	2	GGTTTCCT (10,10,11,11,11,01,01,11,)	4	4	4
1164	10010001100	1011001000011000	GTAGACGA (10,11,00,10,00,01,10,00,)	4	2	GTTGTCGA (10,11,11,10,11,01,10,00,)	4	6	4
1165	10010001101	0110001100011011	CGATACGT (01,10,00,11,00,01,10,11,)	4	2	CGTTTCGT (01,10,11,11,11,01,10,11,)	4	4	4
1166	10010001110	1110001100011100	TGATACTA (11,10,00,11,00,01,11,00,)	4	2	TGTTTCTA (11,10,11,11,11,01,11,00,)	2	4	4
1167	10010001111	0011001000011111	ATAGACTT (00,11,00,10,00,01,11,11,)	4	2	ATTGTCTT (00,11,11,10,11,01,11,11,)	2	4	4
1168	10010010000	1111001100100001	TTATAGAC (11,11,00,11,00,10,00,01,)	4	2	TTTTTGAC (11,11,11,11,11,10,00,01,)	2	4	4
1169	10010010001	0010001000100010	AGAGAGAG (00,10,00,10,00,10,00,10,)	4	2	AGTGTGAG (00,10,11,10,11,10,00,10,)	4	8	4
1170	10010010010	1010001000100101	GGAGAGCC (10,10,00,10,00,10,01,01,)	4	2	GGTGTGCC (10,10,11,10,11,10,01,01,)	6	6	4
1171	10010010011	0111001100100110	CTATAGCG (01,11,00,11,00,10,01,10,)	4	2	CTTTTGCG (01,11,11,11,11,10,01,10,)	4	4	4
1172	10010010100	0110001000101001	CGAGAGGC (01,10,00,10,00,10,10,01,)	4	2	CGTGTGGC (01,10,11,10,11,10,10,01,)	6	6	4
1173	10010010101	1011001100101010	GTATAGGG (10,11,00,11,00,10,10,10,)	4	2	GTTTTGGG (10,11,11,11,11,10,10,10,)	4	6	2
1174	10010010110	0011001100101101	ATATAGTC (00,11,00,11,00,10,11,01,)	4	2	ATTTTGTC (00,11,11,11,11,10,11,01,)	2	4	4
1175	10010010111	1110001000101110	TGAGAGTG (11,10,00,10,00,10,11,10,)	4	2	TGTGTGTG (11,10,11,10,11,10,11,10,)	4	6	2
1176	10010011000	1110001000110000	TGAGATAA (11,10,00,10,00,11,00,00,)	4	2	TGTGTTAA (11,10,11,10,11,11,00,00,)	2	6	4
1177	10010011001	0011001100110011	ATATATAT (00,11,00,11,00,11,00,11,)	4	2	ATTTTTAT (00,11,11,11,11,11,00,11,)	0	4	4
1178	10010011010	1011001100110100	GTATATCA (10,11,00,11,00,11,01,00,)	4	2	GTTTTTCA (10,11,11,11,11,11,01,00,)	2	4	4
1179	10010011011	0110001000110111	CGAGATCT (01,10,00,10,00,11,01,11,)	4	2	CGTGTTCT (01,10,11,10,11,11,01,11,)	4	4	4
1180	10010011100	0111001100111000	CTATATGA (01,11,00,11,00,11,10,00,)	4	2	CTTTTTGA (01,11,11,11,11,11,10,00,)	2	4	4
1181	10010011101	1010001000111011	GGAGATGT (10,10,00,10,00,11,10,11,)	4	2	GGTGTTGT (10,10,11,10,11,11,10,11,)	4	6	2
1182	10010011110	0010001000111100	AGAGATTA (00,10,00,10,00,11,11,00,)	4	2	AGTGTTTA (00,10,11,10,11,11,11,00,)	2	6	4
1183	10010011111	1111001100111111	TTATATTT (11,11,00,11,00,11,11,11,)	4	2	TTTTTTTT (11,11,11,11,11,11,11,11,)	0	2	2
1184	10010100000	0111001101000000	CTATCAAA (01,11,00,11,01,00,00,00,)	4	2	CTTTGAAA (01,11,11,11,10,00,00,00,)	2	4	6
1185	10010100001	1010001001000011	GGAGCAAT (10,10,00,10,01,00,00,11,)	4	2	GGTGGAAT (10,10,11,10,10,00,00,11,)	4	6	4
1186	10010100010	0010001001000100	AGAGCACA (00,10,00,10,01,00,01,00,)	4	2	AGTGGACA (00,10,11,10,10,00,01,00,)	4	6	6
1187	10010100011	1111001101000111	TTATCACT (11,11,00,11,01,00,01,11,)	4	2	TTTTGACT (11,11,11,11,10,00,01,11,)	2	2	4
1188	10010100100	1110001001001000	TGAGCAGA (11,10,00,10,01,00,10,00,)	4	2	TGTGGAGA (11,10,11,10,10,00,10,00,)	4	6	4
1189	10010100101	0011001101001011	ATATCAGT (00,11,00,11,01,00,10,11,)	4	2	ATTTGAGT (00,11,11,11,10,00,10,11,)	2	4	4
1190	10010100110	1011001101001100	GTATCATA (10,11,00,11,01,00,11,00,)	4	2	GTTTGATA (10,11,11,11,10,00,11,00,)	2	4	4
1191	10010100111	0110001001001111	CGAGCATT (01,10,00,10,01,00,11,11,)	4	2	CGTGGATT (01,10,11,10,10,00,11,11,)	4	4	4
1192	10010101000	0110001001010001	CGAGCCAC (01,10,00,10,01,01,00,01,)	4	2	CGTGGCAC (01,10,11,10,10,01,00,01,)	6	4	6
1193	10010101001	1011001101010010	GTATCCAG (10,11,00,11,01,01,00,10,)	4	2	GTTTGCAG (10,11,11,11,10,01,00,10,)	4	4	4
1194	10010101010	0011001101010101	ATATCCCC (00,11,00,11,01,01,01,01,)	4	2	ATTTGCCC (00,11,11,11,10,01,01,01,)	4	2	6
1195	10010101011	1110001001010110	TGAGCCCG (11,10,00,10,01,01,01,10,)	4	2	TGTGGCCG (11,10,11,10,10,01,01,10,)	6	4	4
1196	10010101100	1111001101011001	TTATCCGC (11,11,00,11,01,01,10,01,)	4	2	TTTTGCGC (11,11,11,11,10,01,10,01,)	4	2	4
1197	10010101101	0010001001011010	AGAGCCGG (00,10,00,10,01,01,10,10,)	4	2	AGTGGCGG (00,10,11,10,10,01,10,10,)	6	6	4
1198	10010101110	1010001001011101	GGAGCCTC (10,10,00,10,01,01,11,01,)	4	2	GGTGGCTC (10,10,11,10,10,01,11,01,)	6	4	4
1199	10010101111	0111001101011110	CTATCCTG (01,11,00,11,01,01,11,10,)	4	2	CTTTGCTG (01,11,11,11,10,01,11,10,)	4	2	4
1200	10010110000	1011001001100000	GTAGCGAA (10,11,00,10,01,10,00,00,)	4	2	GTTGGGAA (10,11,11,10,10,10,00,00,)	4	6	4
1201	10010110001	0110001101100011	CGATCGAT (01,10,00,11,01,10,00,11,)	4	2	CGTTGGAT (01,10,11,11,10,10,00,11,)	4	4	4
1202	10010110010	1110001101100100	TGATCGCA (11,10,00,11,01,10,01,00,)	4	2	TGTTGGCA (11,10,11,11,10,10,01,00,)	4	4	4
1203	10010110011	0011001001100111	ATAGCGCT (00,11,00,10,01,10,01,11,)	4	2	ATTGGGCT (00,11,11,10,10,10,01,11,)	4	4	4
1204	10010110100	0010001101101000	AGATCGGA (00,10,00,11,01,10,10,00,)	4	2	AGTTGGGA (00,10,11,11,10,10,10,00,)	4	6	4
1205	10010110101	1111001001101011	TTAGCGGT (11,11,00,10,01,10,10,11,)	4	2	TTTGGGGT (11,11,11,10,10,10,10,11,)	4	4	2
1206	10010110110	0111001001101100	CTAGCGTA (01,11,00,10,01,10,11,00,)	4	2	CTTGGGTA (01,11,11,10,10,10,11,00,)	4	4	4
1207	10010110111	1010001101101111	GGATCGTT (10,10,00,11,01,10,11,11,)	4	2	GGTTGGTT (10,10,11,11,10,10,11,11,)	4	4	2
1208	10010111000	1010001101110001	GGATCTAC (10,10,00,11,01,11,00,01,)	4	2	GGTTGTAC (10,10,11,11,10,11,00,01,)	4	4	4
1209	10010111001	0111001001110010	CTAGCTAG (01,11,00,10,01,11,00,10,)	4	2	CTTGGTAG (01,11,11,10,10,11,00,10,)	4	4	4
1210	10010111010	1111001001110101	TTAGCTCC (11,11,00,10,01,11,01,01,)	4	2	TTTGGTCC (11,11,11,10,10,11,01,01,)	4	2	4
1211	10010111011	0010001101110110	AGATCTCG (00,10,00,11,01,11,01,10,)	4	2	AGTTGTCG (00,10,11,11,10,11,01,10,)	4	4	4
1212	10010111100	0011001001111001	ATAGCTGC (00,11,00,10,01,11,10,01,)	4	2	ATTGGTGC (00,11,11,10,10,11,10,01,)	4	4	4
1213	10010111101	1110001101111010	TGATCTGG (11,10,00,11,01,11,10,10,)	4	2	TGTTGTGG (11,10,11,11,10,11,10,10,)	4	4	2
1214	10010111110	0110001101111101	CGATCTTC (01,10,00,11,01,11,11,01,)	4	2	CGTTGTTC (01,10,11,11,10,11,11,01,)	4	2	4
1215	10010111111	1011001001111110	GTAGCTTG (10,11,00,10,01,11,11,10,)	4	2	GTTGGTTG (10,11,11,10,10,11,11,10,)	4	4	2
1216	10011000000	1011001110000000	GTATGAAA (10,11,00,11,10,00,00,00,)	4	2	GTTTGATA (10,11,11,11,10,00,11,00,)	2	6	4
1217	10011000001	0110001010000011	CGAGGAAT (01,10,00,10,10,00,00,11,)	4	2	CGTGGATT (01,10,11,10,10,00,11,11,)	4	6	4
1218	10011000010	1110001010000100	TGAGGACA (11,10,00,10,10,00,01,00,)	4	2	TGTGGAGA (11,10,11,10,10,00,10,00,)	4	6	4
1219	10011000011	0011001110000111	ATATGACT (00,11,00,11,10,00,01,11,)	4	2	ATTTGAGT (00,11,11,11,10,00,10,11,)	2	4	4
1220	10011000100	0010001010001000	AGAGGAGA (00,10,00,10,10,00,10,00,)	4	2	TGTGGAGA (11,10,11,10,10,00,10,00,)	4	8	4
1221	10011000101	1111001110001011	TTATGAGT (11,11,00,11,10,00,10,11,)	4	2	ATTTGAGT (00,11,11,11,10,00,10,11,)	2	4	2
1222	10011000110	0111001110001100	CTATGATA (01,11,00,11,10,00,11,00,)	4	2	GTTTGATA (10,11,11,11,10,00,11,00,)	2	4	4
1223	10011000111	1010001010001111	GGAGGATT (10,10,00,10,10,00,11,11,)	4	2	CGTGGATT (01,10,11,10,10,00,11,11,)	4	6	2
1224	10011001000	1010001010010001	GGAGGCAC (10,10,00,10,10,01,00,01,)	4	2	GGTGGCTC (10,10,11,10,10,01,11,01,)	6	6	4
1225	10011001001	0111001110010010	CTATGCAG (01,11,00,11,10,01,00,10,)	4	2	CTTTGCTG (01,11,11,11,10,01,11,10,)	4	4	4
1226	10011001010	1111001110010101	TTATGCCC (11,11,00,11,10,01,01,01,)	4	2	TTTTGCGC (11,11,11,11,10,01,10,01,)	4	2	4
1227	10011001011	0010001010010110	AGAGGCCG (00,10,00,10,10,01,01,10,)	4	2	AGTGGCGG (00,10,11,10,10,01,10,10,)	6	6	4
1228	10011001100	0011001110011001	ATATGCGC (00,11,00,11,10,01,10,01,)	4	2	TTTTGCGC (11,11,11,11,10,01,10,01,)	4	4	4
1229	10011001101	1110001010011010	TGAGGCGG (11,10,00,10,10,01,10,10,)	4	2	AGTGGCGG (00,10,11,10,10,01,10,10,)	6	6	2
1230	10011001110	0110001010011101	CGAGGCTC (01,10,00,10,10,01,11,01,)	4	2	GGTGGCTC (10,10,11,10,10,01,11,01,)	6	4	4
1231	10011001111	1011001110011110	GTATGCTG (10,11,00,11,10,01,11,10,)	4	2	CTTTGCTG (01,11,11,11,10,01,11,10,)	4	4	2
1232	10011010000	0111001010100000	CTAGGGAA (01,11,00,10,10,10,00,00,)	4	2	CTTGGGTA (01,11,11,10,10,10,11,00,)	4	6	4
1233	10011010001	1010001110100011	GGATGGAT (10,10,00,11,10,10,00,11,)	4	2	GGTTGGTT (10,10,11,11,10,10,11,11,)	4	6	2
1234	10011010010	0010001110100100	AGATGGCA (00,10,00,11,10,10,01,00,)	4	2	AGTTGGGA (00,10,11,11,10,10,10,00,)	4	6	4
1235	10011010011	1111001010100111	TTAGGGCT (11,11,00,10,10,10,01,11,)	4	2	TTTGGGGT (11,11,11,10,10,10,10,11,)	4	4	2
1236	10011010100	1110001110101000	TGATGGGA (11,10,00,11,10,10,10,00,)	4	2	AGTTGGGA (00,10,11,11,10,10,10,00,)	4	6	2
1237	10011010101	0011001010101011	ATAGGGGT (00,11,00,10,10,10,10,11,)	4	2	TTTGGGGT (11,11,11,10,10,10,10,11,)	4	6	2
1238	10011010110	1011001010101100	GTAGGGTA (10,11,00,10,10,10,11,00,)	4	2	CTTGGGTA (01,11,11,10,10,10,11,00,)	4	6	2
1239	10011010111	0110001110101111	CGATGGTT (01,10,00,11,10,10,11,11,)	4	2	GGTTGGTT (10,10,11,11,10,10,11,11,)	4	4	2
1240	10011011000	0110001110110001	CGATGTAC (01,10,00,11,10,11,00,01,)	4	2	CGTTGTTC (01,10,11,11,10,11,11,01,)	4	4	4
1241	10011011001	1011001010110010	GTAGGTAG (10,11,00,10,10,11,00,10,)	4	2	GTTGGTTG (10,11,11,10,10,11,11,10,)	4	6	2
1242	10011011010	0011001010110101	ATAGGTCC (00,11,00,10,10,11,01,01,)	4	2	ATTGGTGC (00,11,11,10,10,11,10,01,)	4	4	4
1243	10011011011	1110001110110110	TGATGTCG (11,10,00,11,10,11,01,10,)	4	2	TGTTGTGG (11,10,11,11,10,11,10,10,)	4	4	2
1244	10011011100	1111001010111001	TTAGGTGC (11,11,00,10,10,11,10,01,)	4	2	ATTGGTGC (00,11,11,10,10,11,10,01,)	4	4	2
1245	10011011101	0010001110111010	AGATGTGG (00,10,00,11,10,11,10,10,)	4	2	TGTTGTGG (11,10,11,11,10,11,10,10,)	4	6	2
1246	10011011110	1010001110111101	GGATGTTC (10,10,00,11,10,11,11,01,)	4	2	CGTTGTTC (01,10,11,11,10,11,11,01,)	4	4	2
1247	10011011111	0111001010111110	CTAGGTTG (01,11,00,10,10,11,11,10,)	4	2	GTTGGTTG (10,11,11,10,10,11,11,10,)	4	4	2
1248	10011100000	1111001011000001	TTAGTAAC (11,11,00,10,11,00,00,01,)	4	2	TTTGTATC (11,11,11,10,11,00,11,01,)	2	4	4
1249	10011100001	0010001111000010	AGATTAAG (00,10,00,11,11,00,00,10,)	4	2	AGTTTATG (00,10,11,11,11,00,11,10,)	2	6	4
1250	10011100010	1010001111000101	GGATTACC (10,10,00,11,11,00,01,01,)	4	2	GGTTTAGC (10,10,11,11,11,00,10,01,)	4	4	4
1251	10011100011	0111001011000110	CTAGTACG (01,11,00,10,11,00,01,10,)	4	2	CTTGTAGG (01,11,11,10,11,00,10,10,)	4	4	4
1252	10011100100	0110001111001001	CGATTAGC (01,10,00,11,11,00,10,01,)	4	2	GGTTTAGC (10,10,11,11,11,00,10,01,)	4	4	4
1253	10011100101	1011001011001010	GTAGTAGG (10,11,00,10,11,00,10,10,)	4	2	CTTGTAGG (01,11,11,10,11,00,10,10,)	4	6	2
1254	10011100110	0011001011001101	ATAGTATC (00,11,00,10,11,00,11,01,)	4	2	TTTGTATC (11,11,11,10,11,00,11,01,)	2	4	4
1255	10011100111	1110001111001110	TGATTATG (11,10,00,11,11,00,11,10,)	4	2	AGTTTATG (00,10,11,11,11,00,11,10,)	2	4	2
1256	10011101000	1110001111010000	TGATTCAA (11,10,00,11,11,01,00,00,)	4	2	TGTTTCTA (11,10,11,11,11,01,11,00,)	2	4	4
1257	10011101001	0011001011010011	ATAGTCAT (00,11,00,10,11,01,00,11,)	4	2	ATTGTCTT (00,11,11,10,11,01,11,11,)	2	4	4
1258	10011101010	1011001011010100	GTAGTCCA (10,11,00,10,11,01,01,00,)	4	2	GTTGTCGA (10,11,11,10,11,01,10,00,)	4	4	4
1259	10011101011	0110001111010111	CGATTCCT (01,10,00,11,11,01,01,11,)	4	2	CGTTTCGT (01,10,11,11,11,01,10,11,)	4	2	4
1260	10011101100	0111001011011000	CTAGTCGA (01,11,00,10,11,01,10,00,)	4	2	GTTGTCGA (10,11,11,10,11,01,10,00,)	4	4	4
1261	10011101101	1010001111011011	GGATTCGT (10,10,00,11,11,01,10,11,)	4	2	CGTTTCGT (01,10,11,11,11,01,10,11,)	4	4	2
1262	10011101110	0010001111011100	AGATTCTA (00,10,00,11,11,01,11,00,)	4	2	TGTTTCTA (11,10,11,11,11,01,11,00,)	2	4	4
1263	10011101111	1111001011011111	TTAGTCTT (11,11,00,10,11,01,11,11,)	4	2	ATTGTCTT (00,11,11,10,11,01,11,11,)	2	2	2
1264	10011110000	0011001111100001	ATATTGAC (00,11,00,11,11,10,00,01,)	4	2	ATTTTGTC (00,11,11,11,11,10,11,01,)	2	4	4
1265	10011110001	1110001011100010	TGAGTGAG (11,10,00,10,11,10,00,10,)	4	2	TGTGTGTG (11,10,11,10,11,10,11,10,)	4	6	2
1266	10011110010	0110001011100101	CGAGTGCC (01,10,00,10,11,10,01,01,)	4	2	CGTGTGGC (01,10,11,10,11,10,10,01,)	6	4	4
1267	10011110011	1011001111100110	GTATTGCG (10,11,00,11,11,10,01,10,)	4	2	GTTTTGGG (10,11,11,11,11,10,10,10,)	4	4	2
1268	10011110100	1010001011101001	GGAGTGGC (10,10,00,10,11,10,10,01,)	4	2	CGTGTGGC (01,10,11,10,11,10,10,01,)	6	6	2
1269	10011110101	0111001111101010	CTATTGGG (01,11,00,11,11,10,10,10,)	4	2	GTTTTGGG (10,11,11,11,11,10,10,10,)	4	4	2
1270	10011110110	1111001111101101	TTATTGTC (11,11,00,11,11,10,11,01,)	4	2	ATTTTGTC (00,11,11,11,11,10,11,01,)	2	2	2
1271	10011110111	0010001011101110	AGAGTGTG (00,10,00,10,11,10,11,10,)	4	2	TGTGTGTG (11,10,11,10,11,10,11,10,)	4	6	2
1272	10011111000	0010001011110000	AGAGTTAA (00,10,00,10,11,11,00,00,)	4	2	AGTGTTTA (00,10,11,10,11,11,11,00,)	2	6	4
1273	10011111001	1111001111110011	TTATTTAT (11,11,00,11,11,11,00,11,)	4	2	TTTTTTTT (11,11,11,11,11,11,11,11,)	0	2	2
1274	10011111010	0111001111110100	CTATTTCA (01,11,00,11,11,11,01,00,)	4	2	CTTTTTGA (01,11,11,11,11,11,10,00,)	2	2	4
1275	10011111011	1010001011110111	GGAGTTCT (10,10,00,10,11,11,01,11,)	4	2	GGTGTTGT (10,10,11,10,11,11,10,11,)	4	4	2
1276	10011111100	1011001111111000	GTATTTGA (10,11,00,11,11,11,10,00,)	4	2	CTTTTTGA (01,11,11,11,11,11,10,00,)	2	4	2
1277	10011111101	0110001011111011	CGAGTTGT (01,10,00,10,11,11,10,11,)	4	2	GGTGTTGT (10,10,11,10,11,11,10,11,)	4	4	2
1278	10011111110	1110001011111100	TGAGTTTA (11,10,00,10,11,11,11,00,)	4	2	AGTGTTTA (00,10,11,10,11,11,11,00,)	2	4	2
1279	10011111111	0011001111111111	ATATTTTT (00,11,00,11,11,11,11,11,)	4	2	TTTTTTTT (11,11,11,11,11,11,11,11,)	0	2	2
1280	10100000000	1011010000000000	GTCAAAAA (10,11,01,00,00,00,00,00,)	4	2	GTGATAAA (10,11,10,00,11,00,00,00,)	2	6	6
1281	10100000001	0110010100000011	CGCCAAAT (01,10,01,01,00,00,00,11,)	4	2	CGGCTAAT (01,10,10,01,11,00,00,11,)	4	4	6
1282	10100000010	1110010100000100	TGCCAACA (11,10,01,01,00,00,01,00,)	4	2	TGGCTACA (11,10,10,01,11,00,01,00,)	4	4	6
1283	10100000011	0011010000000111	ATCAAACT (00,11,01,00,00,00,01,11,)	4	2	ATGATACT (00,11,10,00,11,00,01,11,)	2	4	6
1284	10100000100	0010010100001000	AGCCAAGA (00,10,01,01,00,00,10,00,)	4	2	AGGCTAGA (00,10,10,01,11,00,10,00,)	4	6	6
1285	10100000101	1111010000001011	TTCAAAGT (11,11,01,00,00,00,10,11,)	4	2	TTGATAGT (11,11,10,00,11,00,10,11,)	2	4	4
1286	10100000110	0111010000001100	CTCAAATA (01,11,01,00,00,00,11,00,)	4	2	CTGATATA (01,11,10,00,11,00,11,00,)	2	4	6
1287	10100000111	1010010100001111	GGCCAATT (10,10,01,01,00,00,11,11,)	4	2	GGGCTATT (10,10,10,01,11,00,11,11,)	4	4	4
1288	10100001000	1010010100010001	GGCCACAC (10,10,01,01,00,01,00,01,)	4	2	GGGCTCAC (10,10,10,01,11,01,00,01,)	6	4	6
1289	10100001001	0111010000010010	CTCAACAG (01,11,01,00,00,01,00,10,)	4	2	CTGATCAG (01,11,10,00,11,01,00,10,)	4	4	6
1290	10100001010	1111010000010101	TTCAACCC (11,11,01,00,00,01,01,01,)	4	2	TTGATCCC (11,11,10,00,11,01,01,01,)	4	2	6
1291	10100001011	0010010100010110	AGCCACCG (00,10,01,01,00,01,01,10,)	4	2	AGGCTCCG (00,10,10,01,11,01,01,10,)	6	4	6
1292	10100001100	0011010000011001	ATCAACGC (00,11,01,00,00,01,10,01,)	4	2	ATGATCGC (00,11,10,00,11,01,10,01,)	4	4	6
1293	10100001101	1110010100011010	TGCCACGG (11,10,01,01,00,01,10,10,)	4	2	TGGCTCGG (11,10,10,01,11,01,10,10,)	6	4	4
1294	10100001110	0110010100011101	CGCCACTC (01,10,01,01,00,01,11,01,)	4	2	CGGCTCTC (01,10,10,01,11,01,11,01,)	6	2	6
1295	10100001111	1011010000011110	GTCAACTG (10,11,01,00,00,01,11,10,)	4	2	GTGATCTG (10,11,10,00,11,01,11,10,)	4	4	4
1296	10100010000	0111010100100000	CTCCAGAA (01,11,01,01,00,10,00,00,)	4	2	CTGCTGAA (01,11,10,01,11,10,00,00,)	4	4	6
1297	10100010001	1010010000100011	GGCAAGAT (10,10,01,00,00,10,00,11,)	4	2	GGGATGAT (10,10,10,00,11,10,00,11,)	4	6	4
1298	10100010010	0010010000100100	AGCAAGCA (00,10,01,00,00,10,01,00,)	4	2	AGGATGCA (00,10,10,00,11,10,01,00,)	4	6	6
1299	10100010011	1111010100100111	TTCCAGCT (11,11,01,01,00,10,01,11,)	4	2	TTGCTGCT (11,11,10,01,11,10,01,11,)	4	2	4
1300	10100010100	1110010000101000	TGCAAGGA (11,10,01,00,00,10,10,00,)	4	2	TGGATGGA (11,10,10,00,11,10,10,00,)	4	6	4
1301	10100010101	0011010100101011	ATCCAGGT (00,11,01,01,00,10,10,11,)	4	2	ATGCTGGT (00,11,10,01,11,10,10,11,)	4	4	4
1302	10100010110	1011010100101100	GTCCAGTA (10,11,01,01,00,10,11,00,)	4	2	GTGCTGTA (10,11,10,01,11,10,11,00,)	4	4	4
1303	10100010111	0110010000101111	CGCAAGTT (01,10,01,00,00,10,11,11,)	4	2	CGGATGTT (01,10,10,00,11,10,11,11,)	4	4	4
1304	10100011000	0110010000110001	CGCAATAC (01,10,01,00,00,11,00,01,)	4	2	CGGATTAC (01,10,10,00,11,11,00,01,)	4	4	6
1305	10100011001	1011010100110010	GTCCATAG (10,11,01,01,00,11,00,10,)	4	2	GTGCTTAG (10,11,10,01,11,11,00,10,)	4	4	4
1306	10100011010	0011010100110101	ATCCATCC (00,11,01,01,00,11,01,01,)	4	2	ATGCTTCC (00,11,10,01,11,11,01,01,)	4	2	6
1307	10100011011	1110010000110110	TGCAATCG (11,10,01,00,00,11,01,10,)	4	2	TGGATTCG (11,10,10,00,11,11,01,10,)	4	4	4
1308	10100011100	1111010100111001	TTCCATGC (11,11,01,01,00,11,10,01,)	4	2	TTGCTTGC (11,11,10,01,11,11,10,01,)	4	2	4
1309	10100011101	0010010000111010	AGCAATGG (00,10,01,00,00,11,10,10,)	4	2	AGGATTGG (00,10,10,00,11,11,10,10,)	4	6	4
1310	10100011110	1010010000111101	GGCAATTC (10,10,01,00,00,11,11,01,)	4	2	GGGATTTC (10,10,10,00,11,11,11,01,)	4	4	4
1311	10100011111	0111010100111110	CTCCATTG (01,11,01,01,00,11,11,10,)	4	2	CTGCTTTG (01,11,10,01,11,11,11,10,)	4	2	4
1312	10100100000	1111010101000001	TTCCCAAC (11,11,01,01,01,00,00,01,)	4	2	TTGCGAAC (11,11,10,01,10,00,00,01,)	4	2	6
1313	10100100001	0010010001000010	AGCACAAG (00,10,01,00,01,00,00,10,)	4	2	AGGAGAAG (00,10,10,00,10,00,00,10,)	4	6	6
1314	10100100010	1010010001000101	GGCACACC (10,10,01,00,01,00,01,01,)	4	2	GGGAGACC (10,10,10,00,10,00,01,01,)	6	4	6
1315	10100100011	0111010101000110	CTCCCACG (01,11,01,01,01,00,01,10,)	4	2	CTGCGACG (01,11,10,01,10,00,01,10,)	6	2	6
1316	10100100100	0110010001001001	CGCACAGC (01,10,01,00,01,00,10,01,)	4	2	CGGAGAGC (01,10,10,00,10,00,10,01,)	6	4	6
1317	10100100101	1011010101001010	GTCCCAGG (10,11,01,01,01,00,10,10,)	4	2	GTGCGAGG (10,11,10,01,10,00,10,10,)	6	4	4
1318	10100100110	0011010101001101	ATCCCATC (00,11,01,01,01,00,11,01,)	4	2	ATGCGATC (00,11,10,01,10,00,11,01,)	4	2	6
1319	10100100111	1110010001001110	TGCACATG (11,10,01,00,01,00,11,10,)	4	2	TGGAGATG (11,10,10,00,10,00,11,10,)	4	4	4
1320	10100101000	1110010001010000	TGCACCAA (11,10,01,00,01,01,00,00,)	4	2	TGGAGCAA (11,10,10,00,10,01,00,00,)	4	4	6
1321	10100101001	0011010101010011	ATCCCCAT (00,11,01,01,01,01,00,11,)	4	2	ATGCGCAT (00,11,10,01,10,01,00,11,)	4	2	6
1322	10100101010	1011010101010100	GTCCCCCA (10,11,01,01,01,01,01,00,)	4	2	GTGCGCCA (10,11,10,01,10,01,01,00,)	6	2	6
1323	10100101011	0110010001010111	CGCACCCT (01,10,01,00,01,01,01,11,)	4	2	CGGAGCCT (01,10,10,00,10,01,01,11,)	6	2	6
1324	10100101100	0111010101011000	CTCCCCGA (01,11,01,01,01,01,10,00,)	4	2	CTGCGCGA (01,11,10,01,10,01,10,00,)	6	2	6
1325	10100101101	1010010001011011	GGCACCGT (10,10,01,00,01,01,10,11,)	4	2	GGGAGCGT (10,10,10,00,10,01,10,11,)	6	4	4
1326	10100101110	0010010001011100	AGCACCTA (00,10,01,00,01,01,11,00,)	4	2	AGGAGCTA (00,10,10,00,10,01,11,00,)	4	4	6
1327	10100101111	1111010101011111	TTCCCCTT (11,11,01,01,01,01,11,11,)	4	2	TTGCGCTT (11,11,10,01,10,01,11,11,)	4	0	4
1328	10100110000	0011010001100001	ATCACGAC (00,11,01,00,01,10,00,01,)	4	2	ATGAGGAC (00,11,10,00,10,10,00,01,)	4	4	6
1329	10100110001	1110010101100010	TGCCCGAG (11,10,01,01,01,10,00,10,)	4	2	TGGCGGAG (11,10,10,01,10,10,00,10,)	6	4	4
1330	10100110010	0110010101100101	CGCCCGCC (01,10,01,01,01,10,01,01,)	4	2	CGGCGGCC (01,10,10,01,10,10,01,01,)	8	2	6
1331	10100110011	1011010001100110	GTCACGCG (10,11,01,00,01,10,01,10,)	4	2	GTGAGGCG (10,11,10,00,10,10,01,10,)	6	4	4
1332	10100110100	1010010101101001	GGCCCGGC (10,10,01,01,01,10,10,01,)	4	2	GGGCGGGC (10,10,10,01,10,10,10,01,)	8	4	4
1333	10100110101	0111010001101010	CTCACGGG (01,11,01,00,01,10,10,10,)	4	2	CTGAGGGG (01,11,10,00,10,10,10,10,)	6	4	4
1334	10100110110	1111010001101101	TTCACGTC (11,11,01,00,01,10,11,01,)	4	2	TTGAGGTC (11,11,10,00,10,10,11,01,)	4	2	4
1335	10100110111	0010010101101110	AGCCCGTG (00,10,01,01,01,10,11,10,)	4	2	AGGCGGTG (00,10,10,01,10,10,11,10,)	6	4	4
1336	10100111000	0010010101110000	AGCCCTAA (00,10,01,01,01,11,00,00,)	4	2	AGGCGTAA (00,10,10,01,10,11,00,00,)	4	4	6
1337	10100111001	1111010001110011	TTCACTAT (11,11,01,00,01,11,00,11,)	4	2	TTGAGTAT (11,11,10,00,10,11,00,11,)	2	2	4
1338	10100111010	0111010001110100	CTCACTCA (01,11,01,00,01,11,01,00,)	4	2	CTGAGTCA (01,11,10,00,10,11,01,00,)	4	2	6
1339	10100111011	1010010101110111	GGCCCTCT (10,10,01,01,01,11,01,11,)	4	2	GGGCGTCT (10,10,10,01,10,11,01,11,)	6	2	4
1340	10100111100	1011010001111000	GTCACTGA (10,11,01,00,01,11,10,00,)	4	2	GTGAGTGA (10,11,10,00,10,11,10,00,)	4	4	4
1341	10100111101	0110010101111011	CGCCCTGT (01,10,01,01,01,11,10,11,)	4	2	CGGCGTGT (01,10,10,01,10,11,10,11,)	6	2	4
1342	10100111110	1110010101111100	TGCCCTTA (11,10,01,01,01,11,11,00,)	4	2	TGGCGTTA (11,10,10,01,10,11,11,00,)	4	2	4
1343	10100111111	0011010001111111	ATCACTTT (00,11,01,00,01,11,11,11,)	4	2	ATGAGTTT (00,11,10,00,10,11,11,11,)	2	2	4
1344	10101000000	0011010110000001	ATCCGAAC (00,11,01,01,10,00,00,01,)	4	2	ATGCGATC (00,11,10,01,10,00,11,01,)	4	4	6
1345	10101000001	1110010010000010	TGCAGAAG (11,10,01,00,10,00,00,10,)	4	2	TGGAGATG (11,10,10,00,10,00,11,10,)	4	6	4
1346	10101000010	0110010010000101	CGCAGACC (01,10,01,00,10,00,01,01,)	4	2	CGGAGAGC (01,10,10,00,10,00,10,01,)	6	4	6
1347	10101000011	1011010110000110	GTCCGACG (10,11,01,01,10,00,01,10,)	4	2	GTGCGAGG (10,11,10,01,10,00,10,10,)	6	4	4
1348	10101000100	1010010010001001	GGCAGAGC (10,10,01,00,10,00,10,01,)	4	2	CGGAGAGC (01,10,10,00,10,00,10,01,)	6	6	4
1349	10101000101	0111010110001010	CTCCGAGG (01,11,01,01,10,00,10,10,)	4	2	GTGCGAGG (10,11,10,01,10,00,10,10,)	6	4	4
1350	10101000110	1111010110001101	TTCCGATC (11,11,01,01,10,00,11,01,)	4	2	ATGCGATC (00,11,10,01,10,00,11,01,)	4	2	4
1351	10101000111	0010010010001110	AGCAGATG (00,10,01,00,10,00,11,10,)	4	2	TGGAGATG (11,10,10,00,10,00,11,10,)	4	6	4
1352	10101001000	0010010010010000	AGCAGCAA (00,10,01,00,10,01,00,00,)	4	2	AGGAGCTA (00,10,10,00,10,01,11,00,)	4	6	6
1353	10101001001	1111010110010011	TTCCGCAT (11,11,01,01,10,01,00,11,)	4	2	TTGCGCTT (11,11,10,01,10,01,11,11,)	4	2	4
1354	10101001010	0111010110010100	CTCCGCCA (01,11,01,01,10,01,01,00,)	4	2	CTGCGCGA (01,11,10,01,10,01,10,00,)	6	2	6
1355	10101001011	1010010010010111	GGCAGCCT (10,10,01,00,10,01,01,11,)	4	2	GGGAGCGT (10,10,10,00,10,01,10,11,)	6	4	4
1356	10101001100	1011010110011000	GTCCGCGA (10,11,01,01,10,01,10,00,)	4	2	CTGCGCGA (01,11,10,01,10,01,10,00,)	6	4	4
1357	10101001101	0110010010011011	CGCAGCGT (01,10,01,00,10,01,10,11,)	4	2	GGGAGCGT (10,10,10,00,10,01,10,11,)	6	4	4
1358	10101001110	1110010010011100	TGCAGCTA (11,10,01,00,10,01,11,00,)	4	2	AGGAGCTA (00,10,10,00,10,01,11,00,)	4	4	4
1359	10101001111	0011010110011111	ATCCGCTT (00,11,01,01,10,01,11,11,)	4	2	TTGCGCTT (11,11,10,01,10,01,11,11,)	4	2	4
1360	10101010000	1111010010100001	TTCAGGAC (11,11,01,00,10,10,00,01,)	4	2	TTGAGGTC (11,11,10,00,10,10,11,01,)	4	4	4
1361	10101010001	0010010110100010	AGCCGGAG (00,10,01,01,10,10,00,10,)	4	2	AGGCGGTG (00,10,10,01,10,10,11,10,)	6	6	4
1362	10101010010	1010010110100101	GGCCGGCC (10,10,01,01,10,10,01,01,)	4	2	GGGCGGGC (10,10,10,01,10,10,10,01,)	8	4	4
1363	10101010011	0111010010100110	CTCAGGCG (01,11,01,00,10,10,01,10,)	4	2	CTGAGGGG (01,11,10,00,10,10,10,10,)	6	4	4
1364	10101010100	0110010110101001	CGCCGGGC (01,10,01,01,10,10,10,01,)	4	2	GGGCGGGC (10,10,10,01,10,10,10,01,)	8	4	4
1365	10101010101	1011010010101010	GTCAGGGG (10,11,01,00,10,10,10,10,)	4	2	CTGAGGGG (01,11,10,00,10,10,10,10,)	6	6	2
1366	10101010110	0011010010101101	ATCAGGTC (00,11,01,00,10,10,11,01,)	4	2	TTGAGGTC (11,11,10,00,10,10,11,01,)	4	4	4
1367	10101010111	1110010110101110	TGCCGGTG (11,10,01,01,10,10,11,10,)	4	2	AGGCGGTG (00,10,10,01,10,10,11,10,)	6	4	2
1368	10101011000	1110010110110000	TGCCGTAA (11,10,01,01,10,11,00,00,)	4	2	TGGCGTTA (11,10,10,01,10,11,11,00,)	4	4	4
1369	10101011001	0011010010110011	ATCAGTAT (00,11,01,00,10,11,00,11,)	4	2	ATGAGTTT (00,11,10,00,10,11,11,11,)	2	4	4
1370	10101011010	1011010010110100	GTCAGTCA (10,11,01,00,10,11,01,00,)	4	2	GTGAGTGA (10,11,10,00,10,11,10,00,)	4	4	4
1371	10101011011	0110010110110111	CGCCGTCT (01,10,01,01,10,11,01,11,)	4	2	CGGCGTGT (01,10,10,01,10,11,10,11,)	6	2	4
1372	10101011100	0111010010111000	CTCAGTGA (01,11,01,00,10,11,10,00,)	4	2	GTGAGTGA (10,11,10,00,10,11,10,00,)	4	4	4
1373	10101011101	1010010110111011	GGCCGTGT (10,10,01,01,10,11,10,11,)	4	2	CGGCGTGT (01,10,10,01,10,11,10,11,)	6	4	2
1374	10101011110	0010010110111100	AGCCGTTA (00,10,01,01,10,11,11,00,)	4	2	TGGCGTTA (11,10,10,01,10,11,11,00,)	4	4	4
1375	10101011111	1111010010111111	TTCAGTTT (11,11,01,00,10,11,11,11,)	4	2	ATGAGTTT (00,11,10,00,10,11,11,11,)	2	2	2
1376	10101100000	0111010011000000	CTCATAAA (01,11,01,00,11,00,00,00,)	4	2	CTGATATA (01,11,10,00,11,00,11,00,)	2	4	6
1377	10101100001	1010010111000011	GGCCTAAT (10,10,01,01,11,00,00,11,)	4	2	GGGCTATT (10,10,10,01,11,00,11,11,)	4	4	4
1378	10101100010	0010010111000100	AGCCTACA (00,10,01,01,11,00,01,00,)	4	2	AGGCTAGA (00,10,10,01,11,00,10,00,)	4	4	6
1379	10101100011	1111010011000111	TTCATACT (11,11,01,00,11,00,01,11,)	4	2	TTGATAGT (11,11,10,00,11,00,10,11,)	2	2	4
1380	10101100100	1110010111001000	TGCCTAGA (11,10,01,01,11,00,10,00,)	4	2	AGGCTAGA (00,10,10,01,11,00,10,00,)	4	4	4
1381	10101100101	0011010011001011	ATCATAGT (00,11,01,00,11,00,10,11,)	4	2	TTGATAGT (11,11,10,00,11,00,10,11,)	2	4	4
1382	10101100110	1011010011001100	GTCATATA (10,11,01,00,11,00,11,00,)	4	2	CTGATATA (01,11,10,00,11,00,11,00,)	2	4	4
1383	10101100111	0110010111001111	CGCCTATT (01,10,01,01,11,00,11,11,)	4	2	GGGCTATT (10,10,10,01,11,00,11,11,)	4	2	4
1384	10101101000	0110010111010001	CGCCTCAC (01,10,01,01,11,01,00,01,)	4	2	CGGCTCTC (01,10,10,01,11,01,11,01,)	6	2	6
1385	10101101001	1011010011010010	GTCATCAG (10,11,01,00,11,01,00,10,)	4	2	GTGATCTG (10,11,10,00,11,01,11,10,)	4	4	4
1386	10101101010	0011010011010101	ATCATCCC (00,11,01,00,11,01,01,01,)	4	2	ATGATCGC (00,11,10,00,11,01,10,01,)	4	2	6
1387	10101101011	1110010111010110	TGCCTCCG (11,10,01,01,11,01,01,10,)	4	2	TGGCTCGG (11,10,10,01,11,01,10,10,)	6	2	4
1388	10101101100	1111010011011001	TTCATCGC (11,11,01,00,11,01,10,01,)	4	2	ATGATCGC (00,11,10,00,11,01,10,01,)	4	2	4
1389	10101101101	0010010111011010	AGCCTCGG (00,10,01,01,11,01,10,10,)	4	2	TGGCTCGG (11,10,10,01,11,01,10,10,)	6	4	4
1390	10101101110	1010010111011101	GGCCTCTC (10,10,01,01,11,01,11,01,)	4	2	CGGCTCTC (01,10,10,01,11,01,11,01,)	6	2	4
1391	10101101111	0111010011011110	CTCATCTG (01,11,01,00,11,01,11,10,)	4	2	GTGATCTG (10,11,10,00,11,01,11,10,)	4	2	4
1392	10101110000	1011010111100000	GTCCTGAA (10,11,01,01,11,10,00,00,)	4	2	GTGCTGTA (10,11,10,01,11,10,11,00,)	4	4	4
1393	10101110001	0110010011100011	CGCATGAT (01,10,01,00,11,10,00,11,)	4	2	CGGATGTT (01,10,10,00,11,10,11,11,)	4	4	4
1394	10101110010	1110010011100100	TGCATGCA (11,10,01,00,11,10,01,00,)	4	2	TGGATGGA (11,10,10,00,11,10,10,00,)	4	4	4
1395	10101110011	0011010111100111	ATCCTGCT (00,11,01,01,11,10,01,11,)	4	2	ATGCTGGT (00,11,10,01,11,10,10,11,)	4	2	4
1396	10101110100	0010010011101000	AGCATGGA (00,10,01,00,11,10,10,00,)	4	2	TGGATGGA (11,10,10,00,11,10,10,00,)	4	6	4
1397	10101110101	1111010111101011	TTCCTGGT (11,11,01,01,11,10,10,11,)	4	2	ATGCTGGT (00,11,10,01,11,10,10,11,)	4	2	2
1398	10101110110	0111010111101100	CTCCTGTA (01,11,01,01,11,10,11,00,)	4	2	GTGCTGTA (10,11,10,01,11,10,11,00,)	4	2	4
1399	10101110111	1010010011101111	GGCATGTT (10,10,01,00,11,10,11,11,)	4	2	CGGATGTT (01,10,10,00,11,10,11,11,)	4	4	2
1400	10101111000	1010010011110001	GGCATTAC (10,10,01,00,11,11,00,01,)	4	2	GGGATTTC (10,10,10,00,11,11,11,01,)	4	4	4
1401	10101111001	0111010111110010	CTCCTTAG (01,11,01,01,11,11,00,10,)	4	2	CTGCTTTG (01,11,10,01,11,11,11,10,)	4	2	4
1402	10101111010	1111010111110101	TTCCTTCC (11,11,01,01,11,11,01,01,)	4	2	TTGCTTGC (11,11,10,01,11,11,10,01,)	4	0	4
1403	10101111011	0010010011110110	AGCATTCG (00,10,01,00,11,11,01,10,)	4	2	AGGATTGG (00,10,10,00,11,11,10,10,)	4	4	4
1404	10101111100	0011010111111001	ATCCTTGC (00,11,01,01,11,11,10,01,)	4	2	TTGCTTGC (11,11,10,01,11,11,10,01,)	4	2	4
1405	10101111101	1110010011111010	TGCATTGG (11,10,01,00,11,11,10,10,)	4	2	AGGATTGG (00,10,10,00,11,11,10,10,)	4	4	2
1406	10101111110	0110010011111101	CGCATTTC (01,10,01,00,11,11,11,01,)	4	2	GGGATTTC (10,10,10,00,11,11,11,01,)	4	2	4
1407	10101111111	1011010111111110	GTCCTTTG (10,11,01,01,11,11,11,10,)	4	2	CTGCTTTG (01,11,10,01,11,11,11,10,)	4	2	2
1408	10110000000	0110011000000000	CGCGAAAA (01,10,01,10,00,00,00,00,)	4	2	CGGGTAAA (01,10,10,10,11,00,00,00,)	4	6	6
1409	10110000001	1011011100000011	GTCTAAAT (10,11,01,11,00,00,00,11,)	4	2	GTGTTAAT (10,11,10,11,11,00,00,11,)	2	4	4
1410	10110000010	0011011100000100	ATCTAACA (00,11,01,11,00,00,01,00,)	4	2	ATGTTACA (00,11,10,11,11,00,01,00,)	2	4	6
1411	10110000011	1110011000000111	TGCGAACT (11,10,01,10,00,00,01,11,)	4	2	TGGGTACT (11,10,10,10,11,00,01,11,)	4	4	4
1412	10110000100	1111011100001000	TTCTAAGA (11,11,01,11,00,00,10,00,)	4	2	TTGTTAGA (11,11,10,11,11,00,10,00,)	2	4	4
1413	10110000101	0010011000001011	AGCGAAGT (00,10,01,10,00,00,10,11,)	4	2	AGGGTAGT (00,10,10,10,11,00,10,11,)	4	6	4
1414	10110000110	1010011000001100	GGCGAATA (10,10,01,10,00,00,11,00,)	4	2	GGGGTATA (10,10,10,10,11,00,11,00,)	4	6	4
1415	10110000111	0111011100001111	CTCTAATT (01,11,01,11,00,00,11,11,)	4	2	CTGTTATT (01,11,10,11,11,00,11,11,)	2	2	4
1416	10110001000	0111011100010001	CTCTACAC (01,11,01,11,00,01,00,01,)	4	2	CTGTTCAC (01,11,10,11,11,01,00,01,)	4	2	6
1417	10110001001	1010011000010010	GGCGACAG (10,10,01,10,00,01,00,10,)	4	2	GGGGTCAG (10,10,10,10,11,01,00,10,)	6	6	4
1418	10110001010	0010011000010101	AGCGACCC (00,10,01,10,00,01,01,01,)	4	2	AGGGTCCC (00,10,10,10,11,01,01,01,)	6	4	6
1419	10110001011	1111011100010110	TTCTACCG (11,11,01,11,00,01,01,10,)	4	2	TTGTTCCG (11,11,10,11,11,01,01,10,)	4	2	4
1420	10110001100	1110011000011001	TGCGACGC (11,10,01,10,00,01,10,01,)	4	2	TGGGTCGC (11,10,10,10,11,01,10,01,)	6	4	4
1421	10110001101	0011011100011010	ATCTACGG (00,11,01,11,00,01,10,10,)	4	2	ATGTTCGG (00,11,10,11,11,01,10,10,)	4	4	4
1422	10110001110	1011011100011101	GTCTACTC (10,11,01,11,00,01,11,01,)	4	2	GTGTTCTC (10,11,10,11,11,01,11,01,)	4	2	4
1423	10110001111	0110011000011110	CGCGACTG (01,10,01,10,00,01,11,10,)	4	2	CGGGTCTG (01,10,10,10,11,01,11,10,)	6	4	4
1424	10110010000	1010011100100000	GGCTAGAA (10,10,01,11,00,10,00,00,)	4	2	GGGTTGAA (10,10,10,11,11,10,00,00,)	4	6	4
1425	10110010001	0111011000100011	CTCGAGAT (01,11,01,10,00,10,00,11,)	4	2	CTGGTGAT (01,11,10,10,11,10,00,11,)	4	4	4
1426	10110010010	1111011000100100	TTCGAGCA (11,11,01,10,00,10,01,00,)	4	2	TTGGTGCA (11,11,10,10,11,10,01,00,)	4	4	4
1427	10110010011	0010011100100111	AGCTAGCT (00,10,01,11,00,10,01,11,)	4	2	AGGTTGCT (00,10,10,11,11,10,01,11,)	4	4	4
1428	10110010100	0011011000101000	ATCGAGGA (00,11,01,10,00,10,10,00,)	4	2	ATGGTGGA (00,11,10,10,11,10,10,00,)	4	6	4
1429	10110010101	1110011100101011	TGCTAGGT (11,10,01,11,00,10,10,11,)	4	2	TGGTTGGT (11,10,10,11,11,10,10,11,)	4	4	2
1430	10110010110	0110011100101100	CGCTAGTA (01,10,01,11,00,10,11,00,)	4	2	CGGTTGTA (01,10,10,11,11,10,11,00,)	4	4	4
1431	10110010111	1011011000101111	GTCGAGTT (10,11,01,10,00,10,11,11,)	4	2	GTGGTGTT (10,11,10,10,11,10,11,11,)	4	4	2
1432	10110011000	1011011000110001	GTCGATAC (10,11,01,10,00,11,00,01,)	4	2	GTGGTTAC (10,11,10,10,11,11,00,01,)	4	4	4
1433	10110011001	0110011100110010	CGCTATAG (01,10,01,11,00,11,00,10,)	4	2	CGGTTTAG (01,10,10,11,11,11,00,10,)	4	4	4
1434	10110011010	1110011100110101	TGCTATCC (11,10,01,11,00,11,01,01,)	4	2	TGGTTTCC (11,10,10,11,11,11,01,01,)	4	2	4
1435	10110011011	0011011000110110	ATCGATCG (00,11,01,10,00,11,01,10,)	4	2	ATGGTTCG (00,11,10,10,11,11,01,10,)	4	4	4
1436	10110011100	0010011100111001	AGCTATGC (00,10,01,11,00,11,10,01,)	4	2	AGGTTTGC (00,10,10,11,11,11,10,01,)	4	4	4
1437	10110011101	1111011000111010	TTCGATGG (11,11,01,10,00,11,10,10,)	4	2	TTGGTTGG (11,11,10,10,11,11,10,10,)	4	4	2
1438	10110011110	0111011000111101	CTCGATTC (01,11,01,10,00,11,11,01,)	4	2	CTGGTTTC (01,11,10,10,11,11,11,01,)	4	2	4
1439	10110011111	1010011100111110	GGCTATTG (10,10,01,11,00,11,11,10,)	4	2	GGGTTTTG (10,10,10,11,11,11,11,10,)	4	4	2
1440	10110100000	0010011101000001	AGCTCAAC (00,10,01,11,01,00,00,01,)	4	2	AGGTGAAC (00,10,10,11,10,00,00,01,)	4	4	6
1441	10110100001	1111011001000010	TTCGCAAG (11,11,01,10,01,00,00,10,)	4	2	TTGGGAAG (11,11,10,10,10,00,00,10,)	4	4	4
1442	10110100010	0111011001000101	CTCGCACC (01,11,01,10,01,00,01,01,)	4	2	CTGGGACC (01,11,10,10,10,00,01,01,)	6	2	6
1443	10110100011	1010011101000110	GGCTCACG (10,10,01,11,01,00,01,10,)	4	2	GGGTGACG (10,10,10,11,10,00,01,10,)	6	4	4
1444	10110100100	1011011001001001	GTCGCAGC (10,11,01,10,01,00,10,01,)	4	2	GTGGGAGC (10,11,10,10,10,00,10,01,)	6	4	4
1445	10110100101	0110011101001010	CGCTCAGG (01,10,01,11,01,00,10,10,)	4	2	CGGTGAGG (01,10,10,11,10,00,10,10,)	6	4	4
1446	10110100110	1110011101001101	TGCTCATC (11,10,01,11,01,00,11,01,)	4	2	TGGTGATC (11,10,10,11,10,00,11,01,)	4	2	4
1447	10110100111	0011011001001110	ATCGCATG (00,11,01,10,01,00,11,10,)	4	2	ATGGGATG (00,11,10,10,10,00,11,10,)	4	4	4
1448	10110101000	0011011001010000	ATCGCCAA (00,11,01,10,01,01,00,00,)	4	2	ATGGGCAA (00,11,10,10,10,01,00,00,)	4	4	6
1449	10110101001	1110011101010011	TGCTCCAT (11,10,01,11,01,01,00,11,)	4	2	TGGTGCAT (11,10,10,11,10,01,00,11,)	4	2	4
1450	10110101010	0110011101010100	CGCTCCCA (01,10,01,11,01,01,01,00,)	4	2	CGGTGCCA (01,10,10,11,10,01,01,00,)	6	2	6
1451	10110101011	1011011001010111	GTCGCCCT (10,11,01,10,01,01,01,11,)	4	2	GTGGGCCT (10,11,10,10,10,01,01,11,)	6	2	4
1452	10110101100	1010011101011000	GGCTCCGA (10,10,01,11,01,01,10,00,)	4	2	GGGTGCGA (10,10,10,11,10,01,10,00,)	6	4	4
1453	10110101101	0111011001011011	CTCGCCGT (01,11,01,10,01,01,10,11,)	4	2	CTGGGCGT (01,11,10,10,10,01,10,11,)	6	2	4
1454	10110101110	1111011001011100	TTCGCCTA (11,11,01,10,01,01,11,00,)	4	2	TTGGGCTA (11,11,10,10,10,01,11,00,)	4	2	4
1455	10110101111	0010011101011111	AGCTCCTT (00,10,01,11,01,01,11,11,)	4	2	AGGTGCTT (00,10,10,11,10,01,11,11,)	4	2	4
1456	10110110000	1110011001100001	TGCGCGAC (11,10,01,10,01,10,00,01,)	4	2	TGGGGGAC (11,10,10,10,10,10,00,01,)	6	4	4
1457	10110110001	0011011101100010	ATCTCGAG (00,11,01,11,01,10,00,10,)	4	2	ATGTGGAG (00,11,10,11,10,10,00,10,)	4	4	4
1458	10110110010	1011011101100101	GTCTCGCC (10,11,01,11,01,10,01,01,)	4	2	GTGTGGCC (10,11,10,11,10,10,01,01,)	6	2	4
1459	10110110011	0110011001100110	CGCGCGCG (01,10,01,10,01,10,01,10,)	4	2	CGGGGGCG (01,10,10,10,10,10,01,10,)	8	4	4
1460	10110110100	0111011101101001	CTCTCGGC (01,11,01,11,01,10,10,01,)	4	2	CTGTGGGC (01,11,10,11,10,10,10,01,)	6	2	4
1461	10110110101	1010011001101010	GGCGCGGG (10,10,01,10,01,10,10,10,)	4	2	GGGGGGGG (10,10,10,10,10,10,10,10,)	8	6	2
1462	10110110110	0010011001101101	AGCGCGTC (00,10,01,10,01,10,11,01,)	4	2	AGGGGGTC (00,10,10,10,10,10,11,01,)	6	4	4
1463	10110110111	1111011101101110	TTCTCGTG (11,11,01,11,01,10,11,10,)	4	2	TTGTGGTG (11,11,10,11,10,10,11,10,)	4	2	2
1464	10110111000	1111011101110000	TTCTCTAA (11,11,01,11,01,11,00,00,)	4	2	TTGTGTAA (11,11,10,11,10,11,00,00,)	2	2	4
1465	10110111001	0010011001110011	AGCGCTAT (00,10,01,10,01,11,00,11,)	4	2	AGGGGTAT (00,10,10,10,10,11,00,11,)	4	4	4
1466	10110111010	1010011001110100	GGCGCTCA (10,10,01,10,01,11,01,00,)	4	2	GGGGGTCA (10,10,10,10,10,11,01,00,)	6	4	4
1467	10110111011	0111011101110111	CTCTCTCT (01,11,01,11,01,11,01,11,)	4	2	CTGTGTCT (01,11,10,11,10,11,01,11,)	4	0	4
1468	10110111100	0110011001111000	CGCGCTGA (01,10,01,10,01,11,10,00,)	4	2	CGGGGTGA (01,10,10,10,10,11,10,00,)	6	4	4
1469	10110111101	1011011101111011	GTCTCTGT (10,11,01,11,01,11,10,11,)	4	2	GTGTGTGT (10,11,10,11,10,11,10,11,)	4	2	2
1470	10110111110	0011011101111100	ATCTCTTA (00,11,01,11,01,11,11,00,)	4	2	ATGTGTTA (00,11,10,11,10,11,11,00,)	2	2	4
1471	10110111111	1110011001111111	TGCGCTTT (11,10,01,10,01,11,11,11,)	4	2	TGGGGTTT (11,10,10,10,10,11,11,11,)	4	2	2
1472	10111000000	1110011110000001	TGCTGAAC (11,10,01,11,10,00,00,01,)	4	2	TGGTGATC (11,10,10,11,10,00,11,01,)	4	4	4
1473	10111000001	0011011010000010	ATCGGAAG (00,11,01,10,10,00,00,10,)	4	2	ATGGGATG (00,11,10,10,10,00,11,10,)	4	6	4
1474	10111000010	1011011010000101	GTCGGACC (10,11,01,10,10,00,01,01,)	4	2	GTGGGAGC (10,11,10,10,10,00,10,01,)	6	4	4
1475	10111000011	0110011110000110	CGCTGACG (01,10,01,11,10,00,01,10,)	4	2	CGGTGAGG (01,10,10,11,10,00,10,10,)	6	4	4
1476	10111000100	0111011010001001	CTCGGAGC (01,11,01,10,10,00,10,01,)	4	2	GTGGGAGC (10,11,10,10,10,00,10,01,)	6	4	4
1477	10111000101	1010011110001010	GGCTGAGG (10,10,01,11,10,00,10,10,)	4	2	CGGTGAGG (01,10,10,11,10,00,10,10,)	6	6	2
1478	10111000110	0010011110001101	AGCTGATC (00,10,01,11,10,00,11,01,)	4	2	TGGTGATC (11,10,10,11,10,00,11,01,)	4	4	4
1479	10111000111	1111011010001110	TTCGGATG (11,11,01,10,10,00,11,10,)	4	2	ATGGGATG (00,11,10,10,10,00,11,10,)	4	4	2
1480	10111001000	1111011010010000	TTCGGCAA (11,11,01,10,10,01,00,00,)	4	2	TTGGGCTA (11,11,10,10,10,01,11,00,)	4	4	4
1481	10111001001	0010011110010011	AGCTGCAT (00,10,01,11,10,01,00,11,)	4	2	AGGTGCTT (00,10,10,11,10,01,11,11,)	4	4	4
1482	10111001010	1010011110010100	GGCTGCCA (10,10,01,11,10,01,01,00,)	4	2	GGGTGCGA (10,10,10,11,10,01,10,00,)	6	4	4
1483	10111001011	0111011010010111	CTCGGCCT (01,11,01,10,10,01,01,11,)	4	2	CTGGGCGT (01,11,10,10,10,01,10,11,)	6	2	4
1484	10111001100	0110011110011000	CGCTGCGA (01,10,01,11,10,01,10,00,)	4	2	GGGTGCGA (10,10,10,11,10,01,10,00,)	6	4	4
1485	10111001101	1011011010011011	GTCGGCGT (10,11,01,10,10,01,10,11,)	4	2	CTGGGCGT (01,11,10,10,10,01,10,11,)	6	4	2
1486	10111001110	0011011010011100	ATCGGCTA (00,11,01,10,10,01,11,00,)	4	2	TTGGGCTA (11,11,10,10,10,01,11,00,)	4	4	4
1487	10111001111	1110011110011111	TGCTGCTT (11,10,01,11,10,01,11,11,)	4	2	AGGTGCTT (00,10,10,11,10,01,11,11,)	4	2	2
1488	10111010000	0010011010100001	AGCGGGAC (00,10,01,10,10,10,00,01,)	4	2	AGGGGGTC (00,10,10,10,10,10,11,01,)	6	6	4
1489	10111010001	1111011110100010	TTCTGGAG (11,11,01,11,10,10,00,10,)	4	2	TTGTGGTG (11,11,10,11,10,10,11,10,)	4	4	2
1490	10111010010	0111011110100101	CTCTGGCC (01,11,01,11,10,10,01,01,)	4	2	CTGTGGGC (01,11,10,11,10,10,10,01,)	6	2	4
1491	10111010011	1010011010100110	GGCGGGCG (10,10,01,10,10,10,01,10,)	4	2	GGGGGGGG (10,10,10,10,10,10,10,10,)	8	6	2
1492	10111010100	1011011110101001	GTCTGGGC (10,11,01,11,10,10,10,01,)	4	2	CTGTGGGC (01,11,10,11,10,10,10,01,)	6	4	2
1493	10111010101	0110011010101010	CGCGGGGG (01,10,01,10,10,10,10,10,)	4	2	GGGGGGGG (10,10,10,10,10,10,10,10,)	8	6	2
1494	10111010110	1110011010101101	TGCGGGTC (11,10,01,10,10,10,11,01,)	4	2	AGGGGGTC (00,10,10,10,10,10,11,01,)	6	4	2
1495	10111010111	0011011110101110	ATCTGGTG (00,11,01,11,10,10,11,10,)	4	2	TTGTGGTG (11,11,10,11,10,10,11,10,)	4	4	2
1496	10111011000	0011011110110000	ATCTGTAA (00,11,01,11,10,11,00,00,)	4	2	ATGTGTTA (00,11,10,11,10,11,11,00,)	2	4	4
1497	10111011001	1110011010110011	TGCGGTAT (11,10,01,10,10,11,00,11,)	4	2	TGGGGTTT (11,10,10,10,10,11,11,11,)	4	4	2
1498	10111011010	0110011010110100	CGCGGTCA (01,10,01,10,10,11,01,00,)	4	2	CGGGGTGA (01,10,10,10,10,11,10,00,)	6	4	4
1499	10111011011	1011011110110111	GTCTGTCT (10,11,01,11,10,11,01,11,)	4	2	GTGTGTGT (10,11,10,11,10,11,10,11,)	4	2	2
1500	10111011100	1010011010111000	GGCGGTGA (10,10,01,10,10,11,10,00,)	4	2	CGGGGTGA (01,10,10,10,10,11,10,00,)	6	6	2
1501	10111011101	0111011110111011	CTCTGTGT (01,11,01,11,10,11,10,11,)	4	2	GTGTGTGT (10,11,10,11,10,11,10,11,)	4	2	2
1502	10111011110	1111011110111100	TTCTGTTA (11,11,01,11,10,11,11,00,)	4	2	ATGTGTTA (00,11,10,11,10,11,11,00,)	2	2	2
1503	10111011111	0010011010111111	AGCGGTTT (00,10,01,10,10,11,11,11,)	4	2	TGGGGTTT (11,10,10,10,10,11,11,11,)	4	4	2
1504	10111100000	1010011011000000	GGCGTAAA (10,10,01,10,11,00,00,00,)	4	2	GGGGTATA (10,10,10,10,11,00,11,00,)	4	6	4
1505	10111100001	0111011111000011	CTCTTAAT (01,11,01,11,11,00,00,11,)	4	2	CTGTTATT (01,11,10,11,11,00,11,11,)	2	2	4
1506	10111100010	1111011111000100	TTCTTACA (11,11,01,11,11,00,01,00,)	4	2	TTGTTAGA (11,11,10,11,11,00,10,00,)	2	2	4
1507	10111100011	0010011011000111	AGCGTACT (00,10,01,10,11,00,01,11,)	4	2	AGGGTAGT (00,10,10,10,11,00,10,11,)	4	4	4
1508	10111100100	0011011111001000	ATCTTAGA (00,11,01,11,11,00,10,00,)	4	2	TTGTTAGA (11,11,10,11,11,00,10,00,)	2	4	4
1509	10111100101	1110011011001011	TGCGTAGT (11,10,01,10,11,00,10,11,)	4	2	AGGGTAGT (00,10,10,10,11,00,10,11,)	4	4	2
1510	10111100110	0110011011001100	CGCGTATA (01,10,01,10,11,00,11,00,)	4	2	GGGGTATA (10,10,10,10,11,00,11,00,)	4	4	4
1511	10111100111	1011011111001111	GTCTTATT (10,11,01,11,11,00,11,11,)	4	2	CTGTTATT (01,11,10,11,11,00,11,11,)	2	2	2
1512	10111101000	1011011111010001	GTCTTCAC (10,11,01,11,11,01,00,01,)	4	2	GTGTTCTC (10,11,10,11,11,01,11,01,)	4	2	4
1513	10111101001	0110011011010010	CGCGTCAG (01,10,01,10,11,01,00,10,)	4	2	CGGGTCTG (01,10,10,10,11,01,11,10,)	6	4	4
1514	10111101010	1110011011010101	TGCGTCCC (11,10,01,10,11,01,01,01,)	4	2	TGGGTCGC (11,10,10,10,11,01,10,01,)	6	2	4
1515	10111101011	0011011111010110	ATCTTCCG (00,11,01,11,11,01,01,10,)	4	2	ATGTTCGG (00,11,10,11,11,01,10,10,)	4	2	4
1516	10111101100	0010011011011001	AGCGTCGC (00,10,01,10,11,01,10,01,)	4	2	TGGGTCGC (11,10,10,10,11,01,10,01,)	6	4	4
1517	10111101101	1111011111011010	TTCTTCGG (11,11,01,11,11,01,10,10,)	4	2	ATGTTCGG (00,11,10,11,11,01,10,10,)	4	2	2
1518	10111101110	0111011111011101	CTCTTCTC (01,11,01,11,11,01,11,01,)	4	2	GTGTTCTC (10,11,10,11,11,01,11,01,)	4	0	4
1519	10111101111	1010011011011110	GGCGTCTG (10,10,01,10,11,01,11,10,)	4	2	CGGGTCTG (01,10,10,10,11,01,11,10,)	6	4	2
1520	10111110000	0110011111100000	CGCTTGAA (01,10,01,11,11,10,00,00,)	4	2	CGGTTGTA (01,10,10,11,11,10,11,00,)	4	4	4
1521	10111110001	1011011011100011	GTCGTGAT (10,11,01,10,11,10,00,11,)	4	2	GTGGTGTT (10,11,10,10,11,10,11,11,)	4	4	2
1522	10111110010	0011011011100100	ATCGTGCA (00,11,01,10,11,10,01,00,)	4	2	ATGGTGGA (00,11,10,10,11,10,10,00,)	4	4	4
1523	10111110011	1110011111100111	TGCTTGCT (11,10,01,11,11,10,01,11,)	4	2	TGGTTGGT (11,10,10,11,11,10,10,11,)	4	2	2
1524	10111110100	1111011011101000	TTCGTGGA (11,11,01,10,11,10,10,00,)	4	2	ATGGTGGA (00,11,10,10,11,10,10,00,)	4	4	2
1525	10111110101	0010011111101011	AGCTTGGT (00,10,01,11,11,10,10,11,)	4	2	TGGTTGGT (11,10,10,11,11,10,10,11,)	4	4	2
1526	10111110110	1010011111101100	GGCTTGTA (10,10,01,11,11,10,11,00,)	4	2	CGGTTGTA (01,10,10,11,11,10,11,00,)	4	4	2
1527	10111110111	0111011011101111	CTCGTGTT (01,11,01,10,11,10,11,11,)	4	2	GTGGTGTT (10,11,10,10,11,10,11,11,)	4	2	2
1528	10111111000	0111011011110001	CTCGTTAC (01,11,01,10,11,11,00,01,)	4	2	CTGGTTTC (01,11,10,10,11,11,11,01,)	4	2	4
1529	10111111001	1010011111110010	GGCTTTAG (10,10,01,11,11,11,00,10,)	4	2	GGGTTTTG (10,10,10,11,11,11,11,10,)	4	4	2
1530	10111111010	0010011111110101	AGCTTTCC (00,10,01,11,11,11,01,01,)	4	2	AGGTTTGC (00,10,10,11,11,11,10,01,)	4	2	4
1531	10111111011	1111011011110110	TTCGTTCG (11,11,01,10,11,11,01,10,)	4	2	TTGGTTGG (11,11,10,10,11,11,10,10,)	4	2	2
1532	10111111100	1110011111111001	TGCTTTGC (11,10,01,11,11,11,10,01,)	4	2	AGGTTTGC (00,10,10,11,11,11,10,01,)	4	2	2
1533	10111111101	0011011011111010	ATCGTTGG (00,11,01,10,11,11,10,10,)	4	2	TTGGTTGG (11,11,10,10,11,11,10,10,)	4	4	2
1534	10111111110	1011011011111101	GTCGTTTC (10,11,01,10,11,11,11,01,)	4	2	CTGGTTTC (01,11,10,10,11,11,11,01,)	4	2	2
1535	10111111111	0110011111111110	CGCTTTTG (01,10,01,11,11,11,11,10,)	4	2	GGGTTTTG (10,10,10,11,11,11,11,10,)	4	2	2
1536	11000000000	0111100000000000	CTGAAAAA (01,11,10,00,00,00,00,00,)	4	2	CTGTAAAT (01,11,10,11,00,00,00,11,)	2	6	6
1537	11000000001	1010100100000011	GGGCAAAT (10,10,10,01,00,00,00,11,)	4	2	GGGGAAAA (10,10,10,10,00,00,00,00,)	4	6	4
1538	11000000010	0010100100000100	AGGCAACA (00,10,10,01,00,00,01,00,)	4	2	AGGGAACT (00,10,10,10,00,00,01,11,)	4	6	6
1539	11000000011	1111100000000111	TTGAAACT (11,11,10,00,00,00,01,11,)	4	2	TTGTAACA (11,11,10,11,00,00,01,00,)	2	4	4
1540	11000000100	1110100100001000	TGGCAAGA (11,10,10,01,00,00,10,00,)	4	2	TGGGAAGT (11,10,10,10,00,00,10,11,)	4	6	4
1541	11000000101	0011100000001011	ATGAAAGT (00,11,10,00,00,00,10,11,)	4	2	ATGTAAGA (00,11,10,11,00,00,10,00,)	2	6	4
1542	11000000110	1011100000001100	GTGAAATA (10,11,10,00,00,00,11,00,)	4	2	GTGTAATT (10,11,10,11,00,00,11,11,)	2	6	4
1543	11000000111	0110100100001111	CGGCAATT (01,10,10,01,00,00,11,11,)	4	2	CGGGAATA (01,10,10,10,00,00,11,00,)	4	4	4
1544	11000001000	0110100100010001	CGGCACAC (01,10,10,01,00,01,00,01,)	4	2	CGGGACAG (01,10,10,10,00,01,00,10,)	6	4	6
1545	11000001001	1011100000010010	GTGAACAG (10,11,10,00,00,01,00,10,)	4	2	GTGTACAC (10,11,10,11,00,01,00,01,)	4	6	4
1546	11000001010	0011100000010101	ATGAACCC (00,11,10,00,00,01,01,01,)	4	2	ATGTACCG (00,11,10,11,00,01,01,10,)	4	4	6
1547	11000001011	1110100100010110	TGGCACCG (11,10,10,01,00,01,01,10,)	4	2	TGGGACCC (11,10,10,10,00,01,01,01,)	6	4	4
1548	11000001100	1111100000011001	TTGAACGC (11,11,10,00,00,01,10,01,)	4	2	TTGTACGG (11,11,10,11,00,01,10,10,)	4	4	4
1549	11000001101	0010100100011010	AGGCACGG (00,10,10,01,00,01,10,10,)	4	2	AGGGACGC (00,10,10,10,00,01,10,01,)	6	6	4
1550	11000001110	1010100100011101	GGGCACTC (10,10,10,01,00,01,11,01,)	4	2	GGGGACTG (10,10,10,10,00,01,11,10,)	6	4	4
1551	11000001111	0111100000011110	CTGAACTG (01,11,10,00,00,01,11,10,)	4	2	CTGTACTC (01,11,10,11,00,01,11,01,)	4	4	4
1552	11000010000	1011100100100000	GTGCAGAA (10,11,10,01,00,10,00,00,)	4	2	GTGGAGAT (10,11,10,10,00,10,00,11,)	4	6	4
1553	11000010001	0110100000100011	CGGAAGAT (01,10,10,00,00,10,00,11,)	4	2	CGGTAGAA (01,10,10,11,00,10,00,00,)	4	6	4
1554	11000010010	1110100000100100	TGGAAGCA (11,10,10,00,00,10,01,00,)	4	2	TGGTAGCT (11,10,10,11,00,10,01,11,)	4	6	4
1555	11000010011	0011100100100111	ATGCAGCT (00,11,10,01,00,10,01,11,)	4	2	ATGGAGCA (00,11,10,10,00,10,01,00,)	4	4	4
1556	11000010100	0010100000101000	AGGAAGGA (00,10,10,00,00,10,10,00,)	4	2	AGGTAGGT (00,10,10,11,00,10,10,11,)	4	8	4
1557	11000010101	1111100100101011	TTGCAGGT (11,11,10,01,00,10,10,11,)	4	2	TTGGAGGA (11,11,10,10,00,10,10,00,)	4	4	2
1558	11000010110	0111100100101100	CTGCAGTA (01,11,10,01,00,10,11,00,)	4	2	CTGGAGTT (01,11,10,10,00,10,11,11,)	4	4	4
1559	11000010111	1010100000101111	GGGAAGTT (10,10,10,00,00,10,11,11,)	4	2	GGGTAGTA (10,10,10,11,00,10,11,00,)	4	6	2
1560	11000011000	1010100000110001	GGGAATAC (10,10,10,00,00,11,00,01,)	4	2	GGGTATAG (10,10,10,11,00,11,00,10,)	4	6	4
1561	11000011001	0111100100110010	CTGCATAG (01,11,10,01,00,11,00,10,)	4	2	CTGGATAC (01,11,10,10,00,11,00,01,)	4	4	4
1562	11000011010	1111100100110101	TTGCATCC (11,11,10,01,00,11,01,01,)	4	2	TTGGATCG (11,11,10,10,00,11,01,10,)	4	2	4
1563	11000011011	0010100000110110	AGGAATCG (00,10,10,00,00,11,01,10,)	4	2	AGGTATCC (00,10,10,11,00,11,01,01,)	4	6	4
1564	11000011100	0011100100111001	ATGCATGC (00,11,10,01,00,11,10,01,)	4	2	ATGGATGG (00,11,10,10,00,11,10,10,)	4	4	4
1565	11000011101	1110100000111010	TGGAATGG (11,10,10,00,00,11,10,10,)	4	2	TGGTATGC (11,10,10,11,00,11,10,01,)	4	6	2
1566	11000011110	0110100000111101	CGGAATTC (01,10,10,00,00,11,11,01,)	4	2	CGGTATTG (01,10,10,11,00,11,11,10,)	4	4	4
1567	11000011111	1011100100111110	GTGCATTG (10,11,10,01,00,11,11,10,)	4	2	GTGGATTC (10,11,10,10,00,11,11,01,)	4	4	2
1568	11000100000	0011100101000001	ATGCCAAC (00,11,10,01,01,00,00,01,)	4	2	ATGGCAAG (00,11,10,10,01,00,00,10,)	4	4	6
1569	11000100001	1110100001000010	TGGACAAG (11,10,10,00,01,00,00,10,)	4	2	TGGTCAAC (11,10,10,11,01,00,00,01,)	4	6	4
1570	11000100010	0110100001000101	CGGACACC (01,10,10,00,01,00,01,01,)	4	2	CGGTCACG (01,10,10,11,01,00,01,10,)	6	4	6
1571	11000100011	1011100101000110	GTGCCACG (10,11,10,01,01,00,01,10,)	4	2	GTGGCACC (10,11,10,10,01,00,01,01,)	6	4	4
1572	11000100100	1010100001001001	GGGACAGC (10,10,10,00,01,00,10,01,)	4	2	GGGTCAGG (10,10,10,11,01,00,10,10,)	6	6	4
1573	11000100101	0111100101001010	CTGCCAGG (01,11,10,01,01,00,10,10,)	4	2	CTGGCAGC (01,11,10,10,01,00,10,01,)	6	4	4
1574	11000100110	1111100101001101	TTGCCATC (11,11,10,01,01,00,11,01,)	4	2	TTGGCATG (11,11,10,10,01,00,11,10,)	4	2	4
1575	11000100111	0010100001001110	AGGACATG (00,10,10,00,01,00,11,10,)	4	2	AGGTCATC (00,10,10,11,01,00,11,01,)	4	6	4
1576	11000101000	0010100001010000	AGGACCAA (00,10,10,00,01,01,00,00,)	4	2	AGGTCCAT (00,10,10,11,01,01,00,11,)	4	6	6
1577	11000101001	1111100101010011	TTGCCCAT (11,11,10,01,01,01,00,11,)	4	2	TTGGCCAA (11,11,10,10,01,01,00,00,)	4	2	4
1578	11000101010	0111100101010100	CTGCCCCA (01,11,10,01,01,01,01,00,)	4	2	CTGGCCCT (01,11,10,10,01,01,01,11,)	6	2	6
1579	11000101011	1010100001010111	GGGACCCT (10,10,10,00,01,01,01,11,)	4	2	GGGTCCCA (10,10,10,11,01,01,01,00,)	6	4	4
1580	11000101100	1011100101011000	GTGCCCGA (10,11,10,01,01,01,10,00,)	4	2	GTGGCCGT (10,11,10,10,01,01,10,11,)	6	4	4
1581	11000101101	0110100001011011	CGGACCGT (01,10,10,00,01,01,10,11,)	4	2	CGGTCCGA (01,10,10,11,01,01,10,00,)	6	4	4
1582	11000101110	1110100001011100	TGGACCTA (11,10,10,00,01,01,11,00,)	4	2	TGGTCCTT (11,10,10,11,01,01,11,11,)	4	4	4
1583	11000101111	0011100101011111	ATGCCCTT (00,11,10,01,01,01,11,11,)	4	2	ATGGCCTA (00,11,10,10,01,01,11,00,)	4	2	4
1584	11000110000	1111100001100001	TTGACGAC (11,11,10,00,01,10,00,01,)	4	2	TTGTCGAG (11,11,10,11,01,10,00,10,)	4	4	4
1585	11000110001	0010100101100010	AGGCCGAG (00,10,10,01,01,10,00,10,)	4	2	AGGGCGAC (00,10,10,10,01,10,00,01,)	6	6	4
1586	11000110010	1010100101100101	GGGCCGCC (10,10,10,01,01,10,01,01,)	4	2	GGGGCGCG (10,10,10,10,01,10,01,10,)	8	4	4
1587	11000110011	0111100001100110	CTGACGCG (01,11,10,00,01,10,01,10,)	4	2	CTGTCGCC (01,11,10,11,01,10,01,01,)	6	4	4
1588	11000110100	0110100101101001	CGGCCGGC (01,10,10,01,01,10,10,01,)	4	2	CGGGCGGG (01,10,10,10,01,10,10,10,)	8	4	4
1589	11000110101	1011100001101010	GTGACGGG (10,11,10,00,01,10,10,10,)	4	2	GTGTCGGC (10,11,10,11,01,10,10,01,)	6	6	2
1590	11000110110	0011100001101101	ATGACGTC (00,11,10,00,01,10,11,01,)	4	2	ATGTCGTG (00,11,10,11,01,10,11,10,)	4	4	4
1591	11000110111	1110100101101110	TGGCCGTG (11,10,10,01,01,10,11,10,)	4	2	TGGGCGTC (11,10,10,10,01,10,11,01,)	6	4	2
1592	11000111000	1110100101110000	TGGCCTAA (11,10,10,01,01,11,00,00,)	4	2	TGGGCTAT (11,10,10,10,01,11,00,11,)	4	4	4
1593	11000111001	0011100001110011	ATGACTAT (00,11,10,00,01,11,00,11,)	4	2	ATGTCTAA (00,11,10,11,01,11,00,00,)	2	4	4
1594	11000111010	1011100001110100	GTGACTCA (10,11,10,00,01,11,01,00,)	4	2	GTGTCTCT (10,11,10,11,01,11,01,11,)	4	4	4
1595	11000111011	0110100101110111	CGGCCTCT (01,10,10,01,01,11,01,11,)	4	2	CGGGCTCA (01,10,10,10,01,11,01,00,)	6	2	4
1596	11000111100	0111100001111000	CTGACTGA (01,11,10,00,01,11,10,00,)	4	2	CTGTCTGT (01,11,10,11,01,11,10,11,)	4	4	4
1597	11000111101	1010100101111011	GGGCCTGT (10,10,10,01,01,11,10,11,)	4	2	GGGGCTGA (10,10,10,10,01,11,10,00,)	6	4	2
1598	11000111110	0010100101111100	AGGCCTTA (00,10,10,01,01,11,11,00,)	4	2	AGGGCTTT (00,10,10,10,01,11,11,11,)	4	4	4
1599	11000111111	1111100001111111	TTGACTTT (11,11,10,00,01,11,11,11,)	4	2	TTGTCTTA (11,11,10,11,01,11,11,00,)	2	2	2
1600	11001000000	1111100110000001	TTGCGAAC (11,11,10,01,10,00,00,01,)	4	2	TTGGGAAG (11,11,10,10,10,00,00,10,)	4	4	4
1601	11001000001	0010100010000010	AGGAGAAG (00,10,10,00,10,00,00,10,)	4	2	AGGTGAAC (00,10,10,11,10,00,00,01,)	4	8	4
1602	11001000010	1010100010000101	GGGAGACC (10,10,10,00,10,00,01,01,)	4	2	GGGTGACG (10,10,10,11,10,00,01,10,)	6	6	4
1603	11001000011	0111100110000110	CTGCGACG (01,11,10,01,10,00,01,10,)	4	2	CTGGGACC (01,11,10,10,10,00,01,01,)	6	4	4
1604	11001000100	0110100010001001	CGGAGAGC (01,10,10,00,10,00,10,01,)	4	2	CGGTGAGG (01,10,10,11,10,00,10,10,)	6	6	4
1605	11001000101	1011100110001010	GTGCGAGG (10,11,10,01,10,00,10,10,)	4	2	GTGGGAGC (10,11,10,10,10,00,10,01,)	6	6	2
1606	11001000110	0011100110001101	ATGCGATC (00,11,10,01,10,00,11,01,)	4	2	ATGGGATG (00,11,10,10,10,00,11,10,)	4	4	4
1607	11001000111	1110100010001110	TGGAGATG (11,10,10,00,10,00,11,10,)	4	2	TGGTGATC (11,10,10,11,10,00,11,01,)	4	6	2
1608	11001001000	1110100010010000	TGGAGCAA (11,10,10,00,10,01,00,00,)	4	2	TGGTGCAT (11,10,10,11,10,01,00,11,)	4	6	4
1609	11001001001	0011100110010011	ATGCGCAT (00,11,10,01,10,01,00,11,)	4	2	ATGGGCAA (00,11,10,10,10,01,00,00,)	4	4	4
1610	11001001010	1011100110010100	GTGCGCCA (10,11,10,01,10,01,01,00,)	4	2	GTGGGCCT (10,11,10,10,10,01,01,11,)	6	4	4
1611	11001001011	0110100010010111	CGGAGCCT (01,10,10,00,10,01,01,11,)	4	2	CGGTGCCA (01,10,10,11,10,01,01,00,)	6	4	4
1612	11001001100	0111100110011000	CTGCGCGA (01,11,10,01,10,01,10,00,)	4	2	CTGGGCGT (01,11,10,10,10,01,10,11,)	6	4	4
1613	11001001101	1010100010011011	GGGAGCGT (10,10,10,00,10,01,10,11,)	4	2	GGGTGCGA (10,10,10,11,10,01,10,00,)	6	6	2
1614	11001001110	0010100010011100	AGGAGCTA (00,10,10,00,10,01,11,00,)	4	2	AGGTGCTT (00,10,10,11,10,01,11,11,)	4	6	4
1615	11001001111	1111100110011111	TTGCGCTT (11,11,10,01,10,01,11,11,)	4	2	TTGGGCTA (11,11,10,10,10,01,11,00,)	4	2	2
1616	11001010000	0011100010100001	ATGAGGAC (00,11,10,00,10,10,00,01,)	4	2	ATGTGGAG (00,11,10,11,10,10,00,10,)	4	6	4
1617	11001010001	1110100110100010	TGGCGGAG (11,10,10,01,10,10,00,10,)	4	2	TGGGGGAC (11,10,10,10,10,10,00,01,)	6	6	2
1618	11001010010	0110100110100101	CGGCGGCC (01,10,10,01,10,10,01,01,)	4	2	CGGGGGCG (01,10,10,10,10,10,01,10,)	8	4	4
1619	11001010011	1011100010100110	GTGAGGCG (10,11,10,00,10,10,01,10,)	4	2	GTGTGGCC (10,11,10,11,10,10,01,01,)	6	6	2
1620	11001010100	1010100110101001	GGGCGGGC (10,10,10,01,10,10,10,01,)	4	2	GGGGGGGG (10,10,10,10,10,10,10,10,)	8	6	2
1621	11001010101	0111100010101010	CTGAGGGG (01,11,10,00,10,10,10,10,)	4	2	CTGTGGGC (01,11,10,11,10,10,10,01,)	6	6	2
1622	11001010110	1111100010101101	TTGAGGTC (11,11,10,00,10,10,11,01,)	4	2	TTGTGGTG (11,11,10,11,10,10,11,10,)	4	4	2
1623	11001010111	0010100110101110	AGGCGGTG (00,10,10,01,10,10,11,10,)	4	2	AGGGGGTC (00,10,10,10,10,10,11,01,)	6	6	2
1624	11001011000	0010100110110000	AGGCGTAA (00,10,10,01,10,11,00,00,)	4	2	AGGGGTAT (00,10,10,10,10,11,00,11,)	4	6	4
1625	11001011001	1111100010110011	TTGAGTAT (11,11,10,00,10,11,00,11,)	4	2	TTGTGTAA (11,11,10,11,10,11,00,00,)	2	4	2
1626	11001011010	0111100010110100	CTGAGTCA (01,11,10,00,10,11,01,00,)	4	2	CTGTGTCT (01,11,10,11,10,11,01,11,)	4	4	4
1627	11001011011	1010100110110111	GGGCGTCT (10,10,10,01,10,11,01,11,)	4	2	GGGGGTCA (10,10,10,10,10,11,01,00,)	6	4	2
1628	11001011100	1011100010111000	GTGAGTGA (10,11,10,00,10,11,10,00,)	4	2	GTGTGTGT (10,11,10,11,10,11,10,11,)	4	6	2
1629	11001011101	0110100110111011	CGGCGTGT (01,10,10,01,10,11,10,11,)	4	2	CGGGGTGA (01,10,10,10,10,11,10,00,)	6	4	2
1630	11001011110	1110100110111100	TGGCGTTA (11,10,10,01,10,11,11,00,)	4	2	TGGGGTTT (11,10,10,10,10,11,11,11,)	4	4	2
1631	11001011111	0011100010111111	ATGAGTTT (00,11,10,00,10,11,11,11,)	4	2	ATGTGTTA (00,11,10,11,10,11,11,00,)	2	4	2
1632	11001100000	1011100011000000	GTGATAAA (10,11,10,00,11,00,00,00,)	4	2	GTGTTAAT (10,11,10,11,11,00,00,11,)	2	6	4
1633	11001100001	0110100111000011	CGGCTAAT (01,10,10,01,11,00,00,11,)	4	2	CGGGTAAA (01,10,10,10,11,00,00,00,)	4	4	4
1634	11001100010	1110100111000100	TGGCTACA (11,10,10,01,11,00,01,00,)	4	2	TGGGTACT (11,10,10,10,11,00,01,11,)	4	4	4
1635	11001100011	0011100011000111	ATGATACT (00,11,10,00,11,00,01,11,)	4	2	ATGTTACA (00,11,10,11,11,00,01,00,)	2	4	4
1636	11001100100	0010100111001000	AGGCTAGA (00,10,10,01,11,00,10,00,)	4	2	AGGGTAGT (00,10,10,10,11,00,10,11,)	4	6	4
1637	11001100101	1111100011001011	TTGATAGT (11,11,10,00,11,00,10,11,)	4	2	TTGTTAGA (11,11,10,11,11,00,10,00,)	2	4	2
1638	11001100110	0111100011001100	CTGATATA (01,11,10,00,11,00,11,00,)	4	2	CTGTTATT (01,11,10,11,11,00,11,11,)	2	4	4
1639	11001100111	1010100111001111	GGGCTATT (10,10,10,01,11,00,11,11,)	4	2	GGGGTATA (10,10,10,10,11,00,11,00,)	4	4	2
1640	11001101000	1010100111010001	GGGCTCAC (10,10,10,01,11,01,00,01,)	4	2	GGGGTCAG (10,10,10,10,11,01,00,10,)	6	4	4
1641	11001101001	0111100011010010	CTGATCAG (01,11,10,00,11,01,00,10,)	4	2	CTGTTCAC (01,11,10,11,11,01,00,01,)	4	4	4
1642	11001101010	1111100011010101	TTGATCCC (11,11,10,00,11,01,01,01,)	4	2	TTGTTCCG (11,11,10,11,11,01,01,10,)	4	2	4
1643	11001101011	0010100111010110	AGGCTCCG (00,10,10,01,11,01,01,10,)	4	2	AGGGTCCC (00,10,10,10,11,01,01,01,)	6	4	4
1644	11001101100	0011100011011001	ATGATCGC (00,11,10,00,11,01,10,01,)	4	2	ATGTTCGG (00,11,10,11,11,01,10,10,)	4	4	4
1645	11001101101	1110100111011010	TGGCTCGG (11,10,10,01,11,01,10,10,)	4	2	TGGGTCGC (11,10,10,10,11,01,10,01,)	6	4	2
1646	11001101110	0110100111011101	CGGCTCTC (01,10,10,01,11,01,11,01,)	4	2	CGGGTCTG (01,10,10,10,11,01,11,10,)	6	2	4
1647	11001101111	1011100011011110	GTGATCTG (10,11,10,00,11,01,11,10,)	4	2	GTGTTCTC (10,11,10,11,11,01,11,01,)	4	4	2
1648	11001110000	0111100111100000	CTGCTGAA (01,11,10,01,11,10,00,00,)	4	2	CTGGTGAT (01,11,10,10,11,10,00,11,)	4	4	4
1649	11001110001	1010100011100011	GGGATGAT (10,10,10,00,11,10,00,11,)	4	2	GGGTTGAA (10,10,10,11,11,10,00,00,)	4	6	2
1650	11001110010	0010100011100100	AGGATGCA (00,10,10,00,11,10,01,00,)	4	2	AGGTTGCT (00,10,10,11,11,10,01,11,)	4	6	4
1651	11001110011	1111100111100111	TTGCTGCT (11,11,10,01,11,10,01,11,)	4	2	TTGGTGCA (11,11,10,10,11,10,01,00,)	4	2	2
1652	11001110100	1110100011101000	TGGATGGA (11,10,10,00,11,10,10,00,)	4	2	TGGTTGGT (11,10,10,11,11,10,10,11,)	4	6	2
1653	11001110101	0011100111101011	ATGCTGGT (00,11,10,01,11,10,10,11,)	4	2	ATGGTGGA (00,11,10,10,11,10,10,00,)	4	4	2
1654	11001110110	1011100111101100	GTGCTGTA (10,11,10,01,11,10,11,00,)	4	2	GTGGTGTT (10,11,10,10,11,10,11,11,)	4	4	2
1655	11001110111	0110100011101111	CGGATGTT (01,10,10,00,11,10,11,11,)	4	2	CGGTTGTA (01,10,10,11,11,10,11,00,)	4	4	2
1656	11001111000	0110100011110001	CGGATTAC (01,10,10,00,11,11,00,01,)	4	2	CGGTTTAG (01,10,10,11,11,11,00,10,)	4	4	4
1657	11001111001	1011100111110010	GTGCTTAG (10,11,10,01,11,11,00,10,)	4	2	GTGGTTAC (10,11,10,10,11,11,00,01,)	4	4	2
1658	11001111010	0011100111110101	ATGCTTCC (00,11,10,01,11,11,01,01,)	4	2	ATGGTTCG (00,11,10,10,11,11,01,10,)	4	2	4
1659	11001111011	1110100011110110	TGGATTCG (11,10,10,00,11,11,01,10,)	4	2	TGGTTTCC (11,10,10,11,11,11,01,01,)	4	4	2
1660	11001111100	1111100111111001	TTGCTTGC (11,11,10,01,11,11,10,01,)	4	2	TTGGTTGG (11,11,10,10,11,11,10,10,)	4	2	2
1661	11001111101	0010100011111010	AGGATTGG (00,10,10,00,11,11,10,10,)	4	2	AGGTTTGC (00,10,10,11,11,11,10,01,)	4	6	2
1662	11001111110	1010100011111101	GGGATTTC (10,10,10,00,11,11,11,01,)	4	2	GGGTTTTG (10,10,10,11,11,11,11,10,)	4	4	2
1663	11001111111	0111100111111110	CTGCTTTG (01,11,10,01,11,11,11,10,)	4	2	CTGGTTTC (01,11,10,10,11,11,11,01,)	4	2	2
1664	11010000000	1010101000000000	GGGGAAAA (10,10,10,10,00,00,00,00,)	4	2	GGGGTATA (10,10,10,10,11,00,11,00,)	4	8	4
1665	11010000001	0111101100000011	CTGTAAAT (01,11,10,11,00,00,00,11,)	4	2	CTGTTATT (01,11,10,11,11,00,11,11,)	2	4	4
1666	11010000010	1111101100000100	TTGTAACA (11,11,10,11,00,00,01,00,)	4	2	TTGTTAGA (11,11,10,11,11,00,10,00,)	2	4	4
1667	11010000011	0010101000000111	AGGGAACT (00,10,10,10,00,00,01,11,)	4	2	AGGGTAGT (00,10,10,10,11,00,10,11,)	4	6	4
1668	11010000100	0011101100001000	ATGTAAGA (00,11,10,11,00,00,10,00,)	4	2	TTGTTAGA (11,11,10,11,11,00,10,00,)	2	6	4
1669	11010000101	1110101000001011	TGGGAAGT (11,10,10,10,00,00,10,11,)	4	2	AGGGTAGT (00,10,10,10,11,00,10,11,)	4	6	2
1670	11010000110	0110101000001100	CGGGAATA (01,10,10,10,00,00,11,00,)	4	2	GGGGTATA (10,10,10,10,11,00,11,00,)	4	6	4
1671	11010000111	1011101100001111	GTGTAATT (10,11,10,11,00,00,11,11,)	4	2	CTGTTATT (01,11,10,11,11,00,11,11,)	2	4	2
1672	11010001000	1011101100010001	GTGTACAC (10,11,10,11,00,01,00,01,)	4	2	GTGTTCTC (10,11,10,11,11,01,11,01,)	4	4	4
1673	11010001001	0110101000010010	CGGGACAG (01,10,10,10,00,01,00,10,)	4	2	CGGGTCTG (01,10,10,10,11,01,11,10,)	6	6	4
1674	11010001010	1110101000010101	TGGGACCC (11,10,10,10,00,01,01,01,)	4	2	TGGGTCGC (11,10,10,10,11,01,10,01,)	6	4	4
1675	11010001011	0011101100010110	ATGTACCG (00,11,10,11,00,01,01,10,)	4	2	ATGTTCGG (00,11,10,11,11,01,10,10,)	4	4	4
1676	11010001100	0010101000011001	AGGGACGC (00,10,10,10,00,01,10,01,)	4	2	TGGGTCGC (11,10,10,10,11,01,10,01,)	6	6	4
1677	11010001101	1111101100011010	TTGTACGG (11,11,10,11,00,01,10,10,)	4	2	ATGTTCGG (00,11,10,11,11,01,10,10,)	4	4	2
1678	11010001110	0111101100011101	CTGTACTC (01,11,10,11,00,01,11,01,)	4	2	GTGTTCTC (10,11,10,11,11,01,11,01,)	4	2	4
1679	11010001111	1010101000011110	GGGGACTG (10,10,10,10,00,01,11,10,)	4	2	CGGGTCTG (01,10,10,10,11,01,11,10,)	6	6	2
1680	11010010000	0110101100100000	CGGTAGAA (01,10,10,11,00,10,00,00,)	4	2	CGGTTGTA (01,10,10,11,11,10,11,00,)	4	6	4
1681	11010010001	1011101000100011	GTGGAGAT (10,11,10,10,00,10,00,11,)	4	2	GTGGTGTT (10,11,10,10,11,10,11,11,)	4	6	2
1682	11010010010	0011101000100100	ATGGAGCA (00,11,10,10,00,10,01,00,)	4	2	ATGGTGGA (00,11,10,10,11,10,10,00,)	4	6	4
1683	11010010011	1110101100100111	TGGTAGCT (11,10,10,11,00,10,01,11,)	4	2	TGGTTGGT (11,10,10,11,11,10,10,11,)	4	4	2
1684	11010010100	1111101000101000	TTGGAGGA (11,11,10,10,00,10,10,00,)	4	2	ATGGTGGA (00,11,10,10,11,10,10,00,)	4	6	2
1685	11010010101	0010101100101011	AGGTAGGT (00,10,10,11,00,10,10,11,)	4	2	TGGTTGGT (11,10,10,11,11,10,10,11,)	4	6	2
1686	11010010110	1010101100101100	GGGTAGTA (10,10,10,11,00,10,11,00,)	4	2	CGGTTGTA (01,10,10,11,11,10,11,00,)	4	6	2
1687	11010010111	0111101000101111	CTGGAGTT (01,11,10,10,00,10,11,11,)	4	2	GTGGTGTT (10,11,10,10,11,10,11,11,)	4	4	2
1688	11010011000	0111101000110001	CTGGATAC (01,11,10,10,00,11,00,01,)	4	2	CTGGTTTC (01,11,10,10,11,11,11,01,)	4	4	4
1689	11010011001	1010101100110010	GGGTATAG (10,10,10,11,00,11,00,10,)	4	2	GGGTTTTG (10,10,10,11,11,11,11,10,)	4	6	2
1690	11010011010	0010101100110101	AGGTATCC (00,10,10,11,00,11,01,01,)	4	2	AGGTTTGC (00,10,10,11,11,11,10,01,)	4	4	4
1691	11010011011	1111101000110110	TTGGATCG (11,11,10,10,00,11,01,10,)	4	2	TTGGTTGG (11,11,10,10,11,11,10,10,)	4	4	2
1692	11010011100	1110101100111001	TGGTATGC (11,10,10,11,00,11,10,01,)	4	2	AGGTTTGC (00,10,10,11,11,11,10,01,)	4	4	2
1693	11010011101	0011101000111010	ATGGATGG (00,11,10,10,00,11,10,10,)	4	2	TTGGTTGG (11,11,10,10,11,11,10,10,)	4	6	2
1694	11010011110	1011101000111101	GTGGATTC (10,11,10,10,00,11,11,01,)	4	2	CTGGTTTC (01,11,10,10,11,11,11,01,)	4	4	2
1695	11010011111	0110101100111110	CGGTATTG (01,10,10,11,00,11,11,10,)	4	2	GGGTTTTG (10,10,10,11,11,11,11,10,)	4	4	2
1696	11010100000	1110101101000001	TGGTCAAC (11,10,10,11,01,00,00,01,)	4	2	TGGTGATC (11,10,10,11,10,00,11,01,)	4	4	4
1697	11010100001	0011101001000010	ATGGCAAG (00,11,10,10,01,00,00,10,)	4	2	ATGGGATG (00,11,10,10,10,00,11,10,)	4	6	4
1698	11010100010	1011101001000101	GTGGCACC (10,11,10,10,01,00,01,01,)	4	2	GTGGGAGC (10,11,10,10,10,00,10,01,)	6	4	4
1699	11010100011	0110101101000110	CGGTCACG (01,10,10,11,01,00,01,10,)	4	2	CGGTGAGG (01,10,10,11,10,00,10,10,)	6	4	4
1700	11010100100	0111101001001001	CTGGCAGC (01,11,10,10,01,00,10,01,)	4	2	GTGGGAGC (10,11,10,10,10,00,10,01,)	6	4	4
1701	11010100101	1010101101001010	GGGTCAGG (10,10,10,11,01,00,10,10,)	4	2	CGGTGAGG (01,10,10,11,10,00,10,10,)	6	6	2
1702	11010100110	0010101101001101	AGGTCATC (00,10,10,11,01,00,11,01,)	4	2	TGGTGATC (11,10,10,11,10,00,11,01,)	4	4	4
1703	11010100111	1111101001001110	TTGGCATG (11,11,10,10,01,00,11,10,)	4	2	ATGGGATG (00,11,10,10,10,00,11,10,)	4	4	2
1704	11010101000	1111101001010000	TTGGCCAA (11,11,10,10,01,01,00,00,)	4	2	TTGGGCTA (11,11,10,10,10,01,11,00,)	4	4	4
1705	11010101001	0010101101010011	AGGTCCAT (00,10,10,11,01,01,00,11,)	4	2	AGGTGCTT (00,10,10,11,10,01,11,11,)	4	4	4
1706	11010101010	1010101101010100	GGGTCCCA (10,10,10,11,01,01,01,00,)	4	2	GGGTGCGA (10,10,10,11,10,01,10,00,)	6	4	4
1707	11010101011	0111101001010111	CTGGCCCT (01,11,10,10,01,01,01,11,)	4	2	CTGGGCGT (01,11,10,10,10,01,10,11,)	6	2	4
1708	11010101100	0110101101011000	CGGTCCGA (01,10,10,11,01,01,10,00,)	4	2	GGGTGCGA (10,10,10,11,10,01,10,00,)	6	4	4
1709	11010101101	1011101001011011	GTGGCCGT (10,11,10,10,01,01,10,11,)	4	2	CTGGGCGT (01,11,10,10,10,01,10,11,)	6	4	2
1710	11010101110	0011101001011100	ATGGCCTA (00,11,10,10,01,01,11,00,)	4	2	TTGGGCTA (11,11,10,10,10,01,11,00,)	4	4	4
1711	11010101111	1110101101011111	TGGTCCTT (11,10,10,11,01,01,11,11,)	4	2	AGGTGCTT (00,10,10,11,10,01,11,11,)	4	2	2
1712	11010110000	0010101001100001	AGGGCGAC (00,10,10,10,01,10,00,01,)	4	2	AGGGGGTC (00,10,10,10,10,10,11,01,)	6	6	4
1713	11010110001	1111101101100010	TTGTCGAG (11,11,10,11,01,10,00,10,)	4	2	TTGTGGTG (11,11,10,11,10,10,11,10,)	4	4	2
1714	11010110010	0111101101100101	CTGTCGCC (01,11,10,11,01,10,01,01,)	4	2	CTGTGGGC (01,11,10,11,10,10,10,01,)	6	2	4
1715	11010110011	1010101001100110	GGGGCGCG (10,10,10,10,01,10,01,10,)	4	2	GGGGGGGG (10,10,10,10,10,10,10,10,)	8	6	2
1716	11010110100	1011101101101001	GTGTCGGC (10,11,10,11,01,10,10,01,)	4	2	CTGTGGGC (01,11,10,11,10,10,10,01,)	6	4	2
1717	11010110101	0110101001101010	CGGGCGGG (01,10,10,10,01,10,10,10,)	4	2	GGGGGGGG (10,10,10,10,10,10,10,10,)	8	6	2
1718	11010110110	1110101001101101	TGGGCGTC (11,10,10,10,01,10,11,01,)	4	2	AGGGGGTC (00,10,10,10,10,10,11,01,)	6	4	2
1719	11010110111	0011101101101110	ATGTCGTG (00,11,10,11,01,10,11,10,)	4	2	TTGTGGTG (11,11,10,11,10,10,11,10,)	4	4	2
1720	11010111000	0011101101110000	ATGTCTAA (00,11,10,11,01,11,00,00,)	4	2	ATGTGTTA (00,11,10,11,10,11,11,00,)	2	4	4
1721	11010111001	1110101001110011	TGGGCTAT (11,10,10,10,01,11,00,11,)	4	2	TGGGGTTT (11,10,10,10,10,11,11,11,)	4	4	2
1722	11010111010	0110101001110100	CGGGCTCA (01,10,10,10,01,11,01,00,)	4	2	CGGGGTGA (01,10,10,10,10,11,10,00,)	6	4	4
1723	11010111011	1011101101110111	GTGTCTCT (10,11,10,11,01,11,01,11,)	4	2	GTGTGTGT (10,11,10,11,10,11,10,11,)	4	2	2
1724	11010111100	1010101001111000	GGGGCTGA (10,10,10,10,01,11,10,00,)	4	2	CGGGGTGA (01,10,10,10,10,11,10,00,)	6	6	2
1725	11010111101	0111101101111011	CTGTCTGT (01,11,10,11,01,11,10,11,)	4	2	GTGTGTGT (10,11,10,11,10,11,10,11,)	4	2	2
1726	11010111110	1111101101111100	TTGTCTTA (11,11,10,11,01,11,11,00,)	4	2	ATGTGTTA (00,11,10,11,10,11,11,00,)	2	2	2
1727	11010111111	0010101001111111	AGGGCTTT (00,10,10,10,01,11,11,11,)	4	2	TGGGGTTT (11,10,10,10,10,11,11,11,)	4	4	2
1728	11011000000	0010101110000001	AGGTGAAC (00,10,10,11,10,00,00,01,)	4	2	TGGTGATC (11,10,10,11,10,00,11,01,)	4	6	4
1729	11011000001	1111101010000010	TTGGGAAG (11,11,10,10,10,00,00,10,)	4	2	ATGGGATG (00,11,10,10,10,00,11,10,)	4	6	2
1730	11011000010	0111101010000101	CTGGGACC (01,11,10,10,10,00,01,01,)	4	2	GTGGGAGC (10,11,10,10,10,00,10,01,)	6	4	4
1731	11011000011	1010101110000110	GGGTGACG (10,10,10,11,10,00,01,10,)	4	2	CGGTGAGG (01,10,10,11,10,00,10,10,)	6	6	2
1732	11011000100	1011101010001001	GTGGGAGC (10,11,10,10,10,00,10,01,)	4	2	CTGGGACC (01,11,10,10,10,00,01,01,)	6	6	2
1733	11011000101	0110101110001010	CGGTGAGG (01,10,10,11,10,00,10,10,)	4	2	GGGTGACG (10,10,10,11,10,00,01,10,)	6	6	2
1734	11011000110	1110101110001101	TGGTGATC (11,10,10,11,10,00,11,01,)	4	2	AGGTGAAC (00,10,10,11,10,00,00,01,)	4	4	2
1735	11011000111	0011101010001110	ATGGGATG (00,11,10,10,10,00,11,10,)	4	2	TTGGGAAG (11,11,10,10,10,00,00,10,)	4	6	2
1736	11011001000	0011101010010000	ATGGGCAA (00,11,10,10,10,01,00,00,)	4	2	TTGGGCTA (11,11,10,10,10,01,11,00,)	4	6	4
1737	11011001001	1110101110010011	TGGTGCAT (11,10,10,11,10,01,00,11,)	4	2	AGGTGCTT (00,10,10,11,10,01,11,11,)	4	4	2
1738	11011001010	0110101110010100	CGGTGCCA (01,10,10,11,10,01,01,00,)	4	2	GGGTGCGA (10,10,10,11,10,01,10,00,)	6	4	4
1739	11011001011	1011101010010111	GTGGGCCT (10,11,10,10,10,01,01,11,)	4	2	CTGGGCGT (01,11,10,10,10,01,10,11,)	6	4	2
1740	11011001100	1010101110011000	GGGTGCGA (10,10,10,11,10,01,10,00,)	4	2	CGGTGCCA (01,10,10,11,10,01,01,00,)	6	6	2
1741	11011001101	0111101010011011	CTGGGCGT (01,11,10,10,10,01,10,11,)	4	2	GTGGGCCT (10,11,10,10,10,01,01,11,)	6	4	2
1742	11011001110	1111101010011100	TTGGGCTA (11,11,10,10,10,01,11,00,)	4	2	ATGGGCAA (00,11,10,10,10,01,00,00,)	4	4	2
1743	11011001111	0010101110011111	AGGTGCTT (00,10,10,11,10,01,11,11,)	4	2	TGGTGCAT (11,10,10,11,10,01,00,11,)	4	4	2
1744	11011010000	1110101010100001	TGGGGGAC (11,10,10,10,10,10,00,01,)	4	2	AGGGGGTC (00,10,10,10,10,10,11,01,)	6	6	2
1745	11011010001	0011101110100010	ATGTGGAG (00,11,10,11,10,10,00,10,)	4	2	TTGTGGTG (11,11,10,11,10,10,11,10,)	4	6	2
1746	11011010010	1011101110100101	GTGTGGCC (10,11,10,11,10,10,01,01,)	4	2	CTGTGGGC (01,11,10,11,10,10,10,01,)	6	4	2
1747	11011010011	0110101010100110	CGGGGGCG (01,10,10,10,10,10,01,10,)	4	2	GGGGGGGG (10,10,10,10,10,10,10,10,)	8	6	2
1748	11011010100	0111101110101001	CTGTGGGC (01,11,10,11,10,10,10,01,)	4	2	GTGTGGCC (10,11,10,11,10,10,01,01,)	6	4	2
1749	11011010101	1010101010101010	GGGGGGGG (10,10,10,10,10,10,10,10,)	4	2	CGGGGGCG (01,10,10,10,10,10,01,10,)	8	8	0
1750	11011010110	0010101010101101	AGGGGGTC (00,10,10,10,10,10,11,01,)	4	2	TGGGGGAC (11,10,10,10,10,10,00,01,)	6	6	2
1751	11011010111	1111101110101110	TTGTGGTG (11,11,10,11,10,10,11,10,)	4	2	ATGTGGAG (00,11,10,11,10,10,00,10,)	4	4	0
1752	11011011000	1111101110110000	TTGTGTAA (11,11,10,11,10,11,00,00,)	4	2	ATGTGTTA (00,11,10,11,10,11,11,00,)	2	4	2
1753	11011011001	0010101010110011	AGGGGTAT (00,10,10,10,10,11,00,11,)	4	2	TGGGGTTT (11,10,10,10,10,11,11,11,)	4	6	2
1754	11011011010	1010101010110100	GGGGGTCA (10,10,10,10,10,11,01,00,)	4	2	CGGGGTGA (01,10,10,10,10,11,10,00,)	6	6	2
1755	11011011011	0111101110110111	CTGTGTCT (01,11,10,11,10,11,01,11,)	4	2	GTGTGTGT (10,11,10,11,10,11,10,11,)	4	2	2
1756	11011011100	0110101010111000	CGGGGTGA (01,10,10,10,10,11,10,00,)	4	2	GGGGGTCA (10,10,10,10,10,11,01,00,)	6	6	2
1757	11011011101	1011101110111011	GTGTGTGT (10,11,10,11,10,11,10,11,)	4	2	CTGTGTCT (01,11,10,11,10,11,01,11,)	4	4	0
1758	11011011110	0011101110111100	ATGTGTTA (00,11,10,11,10,11,11,00,)	4	2	TTGTGTAA (11,11,10,11,10,11,00,00,)	2	4	2
1759	11011011111	1110101010111111	TGGGGTTT (11,10,10,10,10,11,11,11,)	4	2	AGGGGTAT (00,10,10,10,10,11,00,11,)	4	4	0
1760	11011100000	0110101011000000	CGGGTAAA (01,10,10,10,11,00,00,00,)	4	2	GGGGTATA (10,10,10,10,11,00,11,00,)	4	6	4
1761	11011100001	1011101111000011	GTGTTAAT (10,11,10,11,11,00,00,11,)	4	2	CTGTTATT (01,11,10,11,11,00,11,11,)	2	4	2
1762	11011100010	0011101111000100	ATGTTACA (00,11,10,11,11,00,01,00,)	4	2	TTGTTAGA (11,11,10,11,11,00,10,00,)	2	4	4
1763	11011100011	1110101011000111	TGGGTACT (11,10,10,10,11,00,01,11,)	4	2	AGGGTAGT (00,10,10,10,11,00,10,11,)	4	4	2
1764	11011100100	1111101111001000	TTGTTAGA (11,11,10,11,11,00,10,00,)	4	2	ATGTTACA (00,11,10,11,11,00,01,00,)	2	4	2
1765	11011100101	0010101011001011	AGGGTAGT (00,10,10,10,11,00,10,11,)	4	2	TGGGTACT (11,10,10,10,11,00,01,11,)	4	6	2
1766	11011100110	1010101011001100	GGGGTATA (10,10,10,10,11,00,11,00,)	4	2	CGGGTAAA (01,10,10,10,11,00,00,00,)	4	6	2
1767	11011100111	0111101111001111	CTGTTATT (01,11,10,11,11,00,11,11,)	4	2	GTGTTAAT (10,11,10,11,11,00,00,11,)	2	2	2
1768	11011101000	0111101111010001	CTGTTCAC (01,11,10,11,11,01,00,01,)	4	2	GTGTTCTC (10,11,10,11,11,01,11,01,)	4	2	4
1769	11011101001	1010101011010010	GGGGTCAG (10,10,10,10,11,01,00,10,)	4	2	CGGGTCTG (01,10,10,10,11,01,11,10,)	6	6	2
1770	11011101010	0010101011010101	AGGGTCCC (00,10,10,10,11,01,01,01,)	4	2	TGGGTCGC (11,10,10,10,11,01,10,01,)	6	4	4
1771	11011101011	1111101111010110	TTGTTCCG (11,11,10,11,11,01,01,10,)	4	2	ATGTTCGG (00,11,10,11,11,01,10,10,)	4	2	2
1772	11011101100	1110101011011001	TGGGTCGC (11,10,10,10,11,01,10,01,)	4	2	AGGGTCCC (00,10,10,10,11,01,01,01,)	6	4	2
1773	11011101101	0011101111011010	ATGTTCGG (00,11,10,11,11,01,10,10,)	4	2	TTGTTCCG (11,11,10,11,11,01,01,10,)	4	4	2
1774	11011101110	1011101111011101	GTGTTCTC (10,11,10,11,11,01,11,01,)	4	2	CTGTTCAC (01,11,10,11,11,01,00,01,)	4	2	2
1775	11011101111	0110101011011110	CGGGTCTG (01,10,10,10,11,01,11,10,)	4	2	GGGGTCAG (10,10,10,10,11,01,00,10,)	6	4	2
1776	11011110000	1010101111100000	GGGTTGAA (10,10,10,11,11,10,00,00,)	4	2	CGGTTGTA (01,10,10,11,11,10,11,00,)	4	6	2
1777	11011110001	0111101011100011	CTGGTGAT (01,11,10,10,11,10,00,11,)	4	2	GTGGTGTT (10,11,10,10,11,10,11,11,)	4	4	2
1778	11011110010	1111101011100100	TTGGTGCA (11,11,10,10,11,10,01,00,)	4	2	ATGGTGGA (00,11,10,10,11,10,10,00,)	4	4	2
1779	11011110011	0010101111100111	AGGTTGCT (00,10,10,11,11,10,01,11,)	4	2	TGGTTGGT (11,10,10,11,11,10,10,11,)	4	4	2
1780	11011110100	0011101011101000	ATGGTGGA (00,11,10,10,11,10,10,00,)	4	2	TTGGTGCA (11,11,10,10,11,10,01,00,)	4	6	2
1781	11011110101	1110101111101011	TGGTTGGT (11,10,10,11,11,10,10,11,)	4	2	AGGTTGCT (00,10,10,11,11,10,01,11,)	4	4	0
1782	11011110110	0110101111101100	CGGTTGTA (01,10,10,11,11,10,11,00,)	4	2	GGGTTGAA (10,10,10,11,11,10,00,00,)	4	4	2
1783	11011110111	1011101011101111	GTGGTGTT (10,11,10,10,11,10,11,11,)	4	2	CTGGTGAT (01,11,10,10,11,10,00,11,)	4	4	0
1784	11011111000	1011101011110001	GTGGTTAC (10,11,10,10,11,11,00,01,)	4	2	CTGGTTTC (01,11,10,10,11,11,11,01,)	4	4	2
1785	11011111001	0110101111110010	CGGTTTAG (01,10,10,11,11,11,00,10,)	4	2	GGGTTTTG (10,10,10,11,11,11,11,10,)	4	4	2
1786	11011111010	1110101111110101	TGGTTTCC (11,10,10,11,11,11,01,01,)	4	2	AGGTTTGC (00,10,10,11,11,11,10,01,)	4	2	2
1787	11011111011	0011101011110110	ATGGTTCG (00,11,10,10,11,11,01,10,)	4	2	TTGGTTGG (11,11,10,10,11,11,10,10,)	4	4	2
1788	11011111100	0010101111111001	AGGTTTGC (00,10,10,11,11,11,10,01,)	4	2	TGGTTTCC (11,10,10,11,11,11,01,01,)	4	4	2
1789	11011111101	1111101011111010	TTGGTTGG (11,11,10,10,11,11,10,10,)	4	2	ATGGTTCG (00,11,10,10,11,11,01,10,)	4	4	0
1790	11011111110	0111101011111101	CTGGTTTC (01,11,10,10,11,11,11,01,)	4	2	GTGGTTAC (10,11,10,10,11,11,00,01,)	4	2	2
1791	11011111111	1010101111111110	GGGTTTTG (10,10,10,11,11,11,11,10,)	4	2	CGGTTTAG (01,10,10,11,11,11,00,10,)	4	4	0
1792	11100000000	0010110000000001	AGTAAAAC (00,10,11,00,00,00,00,01,)	4	2	AGTTAAAG (00,10,11,11,00,00,00,10,)	2	6	6
1793	11100000001	1111110100000010	TTTCAAAG (11,11,11,01,00,00,00,10,)	4	2	TTTGAAAC (11,11,11,10,00,00,00,01,)	2	4	4
1794	11100000010	0111110100000101	CTTCAACC (01,11,11,01,00,00,01,01,)	4	2	CTTGAACG (01,11,11,10,00,00,01,10,)	4	2	6
1795	11100000011	1010110000000110	GGTAAACG (10,10,11,00,00,00,01,10,)	4	2	GGTTAACC (10,10,11,11,00,00,01,01,)	4	6	4
1796	11100000100	1011110100001001	GTTCAAGC (10,11,11,01,00,00,10,01,)	4	2	GTTGAAGG (10,11,11,10,00,00,10,10,)	4	4	4
1797	11100000101	0110110000001010	CGTAAAGG (01,10,11,00,00,00,10,10,)	4	2	CGTTAAGC (01,10,11,11,00,00,10,01,)	4	6	4
1798	11100000110	1110110000001101	TGTAAATC (11,10,11,00,00,00,11,01,)	4	2	TGTTAATG (11,10,11,11,00,00,11,10,)	2	4	4
1799	11100000111	0011110100001110	ATTCAATG (00,11,11,01,00,00,11,10,)	4	2	ATTGAATC (00,11,11,10,00,00,11,01,)	2	4	4
1800	11100001000	0011110100010000	ATTCACAA (00,11,11,01,00,01,00,00,)	4	2	ATTGACAT (00,11,11,10,00,01,00,11,)	2	4	6
1801	11100001001	1110110000010011	TGTAACAT (11,10,11,00,00,01,00,11,)	4	2	TGTTACAA (11,10,11,11,00,01,00,00,)	2	4	4
1802	11100001010	0110110000010100	CGTAACCA (01,10,11,00,00,01,01,00,)	4	2	CGTTACCT (01,10,11,11,00,01,01,11,)	4	4	6
1803	11100001011	1011110100010111	GTTCACCT (10,11,11,01,00,01,01,11,)	4	2	GTTGACCA (10,11,11,10,00,01,01,00,)	4	2	4
1804	11100001100	1010110000011000	GGTAACGA (10,10,11,00,00,01,10,00,)	4	2	GGTTACGT (10,10,11,11,00,01,10,11,)	4	6	4
1805	11100001101	0111110100011011	CTTCACGT (01,11,11,01,00,01,10,11,)	4	2	CTTGACGA (01,11,11,10,00,01,10,00,)	4	2	4
1806	11100001110	1111110100011100	TTTCACTA (11,11,11,01,00,01,11,00,)	4	2	TTTGACTT (11,11,11,10,00,01,11,11,)	2	2	4
1807	11100001111	0010110000011111	AGTAACTT (00,10,11,00,00,01,11,11,)	4	2	AGTTACTA (00,10,11,11,00,01,11,00,)	2	4	4
1808	11100010000	1110110100100001	TGTCAGAC (11,10,11,01,00,10,00,01,)	4	2	TGTGAGAG (11,10,11,10,00,10,00,10,)	4	4	4
1809	11100010001	0011110000100010	ATTAAGAG (00,11,11,00,00,10,00,10,)	4	2	ATTTAGAC (00,11,11,11,00,10,00,01,)	2	6	4
1810	11100010010	1011110000100101	GTTAAGCC (10,11,11,00,00,10,01,01,)	4	2	GTTTAGCG (10,11,11,11,00,10,01,10,)	4	4	4
1811	11100010011	0110110100100110	CGTCAGCG (01,10,11,01,00,10,01,10,)	4	2	CGTGAGCC (01,10,11,10,00,10,01,01,)	6	4	4
1812	11100010100	0111110000101001	CTTAAGGC (01,11,11,00,00,10,10,01,)	4	2	CTTTAGGG (01,11,11,11,00,10,10,10,)	4	4	4
1813	11100010101	1010110100101010	GGTCAGGG (10,10,11,01,00,10,10,10,)	4	2	GGTGAGGC (10,10,11,10,00,10,10,01,)	6	6	2
1814	11100010110	0010110100101101	AGTCAGTC (00,10,11,01,00,10,11,01,)	4	2	AGTGAGTG (00,10,11,10,00,10,11,10,)	4	4	4
1815	11100010111	1111110000101110	TTTAAGTG (11,11,11,00,00,10,11,10,)	4	2	TTTTAGTC (11,11,11,11,00,10,11,01,)	2	4	2
1816	11100011000	1111110000110000	TTTAATAA (11,11,11,00,00,11,00,00,)	4	2	TTTTATAT (11,11,11,11,00,11,00,11,)	0	4	4
1817	11100011001	0010110100110011	AGTCATAT (00,10,11,01,00,11,00,11,)	4	2	AGTGATAA (00,10,11,10,00,11,00,00,)	2	4	4
1818	11100011010	1010110100110100	GGTCATCA (10,10,11,01,00,11,01,00,)	4	2	GGTGATCT (10,10,11,10,00,11,01,11,)	4	4	4
1819	11100011011	0111110000110111	CTTAATCT (01,11,11,00,00,11,01,11,)	4	2	CTTTATCA (01,11,11,11,00,11,01,00,)	2	2	4
1820	11100011100	0110110100111000	CGTCATGA (01,10,11,01,00,11,10,00,)	4	2	CGTGATGT (01,10,11,10,00,11,10,11,)	4	4	4
1821	11100011101	1011110000111011	GTTAATGT (10,11,11,00,00,11,10,11,)	4	2	GTTTATGA (10,11,11,11,00,11,10,00,)	2	4	2
1822	11100011110	0011110000111100	ATTAATTA (00,11,11,00,00,11,11,00,)	4	2	ATTTATTT (00,11,11,11,00,11,11,11,)	0	4	4
1823	11100011111	1110110100111111	TGTCATTT (11,10,11,01,00,11,11,11,)	4	2	TGTGATTA (11,10,11,10,00,11,11,00,)	2	2	2
1824	11100100000	0110110101000000	CGTCCAAA (01,10,11,01,01,00,00,00,)	4	2	CGTGCAAT (01,10,11,10,01,00,00,11,)	4	4	6
1825	11100100001	1011110001000011	GTTACAAT (10,11,11,00,01,00,00,11,)	4	2	GTTTCAAA (10,11,11,11,01,00,00,00,)	2	4	4
1826	11100100010	0011110001000100	ATTACACA (00,11,11,00,01,00,01,00,)	4	2	ATTTCACT (00,11,11,11,01,00,01,11,)	2	4	6
1827	11100100011	1110110101000111	TGTCCACT (11,10,11,01,01,00,01,11,)	4	2	TGTGCACA (11,10,11,10,01,00,01,00,)	4	2	4
1828	11100100100	1111110001001000	TTTACAGA (11,11,11,00,01,00,10,00,)	4	2	TTTTCAGT (11,11,11,11,01,00,10,11,)	2	4	4
1829	11100100101	0010110101001011	AGTCCAGT (00,10,11,01,01,00,10,11,)	4	2	AGTGCAGA (00,10,11,10,01,00,10,00,)	4	4	4
1830	11100100110	1010110101001100	GGTCCATA (10,10,11,01,01,00,11,00,)	4	2	GGTGCATT (10,10,11,10,01,00,11,11,)	4	4	4
1831	11100100111	0111110001001111	CTTACATT (01,11,11,00,01,00,11,11,)	4	2	CTTTCATA (01,11,11,11,01,00,11,00,)	2	2	4
1832	11100101000	0111110001010001	CTTACCAC (01,11,11,00,01,01,00,01,)	4	2	CTTTCCAG (01,11,11,11,01,01,00,10,)	4	2	6
1833	11100101001	1010110101010010	GGTCCCAG (10,10,11,01,01,01,00,10,)	4	2	GGTGCCAC (10,10,11,10,01,01,00,01,)	6	4	4
1834	11100101010	0010110101010101	AGTCCCCC (00,10,11,01,01,01,01,01,)	4	2	AGTGCCCG (00,10,11,10,01,01,01,10,)	6	2	6
1835	11100101011	1111110001010110	TTTACCCG (11,11,11,00,01,01,01,10,)	4	2	TTTTCCCC (11,11,11,11,01,01,01,01,)	4	2	4
1836	11100101100	1110110101011001	TGTCCCGC (11,10,11,01,01,01,10,01,)	4	2	TGTGCCGG (11,10,11,10,01,01,10,10,)	6	2	4
1837	11100101101	0011110001011010	ATTACCGG (00,11,11,00,01,01,10,10,)	4	2	ATTTCCGC (00,11,11,11,01,01,10,01,)	4	4	4
1838	11100101110	1011110001011101	GTTACCTC (10,11,11,00,01,01,11,01,)	4	2	GTTTCCTG (10,11,11,11,01,01,11,10,)	4	2	4
1839	11100101111	0110110101011110	CGTCCCTG (01,10,11,01,01,01,11,10,)	4	2	CGTGCCTC (01,10,11,10,01,01,11,01,)	6	2	4
1840	11100110000	1010110001100000	GGTACGAA (10,10,11,00,01,10,00,00,)	4	2	GGTTCGAT (10,10,11,11,01,10,00,11,)	4	6	4
1841	11100110001	0111110101100011	CTTCCGAT (01,11,11,01,01,10,00,11,)	4	2	CTTGCGAA (01,11,11,10,01,10,00,00,)	4	2	4
1842	11100110010	1111110101100100	TTTCCGCA (11,11,11,01,01,10,01,00,)	4	2	TTTGCGCT (11,11,11,10,01,10,01,11,)	4	2	4
1843	11100110011	0010110001100111	AGTACGCT (00,10,11,00,01,10,01,11,)	4	2	AGTTCGCA (00,10,11,11,01,10,01,00,)	4	4	4
1844	11100110100	0011110101101000	ATTCCGGA (00,11,11,01,01,10,10,00,)	4	2	ATTGCGGT (00,11,11,10,01,10,10,11,)	4	4	4
1845	11100110101	1110110001101011	TGTACGGT (11,10,11,00,01,10,10,11,)	4	2	TGTTCGGA (11,10,11,11,01,10,10,00,)	4	4	2
1846	11100110110	0110110001101100	CGTACGTA (01,10,11,00,01,10,11,00,)	4	2	CGTTCGTT (01,10,11,11,01,10,11,11,)	4	4	4
1847	11100110111	1011110101101111	GTTCCGTT (10,11,11,01,01,10,11,11,)	4	2	GTTGCGTA (10,11,11,10,01,10,11,00,)	4	2	2
1848	11100111000	1011110101110001	GTTCCTAC (10,11,11,01,01,11,00,01,)	4	2	GTTGCTAG (10,11,11,10,01,11,00,10,)	4	2	4
1849	11100111001	0110110001110010	CGTACTAG (01,10,11,00,01,11,00,10,)	4	2	CGTTCTAC (01,10,11,11,01,11,00,01,)	4	4	4
1850	11100111010	1110110001110101	TGTACTCC (11,10,11,00,01,11,01,01,)	4	2	TGTTCTCG (11,10,11,11,01,11,01,10,)	4	2	4
1851	11100111011	0011110101110110	ATTCCTCG (00,11,11,01,01,11,01,10,)	4	2	ATTGCTCC (00,11,11,10,01,11,01,01,)	4	2	4
1852	11100111100	0010110001111001	AGTACTGC (00,10,11,00,01,11,10,01,)	4	2	AGTTCTGG (00,10,11,11,01,11,10,10,)	4	4	4
1853	11100111101	1111110101111010	TTTCCTGG (11,11,11,01,01,11,10,10,)	4	2	TTTGCTGC (11,11,11,10,01,11,10,01,)	4	2	2
1854	11100111110	0111110101111101	CTTCCTTC (01,11,11,01,01,11,11,01,)	4	2	CTTGCTTG (01,11,11,10,01,11,11,10,)	4	0	4
1855	11100111111	1010110001111110	GGTACTTG (10,10,11,00,01,11,11,10,)	4	2	GGTTCTTC (10,10,11,11,01,11,11,01,)	4	4	2
1856	11101000000	1010110110000000	GGTCGAAA (10,10,11,01,10,00,00,00,)	4	2	GGTGGAAT (10,10,11,10,10,00,00,11,)	4	6	4
1857	11101000001	0111110010000011	CTTAGAAT (01,11,11,00,10,00,00,11,)	4	2	CTTTGAAA (01,11,11,11,10,00,00,00,)	2	4	4
1858	11101000010	1111110010000100	TTTAGACA (11,11,11,00,10,00,01,00,)	4	2	TTTTGACT (11,11,11,11,10,00,01,11,)	2	4	4
1859	11101000011	0010110110000111	AGTCGACT (00,10,11,01,10,00,01,11,)	4	2	AGTGGACA (00,10,11,10,10,00,01,00,)	4	4	4
1860	11101000100	0011110010001000	ATTAGAGA (00,11,11,00,10,00,10,00,)	4	2	ATTTGAGT (00,11,11,11,10,00,10,11,)	2	6	4
1861	11101000101	1110110110001011	TGTCGAGT (11,10,11,01,10,00,10,11,)	4	2	TGTGGAGA (11,10,11,10,10,00,10,00,)	4	4	2
1862	11101000110	0110110110001100	CGTCGATA (01,10,11,01,10,00,11,00,)	4	2	CGTGGATT (01,10,11,10,10,00,11,11,)	4	4	4
1863	11101000111	1011110010001111	GTTAGATT (10,11,11,00,10,00,11,11,)	4	2	GTTTGATA (10,11,11,11,10,00,11,00,)	2	4	2
1864	11101001000	1011110010010001	GTTAGCAC (10,11,11,00,10,01,00,01,)	4	2	GTTTGCAG (10,11,11,11,10,01,00,10,)	4	4	4
1865	11101001001	0110110110010010	CGTCGCAG (01,10,11,01,10,01,00,10,)	4	2	CGTGGCAC (01,10,11,10,10,01,00,01,)	6	4	4
1866	11101001010	1110110110010101	TGTCGCCC (11,10,11,01,10,01,01,01,)	4	2	TGTGGCCG (11,10,11,10,10,01,01,10,)	6	2	4
1867	11101001011	0011110010010110	ATTAGCCG (00,11,11,00,10,01,01,10,)	4	2	ATTTGCCC (00,11,11,11,10,01,01,01,)	4	4	4
1868	11101001100	0010110110011001	AGTCGCGC (00,10,11,01,10,01,10,01,)	4	2	AGTGGCGG (00,10,11,10,10,01,10,10,)	6	4	4
1869	11101001101	1111110010011010	TTTAGCGG (11,11,11,00,10,01,10,10,)	4	2	TTTTGCGC (11,11,11,11,10,01,10,01,)	4	4	2
1870	11101001110	0111110010011101	CTTAGCTC (01,11,11,00,10,01,11,01,)	4	2	CTTTGCTG (01,11,11,11,10,01,11,10,)	4	2	4
1871	11101001111	1010110110011110	GGTCGCTG (10,10,11,01,10,01,11,10,)	4	2	GGTGGCTC (10,10,11,10,10,01,11,01,)	6	4	2
1872	11101010000	0110110010100000	CGTAGGAA (01,10,11,00,10,10,00,00,)	4	2	CGTTGGAT (01,10,11,11,10,10,00,11,)	4	6	4
1873	11101010001	1011110110100011	GTTCGGAT (10,11,11,01,10,10,00,11,)	4	2	GTTGGGAA (10,11,11,10,10,10,00,00,)	4	4	2
1874	11101010010	0011110110100100	ATTCGGCA (00,11,11,01,10,10,01,00,)	4	2	ATTGGGCT (00,11,11,10,10,10,01,11,)	4	4	4
1875	11101010011	1110110010100111	TGTAGGCT (11,10,11,00,10,10,01,11,)	4	2	TGTTGGCA (11,10,11,11,10,10,01,00,)	4	4	2
1876	11101010100	1111110110101000	TTTCGGGA (11,11,11,01,10,10,10,00,)	4	2	TTTGGGGT (11,11,11,10,10,10,10,11,)	4	4	2
1877	11101010101	0010110010101011	AGTAGGGT (00,10,11,00,10,10,10,11,)	4	2	AGTTGGGA (00,10,11,11,10,10,10,00,)	4	6	2
1878	11101010110	1010110010101100	GGTAGGTA (10,10,11,00,10,10,11,00,)	4	2	GGTTGGTT (10,10,11,11,10,10,11,11,)	4	6	2
1879	11101010111	0111110110101111	CTTCGGTT (01,11,11,01,10,10,11,11,)	4	2	CTTGGGTA (01,11,11,10,10,10,11,00,)	4	2	2
1880	11101011000	0111110110110001	CTTCGTAC (01,11,11,01,10,11,00,01,)	4	2	CTTGGTAG (01,11,11,10,10,11,00,10,)	4	2	4
1881	11101011001	1010110010110010	GGTAGTAG (10,10,11,00,10,11,00,10,)	4	2	GGTTGTAC (10,10,11,11,10,11,00,01,)	4	6	2
1882	11101011010	0010110010110101	AGTAGTCC (00,10,11,00,10,11,01,01,)	4	2	AGTTGTCG (00,10,11,11,10,11,01,10,)	4	4	4
1883	11101011011	1111110110110110	TTTCGTCG (11,11,11,01,10,11,01,10,)	4	2	TTTGGTCC (11,11,11,10,10,11,01,01,)	4	2	2
1884	11101011100	1110110010111001	TGTAGTGC (11,10,11,00,10,11,10,01,)	4	2	TGTTGTGG (11,10,11,11,10,11,10,10,)	4	4	2
1885	11101011101	0011110110111010	ATTCGTGG (00,11,11,01,10,11,10,10,)	4	2	ATTGGTGC (00,11,11,10,10,11,10,01,)	4	4	2
1886	11101011110	1011110110111101	GTTCGTTC (10,11,11,01,10,11,11,01,)	4	2	GTTGGTTG (10,11,11,10,10,11,11,10,)	4	2	2
1887	11101011111	0110110010111110	CGTAGTTG (01,10,11,00,10,11,11,10,)	4	2	CGTTGTTC (01,10,11,11,10,11,11,01,)	4	4	2
1888	11101100000	1110110011000001	TGTATAAC (11,10,11,00,11,00,00,01,)	4	2	TGTTTAAG (11,10,11,11,11,00,00,10,)	2	4	4
1889	11101100001	0011110111000010	ATTCTAAG (00,11,11,01,11,00,00,10,)	4	2	ATTGTAAC (00,11,11,10,11,00,00,01,)	2	4	4
1890	11101100010	1011110111000101	GTTCTACC (10,11,11,01,11,00,01,01,)	4	2	GTTGTACG (10,11,11,10,11,00,01,10,)	4	2	4
1891	11101100011	0110110011000110	CGTATACG (01,10,11,00,11,00,01,10,)	4	2	CGTTTACC (01,10,11,11,11,00,01,01,)	4	4	4
1892	11101100100	0111110111001001	CTTCTAGC (01,11,11,01,11,00,10,01,)	4	2	CTTGTAGG (01,11,11,10,11,00,10,10,)	4	2	4
1893	11101100101	1010110011001010	GGTATAGG (10,10,11,00,11,00,10,10,)	4	2	GGTTTAGC (10,10,11,11,11,00,10,01,)	4	6	2
1894	11101100110	0010110011001101	AGTATATC (00,10,11,00,11,00,11,01,)	4	2	AGTTTATG (00,10,11,11,11,00,11,10,)	2	4	4
1895	11101100111	1111110111001110	TTTCTATG (11,11,11,01,11,00,11,10,)	4	2	TTTGTATC (11,11,11,10,11,00,11,01,)	2	2	2
1896	11101101000	1111110111010000	TTTCTCAA (11,11,11,01,11,01,00,00,)	4	2	TTTGTCAT (11,11,11,10,11,01,00,11,)	2	2	4
1897	11101101001	0010110011010011	AGTATCAT (00,10,11,00,11,01,00,11,)	4	2	AGTTTCAA (00,10,11,11,11,01,00,00,)	2	4	4
1898	11101101010	1010110011010100	GGTATCCA (10,10,11,00,11,01,01,00,)	4	2	GGTTTCCT (10,10,11,11,11,01,01,11,)	4	4	4
1899	11101101011	0111110111010111	CTTCTCCT (01,11,11,01,11,01,01,11,)	4	2	CTTGTCCA (01,11,11,10,11,01,01,00,)	4	0	4
1900	11101101100	0110110011011000	CGTATCGA (01,10,11,00,11,01,10,00,)	4	2	CGTTTCGT (01,10,11,11,11,01,10,11,)	4	4	4
1901	11101101101	1011110111011011	GTTCTCGT (10,11,11,01,11,01,10,11,)	4	2	GTTGTCGA (10,11,11,10,11,01,10,00,)	4	2	2
1902	11101101110	0011110111011100	ATTCTCTA (00,11,11,01,11,01,11,00,)	4	2	ATTGTCTT (00,11,11,10,11,01,11,11,)	2	2	4
1903	11101101111	1110110011011111	TGTATCTT (11,10,11,00,11,01,11,11,)	4	2	TGTTTCTA (11,10,11,11,11,01,11,00,)	2	2	2
1904	11101110000	0010110111100001	AGTCTGAC (00,10,11,01,11,10,00,01,)	4	2	AGTGTGAG (00,10,11,10,11,10,00,10,)	4	4	4
1905	11101110001	1111110011100010	TTTATGAG (11,11,11,00,11,10,00,10,)	4	2	TTTTTGAC (11,11,11,11,11,10,00,01,)	2	4	2
1906	11101110010	0111110011100101	CTTATGCC (01,11,11,00,11,10,01,01,)	4	2	CTTTTGCG (01,11,11,11,11,10,01,10,)	4	2	4
1907	11101110011	1010110111100110	GGTCTGCG (10,10,11,01,11,10,01,10,)	4	2	GGTGTGCC (10,10,11,10,11,10,01,01,)	6	4	2
1908	11101110100	1011110011101001	GTTATGGC (10,11,11,00,11,10,10,01,)	4	2	GTTTTGGG (10,11,11,11,11,10,10,10,)	4	4	2
1909	11101110101	0110110111101010	CGTCTGGG (01,10,11,01,11,10,10,10,)	4	2	CGTGTGGC (01,10,11,10,11,10,10,01,)	6	4	2
1910	11101110110	1110110111101101	TGTCTGTC (11,10,11,01,11,10,11,01,)	4	2	TGTGTGTG (11,10,11,10,11,10,11,10,)	4	2	2
1911	11101110111	0011110011101110	ATTATGTG (00,11,11,00,11,10,11,10,)	4	2	ATTTTGTC (00,11,11,11,11,10,11,01,)	2	4	2
1912	11101111000	0011110011110000	ATTATTAA (00,11,11,00,11,11,00,00,)	4	2	ATTTTTAT (00,11,11,11,11,11,00,11,)	0	4	4
1913	11101111001	1110110111110011	TGTCTTAT (11,10,11,01,11,11,00,11,)	4	2	TGTGTTAA (11,10,11,10,11,11,00,00,)	2	2	2
1914	11101111010	0110110111110100	CGTCTTCA (01,10,11,01,11,11,01,00,)	4	2	CGTGTTCT (01,10,11,10,11,11,01,11,)	4	2	4
1915	11101111011	1011110011110111	GTTATTCT (10,11,11,00,11,11,01,11,)	4	2	GTTTTTCA (10,11,11,11,11,11,01,00,)	2	2	2
1916	11101111100	1010110111111000	GGTCTTGA (10,10,11,01,11,11,10,00,)	4	2	GGTGTTGT (10,10,11,10,11,11,10,11,)	4	4	2
1917	11101111101	0111110011111011	CTTATTGT (01,11,11,00,11,11,10,11,)	4	2	CTTTTTGA (01,11,11,11,11,11,10,00,)	2	2	2
1918	11101111110	1111110011111100	TTTATTTA (11,11,11,00,11,11,11,00,)	4	2	TTTTTTTT (11,11,11,11,11,11,11,11,)	0	2	2
1919	11101111111	0010110111111111	AGTCTTTT (00,10,11,01,11,11,11,11,)	4	2	AGTGTTTA (00,10,11,10,11,11,11,00,)	2	2	2
1920	11110000000	1111111000000001	TTTGAAAC (11,11,11,10,00,00,00,01,)	4	2	TTTGTATC (11,11,11,10,11,00,11,01,)	2	4	4
1921	11110000001	0010111100000010	AGTTAAAG (00,10,11,11,00,00,00,10,)	4	2	AGTTTATG (00,10,11,11,11,00,11,10,)	2	6	4
1922	11110000010	1010111100000101	GGTTAACC (10,10,11,11,00,00,01,01,)	4	2	GGTTTAGC (10,10,11,11,11,00,10,01,)	4	4	4
1923	11110000011	0111111000000110	CTTGAACG (01,11,11,10,00,00,01,10,)	4	2	CTTGTAGG (01,11,11,10,11,00,10,10,)	4	4	4
1924	11110000100	0110111100001001	CGTTAAGC (01,10,11,11,00,00,10,01,)	4	2	GGTTTAGC (10,10,11,11,11,00,10,01,)	4	4	4
1925	11110000101	1011111000001010	GTTGAAGG (10,11,11,10,00,00,10,10,)	4	2	CTTGTAGG (01,11,11,10,11,00,10,10,)	4	6	2
1926	11110000110	0011111000001101	ATTGAATC (00,11,11,10,00,00,11,01,)	4	2	TTTGTATC (11,11,11,10,11,00,11,01,)	2	4	4
1927	11110000111	1110111100001110	TGTTAATG (11,10,11,11,00,00,11,10,)	4	2	AGTTTATG (00,10,11,11,11,00,11,10,)	2	4	2
1928	11110001000	1110111100010000	TGTTACAA (11,10,11,11,00,01,00,00,)	4	2	TGTTTCTA (11,10,11,11,11,01,11,00,)	2	4	4
1929	11110001001	0011111000010011	ATTGACAT (00,11,11,10,00,01,00,11,)	4	2	ATTGTCTT (00,11,11,10,11,01,11,11,)	2	4	4
1930	11110001010	1011111000010100	GTTGACCA (10,11,11,10,00,01,01,00,)	4	2	GTTGTCGA (10,11,11,10,11,01,10,00,)	4	4	4
1931	11110001011	0110111100010111	CGTTACCT (01,10,11,11,00,01,01,11,)	4	2	CGTTTCGT (01,10,11,11,11,01,10,11,)	4	2	4
1932	11110001100	0111111000011000	CTTGACGA (01,11,11,10,00,01,10,00,)	4	2	GTTGTCGA (10,11,11,10,11,01,10,00,)	4	4	4
1933	11110001101	1010111100011011	GGTTACGT (10,10,11,11,00,01,10,11,)	4	2	CGTTTCGT (01,10,11,11,11,01,10,11,)	4	4	2
1934	11110001110	0010111100011100	AGTTACTA (00,10,11,11,00,01,11,00,)	4	2	TGTTTCTA (11,10,11,11,11,01,11,00,)	2	4	4
1935	11110001111	1111111000011111	TTTGACTT (11,11,11,10,00,01,11,11,)	4	2	ATTGTCTT (00,11,11,10,11,01,11,11,)	2	2	2
1936	11110010000	0011111100100001	ATTTAGAC (00,11,11,11,00,10,00,01,)	4	2	ATTTTGTC (00,11,11,11,11,10,11,01,)	2	4	4
1937	11110010001	1110111000100010	TGTGAGAG (11,10,11,10,00,10,00,10,)	4	2	TGTGTGTG (11,10,11,10,11,10,11,10,)	4	6	2
1938	11110010010	0110111000100101	CGTGAGCC (01,10,11,10,00,10,01,01,)	4	2	CGTGTGGC (01,10,11,10,11,10,10,01,)	6	4	4
1939	11110010011	1011111100100110	GTTTAGCG (10,11,11,11,00,10,01,10,)	4	2	GTTTTGGG (10,11,11,11,11,10,10,10,)	4	4	2
1940	11110010100	1010111000101001	GGTGAGGC (10,10,11,10,00,10,10,01,)	4	2	CGTGTGGC (01,10,11,10,11,10,10,01,)	6	6	2
1941	11110010101	0111111100101010	CTTTAGGG (01,11,11,11,00,10,10,10,)	4	2	GTTTTGGG (10,11,11,11,11,10,10,10,)	4	4	2
1942	11110010110	1111111100101101	TTTTAGTC (11,11,11,11,00,10,11,01,)	4	2	ATTTTGTC (00,11,11,11,11,10,11,01,)	2	2	2
1943	11110010111	0010111000101110	AGTGAGTG (00,10,11,10,00,10,11,10,)	4	2	TGTGTGTG (11,10,11,10,11,10,11,10,)	4	6	2
1944	11110011000	0010111000110000	AGTGATAA (00,10,11,10,00,11,00,00,)	4	2	AGTGTTTA (00,10,11,10,11,11,11,00,)	2	6	4
1945	11110011001	1111111100110011	TTTTATAT (11,11,11,11,00,11,00,11,)	4	2	TTTTTTTT (11,11,11,11,11,11,11,11,)	0	2	2
1946	11110011010	0111111100110100	CTTTATCA (01,11,11,11,00,11,01,00,)	4	2	CTTTTTGA (01,11,11,11,11,11,10,00,)	2	2	4
1947	11110011011	1010111000110111	GGTGATCT (10,10,11,10,00,11,01,11,)	4	2	GGTGTTGT (10,10,11,10,11,11,10,11,)	4	4	2
1948	11110011100	1011111100111000	GTTTATGA (10,11,11,11,00,11,10,00,)	4	2	CTTTTTGA (01,11,11,11,11,11,10,00,)	2	4	2
1949	11110011101	0110111000111011	CGTGATGT (01,10,11,10,00,11,10,11,)	4	2	GGTGTTGT (10,10,11,10,11,11,10,11,)	4	4	2
1950	11110011110	1110111000111100	TGTGATTA (11,10,11,10,00,11,11,00,)	4	2	AGTGTTTA (00,10,11,10,11,11,11,00,)	2	4	2
1951	11110011111	0011111100111111	ATTTATTT (00,11,11,11,00,11,11,11,)	4	2	TTTTTTTT (11,11,11,11,11,11,11,11,)	0	2	2
1952	11110100000	1011111101000000	GTTTCAAA (10,11,11,11,01,00,00,00,)	4	2	GTTTGATA (10,11,11,11,10,00,11,00,)	2	4	4
1953	11110100001	0110111001000011	CGTGCAAT (01,10,11,10,01,00,00,11,)	4	2	CGTGGATT (01,10,11,10,10,00,11,11,)	4	4	4
1954	11110100010	1110111001000100	TGTGCACA (11,10,11,10,01,00,01,00,)	4	2	TGTGGAGA (11,10,11,10,10,00,10,00,)	4	4	4
1955	11110100011	0011111101000111	ATTTCACT (00,11,11,11,01,00,01,11,)	4	2	ATTTGAGT (00,11,11,11,10,00,10,11,)	2	2	4
1956	11110100100	0010111001001000	AGTGCAGA (00,10,11,10,01,00,10,00,)	4	2	TGTGGAGA (11,10,11,10,10,00,10,00,)	4	6	4
1957	11110100101	1111111101001011	TTTTCAGT (11,11,11,11,01,00,10,11,)	4	2	ATTTGAGT (00,11,11,11,10,00,10,11,)	2	2	2
1958	11110100110	0111111101001100	CTTTCATA (01,11,11,11,01,00,11,00,)	4	2	GTTTGATA (10,11,11,11,10,00,11,00,)	2	2	4
1959	11110100111	1010111001001111	GGTGCATT (10,10,11,10,01,00,11,11,)	4	2	CGTGGATT (01,10,11,10,10,00,11,11,)	4	4	2
1960	11110101000	1010111001010001	GGTGCCAC (10,10,11,10,01,01,00,01,)	4	2	GGTGGCTC (10,10,11,10,10,01,11,01,)	6	4	4
1961	11110101001	0111111101010010	CTTTCCAG (01,11,11,11,01,01,00,10,)	4	2	CTTTGCTG (01,11,11,11,10,01,11,10,)	4	2	4
1962	11110101010	1111111101010101	TTTTCCCC (11,11,11,11,01,01,01,01,)	4	2	TTTTGCGC (11,11,11,11,10,01,10,01,)	4	0	4
1963	11110101011	0010111001010110	AGTGCCCG (00,10,11,10,01,01,01,10,)	4	2	AGTGGCGG (00,10,11,10,10,01,10,10,)	6	4	4
1964	11110101100	0011111101011001	ATTTCCGC (00,11,11,11,01,01,10,01,)	4	2	TTTTGCGC (11,11,11,11,10,01,10,01,)	4	2	4
1965	11110101101	1110111001011010	TGTGCCGG (11,10,11,10,01,01,10,10,)	4	2	AGTGGCGG (00,10,11,10,10,01,10,10,)	6	4	2
1966	11110101110	0110111001011101	CGTGCCTC (01,10,11,10,01,01,11,01,)	4	2	GGTGGCTC (10,10,11,10,10,01,11,01,)	6	2	4
1967	11110101111	1011111101011110	GTTTCCTG (10,11,11,11,01,01,11,10,)	4	2	CTTTGCTG (01,11,11,11,10,01,11,10,)	4	2	2
1968	11110110000	0111111001100000	CTTGCGAA (01,11,11,10,01,10,00,00,)	4	2	CTTGGGTA (01,11,11,10,10,10,11,00,)	4	4	4
1969	11110110001	1010111101100011	GGTTCGAT (10,10,11,11,01,10,00,11,)	4	2	GGTTGGTT (10,10,11,11,10,10,11,11,)	4	4	2
1970	11110110010	0010111101100100	AGTTCGCA (00,10,11,11,01,10,01,00,)	4	2	AGTTGGGA (00,10,11,11,10,10,10,00,)	4	4	4
1971	11110110011	1111111001100111	TTTGCGCT (11,11,11,10,01,10,01,11,)	4	2	TTTGGGGT (11,11,11,10,10,10,10,11,)	4	2	2
1972	11110110100	1110111101101000	TGTTCGGA (11,10,11,11,01,10,10,00,)	4	2	AGTTGGGA (00,10,11,11,10,10,10,00,)	4	4	2
1973	11110110101	0011111001101011	ATTGCGGT (00,11,11,10,01,10,10,11,)	4	2	TTTGGGGT (11,11,11,10,10,10,10,11,)	4	4	2
1974	11110110110	1011111001101100	GTTGCGTA (10,11,11,10,01,10,11,00,)	4	2	CTTGGGTA (01,11,11,10,10,10,11,00,)	4	4	2
1975	11110110111	0110111101101111	CGTTCGTT (01,10,11,11,01,10,11,11,)	4	2	GGTTGGTT (10,10,11,11,10,10,11,11,)	4	2	2
1976	11110111000	0110111101110001	CGTTCTAC (01,10,11,11,01,11,00,01,)	4	2	CGTTGTTC (01,10,11,11,10,11,11,01,)	4	2	4
1977	11110111001	1011111001110010	GTTGCTAG (10,11,11,10,01,11,00,10,)	4	2	GTTGGTTG (10,11,11,10,10,11,11,10,)	4	4	2
1978	11110111010	0011111001110101	ATTGCTCC (00,11,11,10,01,11,01,01,)	4	2	ATTGGTGC (00,11,11,10,10,11,10,01,)	4	2	4
1979	11110111011	1110111101110110	TGTTCTCG (11,10,11,11,01,11,01,10,)	4	2	TGTTGTGG (11,10,11,11,10,11,10,10,)	4	2	2
1980	11110111100	1111111001111001	TTTGCTGC (11,11,11,10,01,11,10,01,)	4	2	ATTGGTGC (00,11,11,10,10,11,10,01,)	4	2	2
1981	11110111101	0010111101111010	AGTTCTGG (00,10,11,11,01,11,10,10,)	4	2	TGTTGTGG (11,10,11,11,10,11,10,10,)	4	4	2
1982	11110111110	1010111101111101	GGTTCTTC (10,10,11,11,01,11,11,01,)	4	2	CGTTGTTC (01,10,11,11,10,11,11,01,)	4	2	2
1983	11110111111	0111111001111110	CTTGCTTG (01,11,11,10,01,11,11,10,)	4	2	GTTGGTTG (10,11,11,10,10,11,11,10,)	4	2	2
1984	11111000000	0111111110000000	CTTTGAAA (01,11,11,11,10,00,00,00,)	4	2	GTTTGATA (10,11,11,11,10,00,11,00,)	2	4	4
1985	11111000001	1010111010000011	GGTGGAAT (10,10,11,10,10,00,00,11,)	4	2	CGTGGATT (01,10,11,10,10,00,11,11,)	4	6	2
1986	11111000010	0010111010000100	AGTGGACA (00,10,11,10,10,00,01,00,)	4	2	TGTGGAGA (11,10,11,10,10,00,10,00,)	4	6	4
1987	11111000011	1111111110000111	TTTTGACT (11,11,11,11,10,00,01,11,)	4	2	ATTTGAGT (00,11,11,11,10,00,10,11,)	2	2	2
1988	11111000100	1110111010001000	TGTGGAGA (11,10,11,10,10,00,10,00,)	4	2	AGTGGACA (00,10,11,10,10,00,01,00,)	4	6	2
1989	11111000101	0011111110001011	ATTTGAGT (00,11,11,11,10,00,10,11,)	4	2	TTTTGACT (11,11,11,11,10,00,01,11,)	2	4	2
1990	11111000110	1011111110001100	GTTTGATA (10,11,11,11,10,00,11,00,)	4	2	CTTTGAAA (01,11,11,11,10,00,00,00,)	2	4	2
1991	11111000111	0110111010001111	CGTGGATT (01,10,11,10,10,00,11,11,)	4	2	GGTGGAAT (10,10,11,10,10,00,00,11,)	4	4	2
1992	11111001000	0110111010010001	CGTGGCAC (01,10,11,10,10,01,00,01,)	4	2	GGTGGCTC (10,10,11,10,10,01,11,01,)	6	4	4
1993	11111001001	1011111110010010	GTTTGCAG (10,11,11,11,10,01,00,10,)	4	2	CTTTGCTG (01,11,11,11,10,01,11,10,)	4	4	2
1994	11111001010	0011111110010101	ATTTGCCC (00,11,11,11,10,01,01,01,)	4	2	TTTTGCGC (11,11,11,11,10,01,10,01,)	4	2	4
1995	11111001011	1110111010010110	TGTGGCCG (11,10,11,10,10,01,01,10,)	4	2	AGTGGCGG (00,10,11,10,10,01,10,10,)	6	4	2
1996	11111001100	1111111110011001	TTTTGCGC (11,11,11,11,10,01,10,01,)	4	2	ATTTGCCC (00,11,11,11,10,01,01,01,)	4	2	2
1997	11111001101	0010111010011010	AGTGGCGG (00,10,11,10,10,01,10,10,)	4	2	TGTGGCCG (11,10,11,10,10,01,01,10,)	6	6	2
1998	11111001110	1010111010011101	GGTGGCTC (10,10,11,10,10,01,11,01,)	4	2	CGTGGCAC (01,10,11,10,10,01,00,01,)	6	4	2
[truncated: 49 more rows]

## Sheet: Hamady
Index	tag	D_min	index of the closest tag	sequence of the closest tag	Binary conversion = { "11":"A", "10":"C", "00":"T", "01":"G"}	GC	AG	AC	Seq_red
1	AACCAACC	2	2	AACCAAGG	1111101011111010	4	4	8	2
2	AACCAAGG	2	1	AACCAACC	1111101011110101	4	6	6	2
3	AACCATCG	2	1	AACCAACC	1111101011001001	4	4	6	2
4	AACCATGC	2	2	AACCAAGG	1111101011000110	4	4	6	2
5	AACCGCAT	2	6	AACCGCTA	1111101001101100	4	4	6	2
6	AACCGCTA	2	5	AACCGCAT	1111101001100011	4	4	6	2
7	AACCGGAA	2	5	AACCGCAT	1111101001011111	4	6	6	2
8	AACCGGTT	2	6	AACCGCTA	1111101001010000	4	4	4	2
9	AACCTACG	2	1	AACCAACC	1111101000111001	4	4	6	2
10	AACCTAGC	2	2	AACCAAGG	1111101000110110	4	4	6	2			Freq	GC	Seq_r
11	AACCTTCC	2	3	AACCATCG	1111101000001010	4	2	6	2			0	0	0
12	AACCTTGG	2	4	AACCATGC	1111101000000101	4	4	4	2			1	0	536
13	AACGAACG	2	1	AACCAACC	1111100111111001	4	6	6	2			2	0	1008
14	AACGAAGC	2	2	AACCAAGG	1111100111110110	4	6	6	2			3	0	0
15	AACGATCC	2	3	AACCATCG	1111100111001010	4	4	6	2			4	1544	0
16	AACGATGG	2	4	AACCATGC	1111100111000101	4	6	4	2			5	0	0
17	AACGCCAT	2	18	AACGCCTA	1111100110101100	4	4	6	2			6	0	0
18	AACGCCTA	2	17	AACGCCAT	1111100110100011	4	4	6	2			7	0	0
19	AACGCGAA	2	17	AACGCCAT	1111100110011111	4	6	6	2			8	0	0
20	AACGCGTT	2	18	AACGCCTA	1111100110010000	4	4	4	2
21	AACGGCAA	2	5	AACCGCAT	1111100101101111	4	6	6	2
22	AACGGCTT	2	6	AACCGCTA	1111100101100000	4	4	4	2
23	AACGTACC	2	9	AACCTACG	1111100100111010	4	4	6	2
24	AACGTAGG	2	10	AACCTAGC	1111100100110101	4	6	4	2
25	AACGTTCG	2	11	AACCTTCC	1111100100001001	4	4	4	2
26	AACGTTGC	2	12	AACCTTGG	1111100100000110	4	4	4	2
27	AAGCAACG	2	1	AACCAACC	1111011011111001	4	6	6	2
28	AAGCAAGC	2	2	AACCAAGG	1111011011110110	4	6	6	2
29	AAGCATCC	2	3	AACCATCG	1111011011001010	4	4	6	2
30	AAGCATGG	2	4	AACCATGC	1111011011000101	4	6	4	2
31	AAGCCGAA	2	46	AAGCCGTT	1111011010011111	4	6	6	2
46	AAGCCGTT	2	31	AAGCCGAA	1111011010010000	4	4	4	2
47	AAGCGCAA	2	5	AACCGCAT	1111011001101111	4	6	6	2
48	AAGCGCTT	2	6	AACCGCTA	1111011001100000	4	4	4	2
49	AAGCGGAT	2	7	AACCGGAA	1111011001011100	4	6	4	2
50	AAGCGGTA	2	8	AACCGGTT	1111011001010011	4	6	4	2
51	AAGCTACC	2	9	AACCTACG	1111011000111010	4	4	6	2
52	AAGCTAGG	2	10	AACCTAGC	1111011000110101	4	6	4	2
53	AAGCTTCG	2	11	AACCTTCC	1111011000001001	4	4	4	2
54	AAGCTTGC	2	12	AACCTTGG	1111011000000110	4	4	4	2
55	AAGGAACC	2	13	AACGAACG	1111010111111010	4	6	6	2
56	AAGGAAGG	2	14	AACGAAGC	1111010111110101	4	8	4	2
57	AAGGATCG	2	15	AACGATCC	1111010111001001	4	6	4	2
58	AAGGATGC	2	16	AACGATGG	1111010111000110	4	6	4	2
59	AAGGCCAA	2	17	AACGCCAT	1111010110101111	4	6	6	2
60	AAGGCCTT	2	18	AACGCCTA	1111010110100000	4	4	4	2
61	AAGGCGAT	2	19	AACGCGAA	1111010110011100	4	6	4	2
62	AAGGCGTA	2	20	AACGCGTT	1111010110010011	4	6	4	2
63	AAGGTACG	2	23	AACGTACC	1111010100111001	4	6	4	2
64	AAGGTAGC	2	24	AACGTAGG	1111010100110110	4	6	4	2
65	AAGGTTCC	2	25	AACGTTCG	1111010100001010	4	4	4	2
66	AAGGTTGG	2	26	AACGTTGC	1111010100000101	4	6	2	2
67	AATACCGC	2	69	AATAGCGG	1111001110100110	4	4	6	2
68	AATACGCC	2	70	AATAGGCG	1111001110011010	4	4	6	2
69	AATAGCGG	2	67	AATACCGC	1111001101100101	4	6	4	2
70	AATAGGCG	2	68	AATACGCC	1111001101011001	4	6	4	2
71	AATTCCGG	2	67	AATACCGC	1111000010100101	4	4	4	2
72	AATTCGCG	2	68	AATACGCC	1111000010011001	4	4	4	2
73	AATTCGGC	2	71	AATTCCGG	1111000010010110	4	4	4	2
74	AATTGCCG	2	75	AATTGCGC	1111000001101001	4	4	4	2
75	AATTGCGC	2	69	AATAGCGG	1111000001100110	4	4	4	2
76	AATTGGCC	2	70	AATAGGCG	1111000001011010	4	4	4	2
77	ACACACAC	2	78	ACACACTG	1110111011101110	4	4	8	1
78	ACACACTG	2	77	ACACACAC	1110111011100001	4	4	6	1
79	ACACAGAG	2	77	ACACACAC	1110111011011101	4	6	6	1
80	ACACAGTC	2	78	ACACACTG	1110111011010010	4	4	6	1
81	ACACCACA	2	82	ACACCAGT	1110111010111011	4	4	8	2
82	ACACCAGT	2	81	ACACCACA	1110111010110100	4	4	6	2
83	ACACCTCT	2	81	ACACCACA	1110111010001000	4	2	6	2
84	ACACCTGA	2	82	ACACCAGT	1110111010000111	4	4	6	2
85	ACACGACT	2	81	ACACCACA	1110111001111000	4	4	6	1
86	ACACGAGA	2	82	ACACCAGT	1110111001110111	4	6	6	1
87	ACACGTCA	2	83	ACACCTCT	1110111001001011	4	4	6	1
88	ACACGTGT	2	84	ACACCTGA	1110111001000100	4	4	4	1
89	ACACTCAG	2	77	ACACACAC	1110111000101101	4	4	6	1
90	ACACTCTC	2	78	ACACACTG	1110111000100010	4	2	6	1
91	ACACTGAC	2	79	ACACAGAG	1110111000011110	4	4	6	1
92	ACACTGTG	2	80	ACACAGTC	1110111000010001	4	4	4	1
93	ACAGACAG	2	77	ACACACAC	1110110111101101	4	6	6	1
94	ACAGACTC	2	78	ACACACTG	1110110111100010	4	4	6	1
95	ACAGAGAC	2	79	ACACAGAG	1110110111011110	4	6	6	1
96	ACAGAGTG	2	80	ACACAGTC	1110110111010001	4	6	4	1
97	ACAGCACT	2	81	ACACCACA	1110110110111000	4	4	6	1
98	ACAGCAGA	2	82	ACACCAGT	1110110110110111	4	6	6	1
99	ACAGCTCA	2	83	ACACCTCT	1110110110001011	4	4	6	1
100	ACAGCTGT	2	84	ACACCTGA	1110110110000100	4	4	4	1
101	ACAGGACA	2	85	ACACGACT	1110110101111011	4	6	6	2
102	ACAGGAGT	2	86	ACACGAGA	1110110101110100	4	6	4	2
103	ACAGGTCT	2	87	ACACGTCA	1110110101001000	4	4	4	2
104	ACAGGTGA	2	88	ACACGTGT	1110110101000111	4	6	4	2
105	ACAGTCAC	2	89	ACACTCAG	1110110100101110	4	4	6	1
106	ACAGTCTG	2	90	ACACTCTC	1110110100100001	4	4	4	1
107	ACAGTGAG	2	91	ACACTGAC	1110110100011101	4	6	4	1
108	ACAGTGTC	2	92	ACACTGTG	1110110100010010	4	4	4	1
109	ACCAACCA	2	110	ACCAACGT	1110101111101011	4	4	8	2
110	ACCAACGT	2	109	ACCAACCA	1110101111100100	4	4	6	2
111	ACCAAGCT	2	109	ACCAACCA	1110101111011000	4	4	6	2
112	ACCAAGGA	2	110	ACCAACGT	1110101111010111	4	6	6	2
113	ACCACAAC	2	114	ACCACATG	1110101110111110	4	4	8	2
114	ACCACATG	2	113	ACCACAAC	1110101110110001	4	4	6	2
115	ACCACTAG	2	113	ACCACAAC	1110101110001101	4	4	6	2
116	ACCACTTC	2	114	ACCACATG	1110101110000010	4	2	6	2
117	ACCAGAAG	2	113	ACCACAAC	1110101101111101	4	6	6	2
118	ACCAGATC	2	114	ACCACATG	1110101101110010	4	4	6	2
119	ACCAGTAC	2	115	ACCACTAG	1110101101001110	4	4	6	2
120	ACCAGTTG	2	116	ACCACTTC	1110101101000001	4	4	4	2
121	ACCATCCT	2	109	ACCAACCA	1110101100101000	4	2	6	2
122	ACCATCGA	2	110	ACCAACGT	1110101100100111	4	4	6	2
123	ACCATGCA	2	111	ACCAAGCT	1110101100011011	4	4	6	2
124	ACCATGGT	2	112	ACCAAGGA	1110101100010100	4	4	4	2
125	ACCTACCT	2	109	ACCAACCA	1110100011101000	4	2	6	2
126	ACCTACGA	2	110	ACCAACGT	1110100011100111	4	4	6	2
127	ACCTAGCA	2	111	ACCAAGCT	1110100011011011	4	4	6	2
128	ACCTAGGT	2	112	ACCAAGGA	1110100011010100	4	4	4	2
129	ACCTCAAG	2	113	ACCACAAC	1110100010111101	4	4	6	2
130	ACCTCATC	2	114	ACCACATG	1110100010110010	4	2	6	2
131	ACCTCTAC	2	115	ACCACTAG	1110100010001110	4	2	6	2
132	ACCTCTTG	2	116	ACCACTTC	1110100010000001	4	2	4	2
133	ACCTGAAC	2	117	ACCAGAAG	1110100001111110	4	4	6	2
134	ACCTGATG	2	118	ACCAGATC	1110100001110001	4	4	4	2
135	ACCTGTAG	2	119	ACCAGTAC	1110100001001101	4	4	4	2
136	ACCTGTTC	2	120	ACCAGTTG	1110100001000010	4	2	4	2
137	ACCTTCCA	2	121	ACCATCCT	1110100000101011	4	2	6	2
138	ACCTTCGT	2	122	ACCATCGA	1110100000100100	4	2	4	2
139	ACCTTGCT	2	123	ACCATGCA	1110100000011000	4	2	4	2
140	ACCTTGGA	2	124	ACCATGGT	1110100000010111	4	4	4	2
141	ACGAACCT	2	109	ACCAACCA	1110011111101000	4	4	6	2
142	ACGAACGA	2	110	ACCAACGT	1110011111100111	4	6	6	2
143	ACGAAGCA	2	111	ACCAAGCT	1110011111011011	4	6	6	2
144	ACGAAGGT	2	112	ACCAAGGA	1110011111010100	4	6	4	2
145	ACGACAAG	2	113	ACCACAAC	1110011110111101	4	6	6	2
146	ACGACATC	2	114	ACCACATG	1110011110110010	4	4	6	1
147	ACGACTAC	2	115	ACCACTAG	1110011110001110	4	4	6	1
148	ACGACTTG	2	116	ACCACTTC	1110011110000001	4	4	4	2
149	ACGAGAAC	2	117	ACCAGAAG	1110011101111110	4	6	6	2
150	ACGAGATG	2	118	ACCAGATC	1110011101110001	4	6	4	1
151	ACGAGTAG	2	119	ACCAGTAC	1110011101001101	4	6	4	1
152	ACGAGTTC	2	120	ACCAGTTG	1110011101000010	4	4	4	2
153	ACGATCCA	2	121	ACCATCCT	1110011100101011	4	4	6	2
154	ACGATCGT	2	122	ACCATCGA	1110011100100100	4	4	4	1
155	ACGATGCT	2	123	ACCATGCA	1110011100011000	4	4	4	1
156	ACGATGGA	2	124	ACCATGGT	1110011100010111	4	6	4	2
157	ACGTACCA	2	125	ACCTACCT	1110010011101011	4	4	6	2
158	ACGTACGT	2	126	ACCTACGA	1110010011100100	4	4	4	1
159	ACGTAGCT	2	127	ACCTAGCA	1110010011011000	4	4	4	1
160	ACGTAGGA	2	128	ACCTAGGT	1110010011010111	4	6	4	2
161	ACGTCAAC	2	129	ACCTCAAG	1110010010111110	4	4	6	2
162	ACGTCATG	2	130	ACCTCATC	1110010010110001	4	4	4	1
163	ACGTCTAG	2	131	ACCTCTAC	1110010010001101	4	4	4	1
164	ACGTCTTC	2	132	ACCTCTTG	1110010010000010	4	2	4	2
165	ACGTGAAG	2	133	ACCTGAAC	1110010001111101	4	6	4	2
166	ACGTGATC	2	134	ACCTGATG	1110010001110010	4	4	4	1
167	ACGTGTAC	2	135	ACCTGTAG	1110010001001110	4	4	4	1
168	ACGTGTTG	2	136	ACCTGTTC	1110010001000001	4	4	2	2
169	ACGTTCCT	2	137	ACCTTCCA	1110010000101000	4	2	4	2
170	ACGTTCGA	2	138	ACCTTCGT	1110010000100111	4	4	4	2
171	ACGTTGCA	2	139	ACCTTGCT	1110010000011011	4	4	4	2
172	ACGTTGGT	2	140	ACCTTGGA	1110010000010100	4	4	2	2
173	ACTCACAG	2	77	ACACACAC	1110001011101101	4	4	6	1
174	ACTCACTC	2	78	ACACACTG	1110001011100010	4	2	6	1
175	ACTCAGAC	2	79	ACACAGAG	1110001011011110	4	4	6	1
176	ACTCAGTG	2	80	ACACAGTC	1110001011010001	4	4	4	1
177	ACTCCACT	2	81	ACACCACA	1110001010111000	4	2	6	2
178	ACTCCAGA	2	82	ACACCAGT	1110001010110111	4	4	6	2
179	ACTCCTCA	2	83	ACACCTCT	1110001010001011	4	2	6	2
180	ACTCCTGT	2	84	ACACCTGA	1110001010000100	4	2	4	2
181	ACTCGACA	2	85	ACACGACT	1110001001111011	4	4	6	1
182	ACTCGAGT	2	86	ACACGAGA	1110001001110100	4	4	4	1
183	ACTCGTCT	2	87	ACACGTCA	1110001001001000	4	2	4	1
184	ACTCGTGA	2	88	ACACGTGT	1110001001000111	4	4	4	1
185	ACTCTCAC	2	89	ACACTCAG	1110001000101110	4	2	6	1
186	ACTCTCTG	2	90	ACACTCTC	1110001000100001	4	2	4	1
187	ACTCTGAG	2	91	ACACTGAC	1110001000011101	4	4	4	1
188	ACTCTGTC	2	92	ACACTGTG	1110001000010010	4	2	4	1
189	ACTGACAC	2	93	ACAGACAG	1110000111101110	4	4	6	1
190	ACTGACTG	2	94	ACAGACTC	1110000111100001	4	4	4	1
191	ACTGAGAG	2	95	ACAGAGAC	1110000111011101	4	6	4	1
192	ACTGAGTC	2	96	ACAGAGTG	1110000111010010	4	4	4	1
193	ACTGCACA	2	97	ACAGCACT	1110000110111011	4	4	6	1
194	ACTGCAGT	2	98	ACAGCAGA	1110000110110100	4	4	4	1
195	ACTGCTCT	2	99	ACAGCTCA	1110000110001000	4	2	4	1
196	ACTGCTGA	2	100	ACAGCTGT	1110000110000111	4	4	4	1
197	ACTGGACT	2	101	ACAGGACA	1110000101111000	4	4	4	2
198	ACTGGAGA	2	102	ACAGGAGT	1110000101110111	4	6	4	2
199	ACTGGTCA	2	103	ACAGGTCT	1110000101001011	4	4	4	2
200	ACTGGTGT	2	104	ACAGGTGA	1110000101000100	4	4	2	2
201	ACTGTCAG	2	105	ACAGTCAC	1110000100101101	4	4	4	1
202	ACTGTCTC	2	106	ACAGTCTG	1110000100100010	4	2	4	1
203	ACTGTGAC	2	107	ACAGTGAG	1110000100011110	4	4	4	1
204	ACTGTGTG	2	108	ACAGTGTC	1110000100010001	4	4	2	1
205	AGACACAG	2	77	ACACACAC	1101111011101101	4	6	6	1
206	AGACACTC	2	78	ACACACTG	1101111011100010	4	4	6	1
207	AGACAGAC	2	79	ACACAGAG	1101111011011110	4	6	6	1
208	AGACAGTG	2	80	ACACAGTC	1101111011010001	4	6	4	1
209	AGACCACT	2	81	ACACCACA	1101111010111000	4	4	6	2
210	AGACCAGA	2	82	ACACCAGT	1101111010110111	4	6	6	2
211	AGACCTCA	2	83	ACACCTCT	1101111010001011	4	4	6	2
212	AGACCTGT	2	84	ACACCTGA	1101111010000100	4	4	4	2
213	AGACGACA	2	85	ACACGACT	1101111001111011	4	6	6	1
214	AGACGAGT	2	86	ACACGAGA	1101111001110100	4	6	4	1
215	AGACGTCT	2	87	ACACGTCA	1101111001001000	4	4	4	1
216	AGACGTGA	2	88	ACACGTGT	1101111001000111	4	6	4	1
217	AGACTCAC	2	89	ACACTCAG	1101111000101110	4	4	6	1
218	AGACTCTG	2	90	ACACTCTC	1101111000100001	4	4	4	1
219	AGACTGAG	2	91	ACACTGAC	1101111000011101	4	6	4	1
220	AGACTGTC	2	92	ACACTGTG	1101111000010010	4	4	4	1
221	AGAGACAC	2	93	ACAGACAG	1101110111101110	4	6	6	1
222	AGAGACTG	2	94	ACAGACTC	1101110111100001	4	6	4	1
223	AGAGAGAG	2	95	ACAGAGAC	1101110111011101	4	8	4	1
224	AGAGAGTC	2	96	ACAGAGTG	1101110111010010	4	6	4	1
225	AGAGCACA	2	97	ACAGCACT	1101110110111011	4	6	6	1
226	AGAGCAGT	2	98	ACAGCAGA	1101110110110100	4	6	4	1
227	AGAGCTCT	2	99	ACAGCTCA	1101110110001000	4	4	4	1
228	AGAGCTGA	2	100	ACAGCTGT	1101110110000111	4	6	4	1
229	AGAGGACT	2	101	ACAGGACA	1101110101111000	4	6	4	2
230	AGAGGAGA	2	102	ACAGGAGT	1101110101110111	4	8	4	2
231	AGAGGTCA	2	103	ACAGGTCT	1101110101001011	4	6	4	2
232	AGAGGTGT	2	104	ACAGGTGA	1101110101000100	4	6	2	2
233	AGAGTCAG	2	105	ACAGTCAC	1101110100101101	4	6	4	1
234	AGAGTCTC	2	106	ACAGTCTG	1101110100100010	4	4	4	1
235	AGAGTGAC	2	107	ACAGTGAG	1101110100011110	4	6	4	1
236	AGAGTGTG	2	108	ACAGTGTC	1101110100010001	4	6	2	1
237	AGCAACCT	2	109	ACCAACCA	1101101111101000	4	4	6	2
238	AGCAACGA	2	110	ACCAACGT	1101101111100111	4	6	6	2
239	AGCAAGCA	2	111	ACCAAGCT	1101101111011011	4	6	6	2
240	AGCAAGGT	2	112	ACCAAGGA	1101101111010100	4	6	4	2
241	AGCACAAG	2	113	ACCACAAC	1101101110111101	4	6	6	2
242	AGCACATC	2	114	ACCACATG	1101101110110010	4	4	6	1
243	AGCACTAC	2	115	ACCACTAG	1101101110001110	4	4	6	1
244	AGCACTTG	2	116	ACCACTTC	1101101110000001	4	4	4	2
245	AGCAGAAC	2	117	ACCAGAAG	1101101101111110	4	6	6	2
246	AGCAGATG	2	118	ACCAGATC	1101101101110001	4	6	4	1
247	AGCAGTAG	2	119	ACCAGTAC	1101101101001101	4	6	4	1
248	AGCAGTTC	2	120	ACCAGTTG	1101101101000010	4	4	4	2
249	AGCATCCA	2	121	ACCATCCT	1101101100101011	4	4	6	2
250	AGCATCGT	2	122	ACCATCGA	1101101100100100	4	4	4	1
251	AGCATGCT	2	123	ACCATGCA	1101101100011000	4	4	4	1
252	AGCATGGA	2	124	ACCATGGT	1101101100010111	4	6	4	2
253	AGCTACCA	2	125	ACCTACCT	1101100011101011	4	4	6	2
254	AGCTACGT	2	126	ACCTACGA	1101100011100100	4	4	4	1
255	AGCTAGCT	2	127	ACCTAGCA	1101100011011000	4	4	4	1
256	AGCTAGGA	2	128	ACCTAGGT	1101100011010111	4	6	4	2
257	AGCTCAAC	2	129	ACCTCAAG	1101100010111110	4	4	6	2
258	AGCTCATG	2	130	ACCTCATC	1101100010110001	4	4	4	1
259	AGCTCTAG	2	131	ACCTCTAC	1101100010001101	4	4	4	1
260	AGCTCTTC	2	132	ACCTCTTG	1101100010000010	4	2	4	2
261	AGCTGAAG	2	133	ACCTGAAC	1101100001111101	4	6	4	2
262	AGCTGATC	2	134	ACCTGATG	1101100001110010	4	4	4	1
263	AGCTGTAC	2	135	ACCTGTAG	1101100001001110	4	4	4	1
264	AGCTGTTG	2	136	ACCTGTTC	1101100001000001	4	4	2	2
265	AGCTTCCT	2	137	ACCTTCCA	1101100000101000	4	2	4	2
266	AGCTTCGA	2	138	ACCTTCGT	1101100000100111	4	4	4	2
267	AGCTTGCA	2	139	ACCTTGCT	1101100000011011	4	4	4	2
268	AGCTTGGT	2	140	ACCTTGGA	1101100000010100	4	4	2	2
269	AGGAACCA	2	141	ACGAACCT	1101011111101011	4	6	6	2
270	AGGAACGT	2	142	ACGAACGA	1101011111100100	4	6	4	2
271	AGGAAGCT	2	143	ACGAAGCA	1101011111011000	4	6	4	2
272	AGGAAGGA	2	144	ACGAAGGT	1101011111010111	4	8	4	2
273	AGGACAAC	2	145	ACGACAAG	1101011110111110	4	6	6	2
274	AGGACATG	2	146	ACGACATC	1101011110110001	4	6	4	2
275	AGGACTAG	2	147	ACGACTAC	1101011110001101	4	6	4	2
276	AGGACTTC	2	148	ACGACTTG	1101011110000010	4	4	4	2
277	AGGAGAAG	2	149	ACGAGAAC	1101011101111101	4	8	4	2
278	AGGAGATC	2	150	ACGAGATG	1101011101110010	4	6	4	2
279	AGGAGTAC	2	151	ACGAGTAG	1101011101001110	4	6	4	2
280	AGGAGTTG	2	152	ACGAGTTC	1101011101000001	4	6	2	2
281	AGGATCCT	2	153	ACGATCCA	1101011100101000	4	4	4	2
282	AGGATCGA	2	154	ACGATCGT	1101011100100111	4	6	4	2
283	AGGATGCA	2	155	ACGATGCT	1101011100011011	4	6	4	2
284	AGGATGGT	2	156	ACGATGGA	1101011100010100	4	6	2	2
285	AGGTACCT	2	157	ACGTACCA	1101010011101000	4	4	4	2
286	AGGTACGA	2	158	ACGTACGT	1101010011100111	4	6	4	2
287	AGGTAGCA	2	159	ACGTAGCT	1101010011011011	4	6	4	2
288	AGGTAGGT	2	160	ACGTAGGA	1101010011010100	4	6	2	2
289	AGGTCAAG	2	161	ACGTCAAC	1101010010111101	4	6	4	2
290	AGGTCATC	2	162	ACGTCATG	1101010010110010	4	4	4	2
291	AGGTCTAC	2	163	ACGTCTAG	1101010010001110	4	4	4	2
292	AGGTCTTG	2	164	ACGTCTTC	1101010010000001	4	4	2	2
293	AGGTGAAC	2	165	ACGTGAAG	1101010001111110	4	6	4	2
294	AGGTGATG	2	166	ACGTGATC	1101010001110001	4	6	2	2
295	AGGTGTAG	2	167	ACGTGTAC	1101010001001101	4	6	2	2
296	AGGTGTTC	2	168	ACGTGTTG	1101010001000010	4	4	2	2
297	AGGTTCCA	2	169	ACGTTCCT	1101010000101011	4	4	4	2
298	AGGTTCGT	2	170	ACGTTCGA	1101010000100100	4	4	2	2
299	AGGTTGCT	2	171	ACGTTGCA	1101010000011000	4	4	2	2
300	AGGTTGGA	2	172	ACGTTGGT	1101010000010111	4	6	2	2
301	AGTCACAC	2	173	ACTCACAG	1101001011101110	4	4	6	1
302	AGTCACTG	2	174	ACTCACTC	1101001011100001	4	4	4	1
303	AGTCAGAG	2	175	ACTCAGAC	1101001011011101	4	6	4	1
304	AGTCAGTC	2	176	ACTCAGTG	1101001011010010	4	4	4	1
305	AGTCCACA	2	177	ACTCCACT	1101001010111011	4	4	6	2
306	AGTCCAGT	2	178	ACTCCAGA	1101001010110100	4	4	4	2
307	AGTCCTCT	2	179	ACTCCTCA	1101001010001000	4	2	4	2
308	AGTCCTGA	2	180	ACTCCTGT	1101001010000111	4	4	4	2
309	AGTCGACT	2	181	ACTCGACA	1101001001111000	4	4	4	1
310	AGTCGAGA	2	182	ACTCGAGT	1101001001110111	4	6	4	1
311	AGTCGTCA	2	183	ACTCGTCT	1101001001001011	4	4	4	1
312	AGTCGTGT	2	184	ACTCGTGA	1101001001000100	4	4	2	1
313	AGTCTCAG	2	185	ACTCTCAC	1101001000101101	4	4	4	1
314	AGTCTCTC	2	186	ACTCTCTG	1101001000100010	4	2	4	1
315	AGTCTGAC	2	187	ACTCTGAG	1101001000011110	4	4	4	1
316	AGTCTGTG	2	188	ACTCTGTC	1101001000010001	4	4	2	1
317	AGTGACAG	2	189	ACTGACAC	1101000111101101	4	6	4	1
318	AGTGACTC	2	190	ACTGACTG	1101000111100010	4	4	4	1
319	AGTGAGAC	2	191	ACTGAGAG	1101000111011110	4	6	4	1
320	AGTGAGTG	2	192	ACTGAGTC	1101000111010001	4	6	2	1
321	AGTGCACT	2	193	ACTGCACA	1101000110111000	4	4	4	1
322	AGTGCAGA	2	194	ACTGCAGT	1101000110110111	4	6	4	1
323	AGTGCTCA	2	195	ACTGCTCT	1101000110001011	4	4	4	1
324	AGTGCTGT	2	196	ACTGCTGA	1101000110000100	4	4	2	1
325	AGTGGACA	2	197	ACTGGACT	1101000101111011	4	6	4	2
326	AGTGGAGT	2	198	ACTGGAGA	1101000101110100	4	6	2	2
327	AGTGGTCT	2	199	ACTGGTCA	1101000101001000	4	4	2	2
328	AGTGGTGA	2	200	ACTGGTGT	1101000101000111	4	6	2	2
329	AGTGTCAC	2	201	ACTGTCAG	1101000100101110	4	4	4	1
330	AGTGTCTG	2	202	ACTGTCTC	1101000100100001	4	4	2	1
331	AGTGTGAG	2	203	ACTGTGAC	1101000100011101	4	6	2	1
332	AGTGTGTC	2	204	ACTGTGTG	1101000100010010	4	4	2	1
333	ATAACCGC	2	335	ATAAGCGG	1100111110100110	4	4	6	2
334	ATAACGCC	2	336	ATAAGGCG	1100111110011010	4	4	6	2
335	ATAAGCGG	2	333	ATAACCGC	1100111101100101	4	6	4	2
336	ATAAGGCG	2	334	ATAACGCC	1100111101011001	4	6	4	2
337	ATATCCGG	2	333	ATAACCGC	1100110010100101	4	4	4	2
338	ATATCGCG	2	334	ATAACGCC	1100110010011001	4	4	4	1
339	ATATCGGC	2	337	ATATCCGG	1100110010010110	4	4	4	2
340	ATATGCCG	2	341	ATATGCGC	1100110001101001	4	4	4	2
341	ATATGCGC	2	335	ATAAGCGG	1100110001100110	4	4	4	1
342	ATATGGCC	2	336	ATAAGGCG	1100110001011010	4	4	4	2
343	ATCCAACG	2	1	AACCAACC	1100101011111001	4	4	6	2
344	ATCCAAGC	2	2	AACCAAGG	1100101011110110	4	4	6	2
345	ATCCATCC	2	3	AACCATCG	1100101011001010	4	2	6	2
346	ATCCATGG	2	4	AACCATGC	1100101011000101	4	4	4	2
347	ATCCGCAA	2	5	AACCGCAT	1100101001101111	4	4	6	2
348	ATCCGCTT	2	6	AACCGCTA	1100101001100000	4	2	4	2
349	ATCCGGAT	2	7	AACCGGAA	1100101001011100	4	4	4	2
350	ATCCGGTA	2	8	AACCGGTT	1100101001010011	4	4	4	2
351	ATCCTACC	2	9	AACCTACG	1100101000111010	4	2	6	2
352	ATCCTAGG	2	10	AACCTAGC	1100101000110101	4	4	4	2
353	ATCCTTCG	2	11	AACCTTCC	1100101000001001	4	2	4	2
354	ATCCTTGC	2	12	AACCTTGG	1100101000000110	4	2	4	2
355	ATCGAACC	2	13	AACGAACG	1100100111111010	4	4	6	2
356	ATCGAAGG	2	14	AACGAAGC	1100100111110101	4	6	4	2
357	ATCGATCG	2	15	AACGATCC	1100100111001001	4	4	4	1
358	ATCGATGC	2	16	AACGATGG	1100100111000110	4	4	4	1
359	ATCGCCAA	2	17	AACGCCAT	1100100110101111	4	4	6	2
360	ATCGCCTT	2	18	AACGCCTA	1100100110100000	4	2	4	2
361	ATCGCGAT	2	19	AACGCGAA	1100100110011100	4	4	4	1
362	ATCGCGTA	2	20	AACGCGTT	1100100110010011	4	4	4	1
363	ATCGGCAT	2	21	AACGGCAA	1100100101101100	4	4	4	2
364	ATCGGCTA	2	22	AACGGCTT	1100100101100011	4	4	4	2
365	ATCGTACG	2	23	AACGTACC	1100100100111001	4	4	4	1
366	ATCGTAGC	2	24	AACGTAGG	1100100100110110	4	4	4	1
367	ATCGTTCC	2	25	AACGTTCG	1100100100001010	4	2	4	2
368	ATCGTTGG	2	26	AACGTTGC	1100100100000101	4	4	2	2
369	ATGCAACC	2	27	AAGCAACG	1100011011111010	4	4	6	2
370	ATGCAAGG	2	28	AAGCAAGC	1100011011110101	4	6	4	2
371	ATGCATCG	2	29	AAGCATCC	1100011011001001	4	4	4	1
372	ATGCATGC	2	30	AAGCATGG	1100011011000110	4	4	4	1
373	ATGCCGAT	2	31	AAGCCGAA	1100011010011100	4	4	4	2
374	ATGCCGTA	2	46	AAGCCGTT	1100011010010011	4	4	4	2
375	ATGCGCAT	2	47	AAGCGCAA	1100011001101100	4	4	4	1
376	ATGCGCTA	2	48	AAGCGCTT	1100011001100011	4	4	4	1
377	ATGCGGAA	2	49	AAGCGGAT	1100011001011111	4	6	4	2
378	ATGCGGTT	2	50	AAGCGGTA	1100011001010000	4	4	2	2
379	ATGCTACG	2	51	AAGCTACC	1100011000111001	4	4	4	1
380	ATGCTAGC	2	52	AAGCTAGG	1100011000110110	4	4	4	1
381	ATGCTTCC	2	53	AAGCTTCG	1100011000001010	4	2	4	2
382	ATGCTTGG	2	54	AAGCTTGC	1100011000000101	4	4	2	2
383	ATGGAACG	2	55	AAGGAACC	1100010111111001	4	6	4	2
384	ATGGAAGC	2	56	AAGGAAGG	1100010111110110	4	6	4	2
385	ATGGATCC	2	57	AAGGATCG	1100010111001010	4	4	4	2
386	ATGGATGG	2	58	AAGGATGC	1100010111000101	4	6	2	2
387	ATGGCCAT	2	59	AAGGCCAA	1100010110101100	4	4	4	2
388	ATGGCCTA	2	60	AAGGCCTT	1100010110100011	4	4	4	2
389	ATGGCGAA	2	61	AAGGCGAT	1100010110011111	4	6	4	2
390	ATGGCGTT	2	62	AAGGCGTA	1100010110010000	4	4	2	2
391	ATGGTACC	2	63	AAGGTACG	1100010100111010	4	4	4	2
392	ATGGTAGG	2	64	AAGGTAGC	1100010100110101	4	6	2	2
393	ATGGTTCG	2	65	AAGGTTCC	1100010100001001	4	4	2	2
394	ATGGTTGC	2	66	AAGGTTGG	1100010100000110	4	4	2	2
395	ATTACCGG	2	67	AATACCGC	1100001110100101	4	4	4	2
396	ATTACGCG	2	68	AATACGCC	1100001110011001	4	4	4	2
397	ATTACGGC	2	395	ATTACCGG	1100001110010110	4	4	4	2
398	ATTAGCCG	2	399	ATTAGCGC	1100001101101001	4	4	4	2
399	ATTAGCGC	2	69	AATAGCGG	1100001101100110	4	4	4	2
400	ATTAGGCC	2	70	AATAGGCG	1100001101011010	4	4	4	2
401	CAACACCA	2	402	CAACACGT	1011111011101011	4	4	8	2
402	CAACACGT	2	401	CAACACCA	1011111011100100	4	4	6	2
403	CAACAGCT	2	401	CAACACCA	1011111011011000	4	4	6	2
404	CAACAGGA	2	402	CAACACGT	1011111011010111	4	6	6	2
405	CAACCAAC	2	406	CAACCATG	1011111010111110	4	4	8	2
406	CAACCATG	2	405	CAACCAAC	1011111010110001	4	4	6	2
407	CAACCTAG	2	405	CAACCAAC	1011111010001101	4	4	6	2
408	CAACCTTC	2	406	CAACCATG	1011111010000010	4	2	6	2
409	CAACGAAG	2	405	CAACCAAC	1011111001111101	4	6	6	2
410	CAACGATC	2	406	CAACCATG	1011111001110010	4	4	6	2
411	CAACGTAC	2	407	CAACCTAG	1011111001001110	4	4	6	2
412	CAACGTTG	2	408	CAACCTTC	1011111001000001	4	4	4	2
413	CAACTCCT	2	401	CAACACCA	1011111000101000	4	2	6	2
414	CAACTCGA	2	402	CAACACGT	1011111000100111	4	4	6	2
415	CAACTGCA	2	403	CAACAGCT	1011111000011011	4	4	6	2
416	CAACTGGT	2	404	CAACAGGA	1011111000010100	4	4	4	2
417	CAAGACCT	2	401	CAACACCA	1011110111101000	4	4	6	2
418	CAAGACGA	2	402	CAACACGT	1011110111100111	4	6	6	2
419	CAAGAGCA	2	403	CAACAGCT	1011110111011011	4	6	6	2
420	CAAGAGGT	2	404	CAACAGGA	1011110111010100	4	6	4	2
421	CAAGCAAG	2	405	CAACCAAC	1011110110111101	4	6	6	2
422	CAAGCATC	2	406	CAACCATG	1011110110110010	4	4	6	2
423	CAAGCTAC	2	407	CAACCTAG	1011110110001110	4	4	6	2
424	CAAGCTTG	2	408	CAACCTTC	1011110110000001	4	4	4	2
425	CAAGGAAC	2	409	CAACGAAG	1011110101111110	4	6	6	2
426	CAAGGATG	2	410	CAACGATC	1011110101110001	4	6	4	2
427	CAAGGTAG	2	411	CAACGTAC	1011110101001101	4	6	4	2
428	CAAGGTTC	2	412	CAACGTTG	1011110101000010	4	4	4	2
429	CAAGTCCA	2	413	CAACTCCT	1011110100101011	4	4	6	2
430	CAAGTCGT	2	414	CAACTCGA	1011110100100100	4	4	4	2
431	CAAGTGCT	2	415	CAACTGCA	1011110100011000	4	4	4	2
432	CAAGTGGA	2	416	CAACTGGT	1011110100010111	4	6	4	2
433	CACAACAC	2	434	CACAACTG	1011101111101110	4	4	8	2
434	CACAACTG	2	433	CACAACAC	1011101111100001	4	4	6	2
435	CACAAGAG	2	433	CACAACAC	1011101111011101	4	6	6	2
436	CACAAGTC	2	434	CACAACTG	1011101111010010	4	4	6	2
437	CACACACA	2	438	CACACAGT	1011101110111011	4	4	8	1
438	CACACAGT	2	437	CACACACA	1011101110110100	4	4	6	1
439	CACACTCT	2	437	CACACACA	1011101110001000	4	2	6	1
440	CACACTGA	2	438	CACACAGT	1011101110000111	4	4	6	1
441	CACAGACT	2	437	CACACACA	1011101101111000	4	4	6	1
442	CACAGAGA	2	438	CACACAGT	1011101101110111	4	6	6	1
443	CACAGTCA	2	439	CACACTCT	1011101101001011	4	4	6	1
444	CACAGTGT	2	440	CACACTGA	1011101101000100	4	4	4	1
445	CACATCAG	2	433	CACAACAC	1011101100101101	4	4	6	1
446	CACATCTC	2	434	CACAACTG	1011101100100010	4	2	6	1
447	CACATGAC	2	435	CACAAGAG	1011101100011110	4	4	6	1
448	CACATGTG	2	436	CACAAGTC	1011101100010001	4	4	4	1
449	CACTACAG	2	433	CACAACAC	1011100011101101	4	4	6	1
450	CACTACTC	2	434	CACAACTG	1011100011100010	4	2	6	1
451	CACTAGAC	2	435	CACAAGAG	1011100011011110	4	4	6	1
452	CACTAGTG	2	436	CACAAGTC	1011100011010001	4	4	4	1
453	CACTCACT	2	437	CACACACA	1011100010111000	4	2	6	1
454	CACTCAGA	2	438	CACACAGT	1011100010110111	4	4	6	1
455	CACTCTCA	2	439	CACACTCT	1011100010001011	4	2	6	1
456	CACTCTGT	2	440	CACACTGA	1011100010000100	4	2	4	1
457	CACTGACA	2	441	CACAGACT	1011100001111011	4	4	6	1
458	CACTGAGT	2	442	CACAGAGA	1011100001110100	4	4	4	1
459	CACTGTCT	2	443	CACAGTCA	1011100001001000	4	2	4	1
460	CACTGTGA	2	444	CACAGTGT	1011100001000111	4	4	4	1
461	CACTTCAC	2	445	CACATCAG	1011100000101110	4	2	6	2
462	CACTTCTG	2	446	CACATCTC	1011100000100001	4	2	4	2
463	CACTTGAG	2	447	CACATGAC	1011100000011101	4	4	4	2
464	CACTTGTC	2	448	CACATGTG	1011100000010010	4	2	4	2
465	CAGAACAG	2	433	CACAACAC	1011011111101101	4	6	6	2
466	CAGAACTC	2	434	CACAACTG	1011011111100010	4	4	6	2
467	CAGAAGAC	2	435	CACAAGAG	1011011111011110	4	6	6	2
468	CAGAAGTG	2	436	CACAAGTC	1011011111010001	4	6	4	2
469	CAGACACT	2	437	CACACACA	1011011110111000	4	4	6	1
470	CAGACAGA	2	438	CACACAGT	1011011110110111	4	6	6	1
471	CAGACTCA	2	439	CACACTCT	1011011110001011	4	4	6	1
472	CAGACTGT	2	440	CACACTGA	1011011110000100	4	4	4	1
473	CAGAGACA	2	441	CACAGACT	1011011101111011	4	6	6	1
474	CAGAGAGT	2	442	CACAGAGA	1011011101110100	4	6	4	1
475	CAGAGTCT	2	443	CACAGTCA	1011011101001000	4	4	4	1
476	CAGAGTGA	2	444	CACAGTGT	1011011101000111	4	6	4	1
477	CAGATCAC	2	445	CACATCAG	1011011100101110	4	4	6	1
478	CAGATCTG	2	446	CACATCTC	1011011100100001	4	4	4	1
479	CAGATGAG	2	447	CACATGAC	1011011100011101	4	6	4	1
480	CAGATGTC	2	448	CACATGTG	1011011100010010	4	4	4	1
481	CAGTACAC	2	449	CACTACAG	1011010011101110	4	4	6	1
482	CAGTACTG	2	450	CACTACTC	1011010011100001	4	4	4	1
483	CAGTAGAG	2	451	CACTAGAC	1011010011011101	4	6	4	1
484	CAGTAGTC	2	452	CACTAGTG	1011010011010010	4	4	4	1
485	CAGTCACA	2	453	CACTCACT	1011010010111011	4	4	6	1
486	CAGTCAGT	2	454	CACTCAGA	1011010010110100	4	4	4	1
487	CAGTCTCT	2	455	CACTCTCA	1011010010001000	4	2	4	1
488	CAGTCTGA	2	456	CACTCTGT	1011010010000111	4	4	4	1
489	CAGTGACT	2	457	CACTGACA	1011010001111000	4	4	4	1
490	CAGTGAGA	2	458	CACTGAGT	1011010001110111	4	6	4	1
491	CAGTGTCA	2	459	CACTGTCT	1011010001001011	4	4	4	1
492	CAGTGTGT	2	460	CACTGTGA	1011010001000100	4	4	2	1
493	CAGTTCAG	2	461	CACTTCAC	1011010000101101	4	4	4	2
494	CAGTTCTC	2	462	CACTTCTG	1011010000100010	4	2	4	2
495	CAGTTGAC	2	463	CACTTGAG	1011010000011110	4	4	4	2
496	CAGTTGTG	2	464	CACTTGTC	1011010000010001	4	4	2	2
497	CATCACCT	2	401	CAACACCA	1011001011101000	4	2	6	2
498	CATCACGA	2	402	CAACACGT	1011001011100111	4	4	6	1
499	CATCAGCA	2	403	CAACAGCT	1011001011011011	4	4	6	1
500	CATCAGGT	2	404	CAACAGGA	1011001011010100	4	4	4	2
501	CATCCAAG	2	405	CAACCAAC	1011001010111101	4	4	6	2
502	CATCCATC	2	406	CAACCATG	1011001010110010	4	2	6	2
503	CATCCTAC	2	407	CAACCTAG	1011001010001110	4	2	6	2
504	CATCCTTG	2	408	CAACCTTC	1011001010000001	4	2	4	2
505	CATCGAAC	2	409	CAACGAAG	1011001001111110	4	4	6	2
506	CATCGATG	2	410	CAACGATC	1011001001110001	4	4	4	1
507	CATCGTAG	2	411	CAACGTAC	1011001001001101	4	4	4	1
508	CATCGTTC	2	412	CAACGTTG	1011001001000010	4	2	4	2
509	CATCTCCA	2	413	CAACTCCT	1011001000101011	4	2	6	2
510	CATCTCGT	2	414	CAACTCGA	1011001000100100	4	2	4	1
511	CATCTGCT	2	415	CAACTGCA	1011001000011000	4	2	4	1
512	CATCTGGA	2	416	CAACTGGT	1011001000010111	4	4	4	2
513	CATGACCA	2	417	CAAGACCT	1011000111101011	4	4	6	2
514	CATGACGT	2	418	CAAGACGA	1011000111100100	4	4	4	1
515	CATGAGCT	2	419	CAAGAGCA	1011000111011000	4	4	4	1
516	CATGAGGA	2	420	CAAGAGGT	1011000111010111	4	6	4	2
517	CATGCAAC	2	421	CAAGCAAG	1011000110111110	4	4	6	2
518	CATGCATG	2	422	CAAGCATC	1011000110110001	4	4	4	1
519	CATGCTAG	2	423	CAAGCTAC	1011000110001101	4	4	4	1
520	CATGCTTC	2	424	CAAGCTTG	1011000110000010	4	2	4	2
521	CATGGAAG	2	425	CAAGGAAC	1011000101111101	4	6	4	2
522	CATGGATC	2	426	CAAGGATG	1011000101110010	4	4	4	2
523	CATGGTAC	2	427	CAAGGTAG	1011000101001110	4	4	4	2
524	CATGGTTG	2	428	CAAGGTTC	1011000101000001	4	4	2	2
525	CATGTCCT	2	429	CAAGTCCA	1011000100101000	4	2	4	2
526	CATGTCGA	2	430	CAAGTCGT	1011000100100111	4	4	4	1
527	CATGTGCA	2	431	CAAGTGCT	1011000100011011	4	4	4	1
528	CATGTGGT	2	432	CAAGTGGA	1011000100010100	4	4	2	2
529	CCAACCAA	2	530	CCAACCTT	1010111110101111	4	4	8	2
530	CCAACCTT	2	529	CCAACCAA	1010111110100000	4	2	6	2
531	CCAACGAT	2	529	CCAACCAA	1010111110011100	4	4	6	2
532	CCAACGTA	2	530	CCAACCTT	1010111110010011	4	4	6	2
533	CCAAGCAT	2	529	CCAACCAA	1010111101101100	4	4	6	2
534	CCAAGCTA	2	530	CCAACCTT	1010111101100011	4	4	6	2
535	CCAAGGAA	2	531	CCAACGAT	1010111101011111	4	6	6	2
536	CCAAGGTT	2	532	CCAACGTA	1010111101010000	4	4	4	2
537	CCAATACG	2	538	CCAATAGC	1010111100111001	4	4	6	2
538	CCAATAGC	2	537	CCAATACG	1010111100110110	4	4	6	2
539	CCAATTCC	2	537	CCAATACG	1010111100001010	4	2	6	2
540	CCAATTGG	2	538	CCAATAGC	1010111100000101	4	4	4	2
541	CCATAACG	2	542	CCATAAGC	1010110011111001	4	4	6	2
542	CCATAAGC	2	541	CCATAACG	1010110011110110	4	4	6	2
543	CCATATCC	2	541	CCATAACG	1010110011001010	4	2	6	2
544	CCATATGG	2	542	CCATAAGC	1010110011000101	4	4	4	2
545	CCATCCAT	2	529	CCAACCAA	1010110010101100	4	2	6	2
546	CCATCCTA	2	530	CCAACCTT	1010110010100011	4	2	6	2
547	CCATCGAA	2	531	CCAACGAT	1010110010011111	4	4	6	2
548	CCATCGTT	2	532	CCAACGTA	1010110010010000	4	2	4	2
549	CCATGCAA	2	533	CCAAGCAT	1010110001101111	4	4	6	2
550	CCATGCTT	2	534	CCAAGCTA	1010110001100000	4	2	4	2
551	CCATGGAT	2	535	CCAAGGAA	1010110001011100	4	4	4	2
552	CCATGGTA	2	536	CCAAGGTT	1010110001010011	4	4	4	2
553	CCATTACC	2	537	CCAATACG	1010110000111010	4	2	6	2
554	CCATTAGG	2	538	CCAATAGC	1010110000110101	4	4	4	2
555	CCGCAATA	2	557	CCGCTATT	1010011011110011	4	4	6	2
556	CCGCATAA	2	558	CCGCTTAT	1010011011001111	4	4	6	2
557	CCGCTATT	2	555	CCGCAATA	1010011000110000	4	2	4	2
558	CCGCTTAT	2	556	CCGCATAA	1010011000001100	4	2	4	2
559	CCGGAATT	2	555	CCGCAATA	1010010111110000	4	4	4	2
560	CCGGATAT	2	556	CCGCATAA	1010010111001100	4	4	4	2
561	CCGGATTA	2	559	CCGGAATT	1010010111000011	4	4	4	2
562	CCGGTAAT	2	563	CCGGTATA	1010010100111100	4	4	4	2
563	CCGGTATA	2	557	CCGCTATT	1010010100110011	4	4	4	2
564	CCGGTTAA	2	558	CCGCTTAT	1010010100001111	4	4	4	2
565	CCTAATCC	2	566	CCTAATGG	1010001111001010	4	2	6	2
566	CCTAATGG	2	565	CCTAATCC	1010001111000101	4	4	4	2
567	CCTACCAT	2	529	CCAACCAA	1010001110101100	4	2	6	2
568	CCTACCTA	2	530	CCAACCTT	1010001110100011	4	2	6	2
569	CCTACGAA	2	531	CCAACGAT	1010001110011111	4	4	6	2
570	CCTACGTT	2	532	CCAACGTA	1010001110010000	4	2	4	2
571	CCTAGCAA	2	533	CCAAGCAT	1010001101101111	4	4	6	2
572	CCTAGCTT	2	534	CCAAGCTA	1010001101100000	4	2	4	2
573	CCTAGGAT	2	535	CCAAGGAA	1010001101011100	4	4	4	2
574	CCTAGGTA	2	536	CCAAGGTT	1010001101010011	4	4	4	2
575	CCTATACC	2	537	CCAATACG	1010001100111010	4	2	6	2
576	CCTATAGG	2	538	CCAATAGC	1010001100110101	4	4	4	2
577	CCTATTCG	2	539	CCAATTCC	1010001100001001	4	2	4	2
578	CCTATTGC	2	540	CCAATTGG	1010001100000110	4	2	4	2
579	CCTTAACC	2	541	CCATAACG	1010000011111010	4	2	6	2
580	CCTTAAGG	2	542	CCATAAGC	1010000011110101	4	4	4	2
581	CCTTATCG	2	543	CCATATCC	1010000011001001	4	2	4	2
582	CCTTATGC	2	544	CCATATGG	1010000011000110	4	2	4	2
583	CCTTCCAA	2	545	CCATCCAT	1010000010101111	4	2	6	2
584	CCTTCCTT	2	546	CCATCCTA	1010000010100000	4	0	4	2
585	CCTTCGAT	2	547	CCATCGAA	1010000010011100	4	2	4	2
586	CCTTCGTA	2	548	CCATCGTT	1010000010010011	4	2	4	2
587	CCTTGCAT	2	549	CCATGCAA	1010000001101100	4	2	4	2
588	CCTTGCTA	2	550	CCATGCTT	1010000001100011	4	2	4	2
589	CCTTGGAA	2	551	CCATGGAT	1010000001011111	4	4	4	2
590	CCTTGGTT	2	552	CCATGGTA	1010000001010000	4	2	2	2
591	CGAACCAT	2	529	CCAACCAA	1001111110101100	4	4	6	2
592	CGAACCTA	2	530	CCAACCTT	1001111110100011	4	4	6	2
593	CGAACGAA	2	531	CCAACGAT	1001111110011111	4	6	6	2
594	CGAACGTT	2	532	CCAACGTA	1001111110010000	4	4	4	2
595	CGAAGCAA	2	533	CCAAGCAT	1001111101101111	4	6	6	2
596	CGAAGCTT	2	534	CCAAGCTA	1001111101100000	4	4	4	2
597	CGAAGGAT	2	535	CCAAGGAA	1001111101011100	4	6	4	2
598	CGAAGGTA	2	536	CCAAGGTT	1001111101010011	4	6	4	2
599	CGAATACC	2	537	CCAATACG	1001111100111010	4	4	6	2
600	CGAATAGG	2	538	CCAATAGC	1001111100110101	4	6	4	2
601	CGAATTCG	2	539	CCAATTCC	1001111100001001	4	4	4	2
602	CGAATTGC	2	540	CCAATTGG	1001111100000110	4	4	4	2
603	CGATAACC	2	541	CCATAACG	1001110011111010	4	4	6	2
604	CGATAAGG	2	542	CCATAAGC	1001110011110101	4	6	4	2
605	CGATATCG	2	543	CCATATCC	1001110011001001	4	4	4	1
606	CGATATGC	2	544	CCATATGG	1001110011000110	4	4	4	1
607	CGATCCAA	2	545	CCATCCAT	1001110010101111	4	4	6	2
608	CGATCCTT	2	546	CCATCCTA	1001110010100000	4	2	4	2
609	CGATCGAT	2	547	CCATCGAA	1001110010011100	4	4	4	1
610	CGATCGTA	2	548	CCATCGTT	1001110010010011	4	4	4	1
611	CGATGCAT	2	549	CCATGCAA	1001110001101100	4	4	4	1
612	CGATGCTA	2	550	CCATGCTT	1001110001100011	4	4	4	1
613	CGATGGAA	2	551	CCATGGAT	1001110001011111	4	6	4	2
614	CGATGGTT	2	552	CCATGGTA	1001110001010000	4	4	2	2
615	CGATTACG	2	553	CCATTACC	1001110000111001	4	4	4	2
616	CGATTAGC	2	554	CCATTAGG	1001110000110110	4	4	4	2
617	CGCCAATA	2	619	CGCCTATT	1001101011110011	4	4	6	2
618	CGCCATAA	2	620	CGCCTTAT	1001101011001111	4	4	6	2
619	CGCCTATT	2	617	CGCCAATA	1001101000110000	4	2	4	2
620	CGCCTTAT	2	618	CGCCATAA	1001101000001100	4	2	4	2
621	CGCGAATT	2	617	CGCCAATA	1001100111110000	4	4	4	2
622	CGCGATAT	2	618	CGCCATAA	1001100111001100	4	4	4	1
623	CGCGATTA	2	621	CGCGAATT	1001100111000011	4	4	4	2
624	CGCGTAAT	2	625	CGCGTATA	1001100100111100	4	4	4	2
625	CGCGTATA	2	619	CGCCTATT	1001100100110011	4	4	4	1
626	CGCGTTAA	2	620	CGCCTTAT	1001100100001111	4	4	4	2
627	CGGCAATT	2	555	CCGCAATA	1001011011110000	4	4	4	2
628	CGGCATAT	2	556	CCGCATAA	1001011011001100	4	4	4	2
629	CGGCATTA	2	627	CGGCAATT	1001011011000011	4	4	4	2
630	CGGCTAAT	2	631	CGGCTATA	1001011000111100	4	4	4	2
631	CGGCTATA	2	557	CCGCTATT	1001011000110011	4	4	4	2
632	CGGCTTAA	2	558	CCGCTTAT	1001011000001111	4	4	4	2
633	CGTAATCG	2	565	CCTAATCC	1001001111001001	4	4	4	2
634	CGTAATGC	2	566	CCTAATGG	1001001111000110	4	4	4	2
635	CGTACCAA	2	567	CCTACCAT	1001001110101111	4	4	6	2
636	CGTACCTT	2	568	CCTACCTA	1001001110100000	4	2	4	2
637	CGTACGAT	2	569	CCTACGAA	1001001110011100	4	4	4	1
638	CGTACGTA	2	570	CCTACGTT	1001001110010011	4	4	4	1
639	CGTAGCAT	2	571	CCTAGCAA	1001001101101100	4	4	4	1
640	CGTAGCTA	2	572	CCTAGCTT	1001001101100011	4	4	4	1
641	CGTAGGAA	2	573	CCTAGGAT	1001001101011111	4	6	4	2
642	CGTAGGTT	2	574	CCTAGGTA	1001001101010000	4	4	2	2
643	CGTATACG	2	575	CCTATACC	1001001100111001	4	4	4	1
644	CGTATAGC	2	576	CCTATAGG	1001001100110110	4	4	4	1
645	CGTATTCC	2	577	CCTATTCG	1001001100001010	4	2	4	2
646	CGTATTGG	2	578	CCTATTGC	1001001100000101	4	4	2	2
647	CGTTAACG	2	579	CCTTAACC	1001000011111001	4	4	4	2
648	CGTTAAGC	2	580	CCTTAAGG	1001000011110110	4	4	4	2
649	CGTTATCC	2	581	CCTTATCG	1001000011001010	4	2	4	2
650	CGTTATGG	2	582	CCTTATGC	1001000011000101	4	4	2	2
651	CGTTCCAT	2	583	CCTTCCAA	1001000010101100	4	2	4	2
652	CGTTCCTA	2	584	CCTTCCTT	1001000010100011	4	2	4	2
653	CGTTCGAA	2	585	CCTTCGAT	1001000010011111	4	4	4	2
654	CGTTCGTT	2	586	CCTTCGTA	1001000010010000	4	2	2	2
655	CGTTGCAA	2	587	CCTTGCAT	1001000001101111	4	4	4	2
656	CGTTGCTT	2	588	CCTTGCTA	1001000001100000	4	2	2	2
657	CGTTGGAT	2	589	CCTTGGAA	1001000001011100	4	4	2	2
658	CGTTGGTA	2	590	CCTTGGTT	1001000001010011	4	4	2	2
659	CTACACCT	2	401	CAACACCA	1000111011101000	4	2	6	2
660	CTACACGA	2	402	CAACACGT	1000111011100111	4	4	6	1
661	CTACAGCA	2	403	CAACAGCT	1000111011011011	4	4	6	1
662	CTACAGGT	2	404	CAACAGGA	1000111011010100	4	4	4	2
663	CTACCAAG	2	405	CAACCAAC	1000111010111101	4	4	6	2
664	CTACCATC	2	406	CAACCATG	1000111010110010	4	2	6	2
665	CTACCTAC	2	407	CAACCTAG	1000111010001110	4	2	6	2
666	CTACCTTG	2	408	CAACCTTC	1000111010000001	4	2	4	2
667	CTACGAAC	2	409	CAACGAAG	1000111001111110	4	4	6	2
668	CTACGATG	2	410	CAACGATC	1000111001110001	4	4	4	1
669	CTACGTAG	2	411	CAACGTAC	1000111001001101	4	4	4	1
670	CTACGTTC	2	412	CAACGTTG	1000111001000010	4	2	4	2
671	CTACTCCA	2	413	CAACTCCT	1000111000101011	4	2	6	2
672	CTACTCGT	2	414	CAACTCGA	1000111000100100	4	2	4	1
673	CTACTGCT	2	415	CAACTGCA	1000111000011000	4	2	4	1
674	CTACTGGA	2	416	CAACTGGT	1000111000010111	4	4	4	2
675	CTAGACCA	2	417	CAAGACCT	1000110111101011	4	4	6	2
676	CTAGACGT	2	418	CAAGACGA	1000110111100100	4	4	4	1
677	CTAGAGCT	2	419	CAAGAGCA	1000110111011000	4	4	4	1
678	CTAGAGGA	2	420	CAAGAGGT	1000110111010111	4	6	4	2
679	CTAGCAAC	2	421	CAAGCAAG	1000110110111110	4	4	6	2
680	CTAGCATG	2	422	CAAGCATC	1000110110110001	4	4	4	1
681	CTAGCTAG	2	423	CAAGCTAC	1000110110001101	4	4	4	1
682	CTAGCTTC	2	424	CAAGCTTG	1000110110000010	4	2	4	2
683	CTAGGAAG	2	425	CAAGGAAC	1000110101111101	4	6	4	2
684	CTAGGATC	2	426	CAAGGATG	1000110101110010	4	4	4	2
685	CTAGGTAC	2	427	CAAGGTAG	1000110101001110	4	4	4	2
686	CTAGGTTG	2	428	CAAGGTTC	1000110101000001	4	4	2	2
687	CTAGTCCT	2	429	CAAGTCCA	1000110100101000	4	2	4	2
688	CTAGTCGA	2	430	CAAGTCGT	1000110100100111	4	4	4	1
689	CTAGTGCA	2	431	CAAGTGCT	1000110100011011	4	4	4	1
690	CTAGTGGT	2	432	CAAGTGGA	1000110100010100	4	4	2	2
691	CTCAACAG	2	433	CACAACAC	1000101111101101	4	4	6	2
692	CTCAACTC	2	434	CACAACTG	1000101111100010	4	2	6	2
693	CTCAAGAC	2	435	CACAAGAG	1000101111011110	4	4	6	2
694	CTCAAGTG	2	436	CACAAGTC	1000101111010001	4	4	4	2
695	CTCACACT	2	437	CACACACA	1000101110111000	4	2	6	1
696	CTCACAGA	2	438	CACACAGT	1000101110110111	4	4	6	1
697	CTCACTCA	2	439	CACACTCT	1000101110001011	4	2	6	1
698	CTCACTGT	2	440	CACACTGA	1000101110000100	4	2	4	1
699	CTCAGACA	2	441	CACAGACT	1000101101111011	4	4	6	1
700	CTCAGAGT	2	442	CACAGAGA	1000101101110100	4	4	4	1
701	CTCAGTCT	2	443	CACAGTCA	1000101101001000	4	2	4	1
702	CTCAGTGA	2	444	CACAGTGT	1000101101000111	4	4	4	1
703	CTCATCAC	2	445	CACATCAG	1000101100101110	4	2	6	1
704	CTCATCTG	2	446	CACATCTC	1000101100100001	4	2	4	1
705	CTCATGAG	2	447	CACATGAC	1000101100011101	4	4	4	1
706	CTCATGTC	2	448	CACATGTG	1000101100010010	4	2	4	1
707	CTCTACAC	2	449	CACTACAG	1000100011101110	4	2	6	1
708	CTCTACTG	2	450	CACTACTC	1000100011100001	4	2	4	1
709	CTCTAGAG	2	451	CACTAGAC	1000100011011101	4	4	4	1
710	CTCTAGTC	2	452	CACTAGTG	1000100011010010	4	2	4	1
711	CTCTCACA	2	453	CACTCACT	1000100010111011	4	2	6	1
712	CTCTCAGT	2	454	CACTCAGA	1000100010110100	4	2	4	1
713	CTCTCTCT	2	455	CACTCTCA	1000100010001000	4	0	4	1
714	CTCTCTGA	2	456	CACTCTGT	1000100010000111	4	2	4	1
715	CTCTGACT	2	457	CACTGACA	1000100001111000	4	2	4	1
716	CTCTGAGA	2	458	CACTGAGT	1000100001110111	4	4	4	1
717	CTCTGTCA	2	459	CACTGTCT	1000100001001011	4	2	4	1
718	CTCTGTGT	2	460	CACTGTGA	1000100001000100	4	2	2	1
719	CTCTTCAG	2	461	CACTTCAC	1000100000101101	4	2	4	2
720	CTCTTCTC	2	462	CACTTCTG	1000100000100010	4	0	4	2
721	CTCTTGAC	2	463	CACTTGAG	1000100000011110	4	2	4	2
722	CTCTTGTG	2	464	CACTTGTC	1000100000010001	4	2	2	2
723	CTGAACAC	2	465	CAGAACAG	1000011111101110	4	4	6	2
724	CTGAACTG	2	466	CAGAACTC	1000011111100001	4	4	4	2
725	CTGAAGAG	2	467	CAGAAGAC	1000011111011101	4	6	4	2
726	CTGAAGTC	2	468	CAGAAGTG	1000011111010010	4	4	4	2
727	CTGACACA	2	469	CAGACACT	1000011110111011	4	4	6	1
728	CTGACAGT	2	470	CAGACAGA	1000011110110100	4	4	4	1
729	CTGACTCT	2	471	CAGACTCA	1000011110001000	4	2	4	1
730	CTGACTGA	2	472	CAGACTGT	1000011110000111	4	4	4	1
731	CTGAGACT	2	473	CAGAGACA	1000011101111000	4	4	4	1
732	CTGAGAGA	2	474	CAGAGAGT	1000011101110111	4	6	4	1
733	CTGAGTCA	2	475	CAGAGTCT	1000011101001011	4	4	4	1
734	CTGAGTGT	2	476	CAGAGTGA	1000011101000100	4	4	2	1
735	CTGATCAG	2	477	CAGATCAC	1000011100101101	4	4	4	1
736	CTGATCTC	2	478	CAGATCTG	1000011100100010	4	2	4	1
737	CTGATGAC	2	479	CAGATGAG	1000011100011110	4	4	4	1
738	CTGATGTG	2	480	CAGATGTC	1000011100010001	4	4	2	1
739	CTGTACAG	2	481	CAGTACAC	1000010011101101	4	4	4	1
740	CTGTACTC	2	482	CAGTACTG	1000010011100010	4	2	4	1
741	CTGTAGAC	2	483	CAGTAGAG	1000010011011110	4	4	4	1
742	CTGTAGTG	2	484	CAGTAGTC	1000010011010001	4	4	2	1
743	CTGTCACT	2	485	CAGTCACA	1000010010111000	4	2	4	1
744	CTGTCAGA	2	486	CAGTCAGT	1000010010110111	4	4	4	1
745	CTGTCTCA	2	487	CAGTCTCT	1000010010001011	4	2	4	1
746	CTGTCTGT	2	488	CAGTCTGA	1000010010000100	4	2	2	1
747	CTGTGACA	2	489	CAGTGACT	1000010001111011	4	4	4	1
748	CTGTGAGT	2	490	CAGTGAGA	1000010001110100	4	4	2	1
749	CTGTGTCT	2	491	CAGTGTCA	1000010001001000	4	2	2	1
750	CTGTGTGA	2	492	CAGTGTGT	1000010001000111	4	4	2	1
751	CTGTTCAC	2	493	CAGTTCAG	1000010000101110	4	2	4	2
752	CTGTTCTG	2	494	CAGTTCTC	1000010000100001	4	2	2	2
753	CTGTTGAG	2	495	CAGTTGAC	1000010000011101	4	4	2	2
754	CTGTTGTC	2	496	CAGTTGTG	1000010000010010	4	2	2	2
755	CTTCACCA	2	497	CATCACCT	1000001011101011	4	2	6	2
756	CTTCACGT	2	498	CATCACGA	1000001011100100	4	2	4	2
757	CTTCAGCT	2	499	CATCAGCA	1000001011011000	4	2	4	2
758	CTTCAGGA	2	500	CATCAGGT	1000001011010111	4	4	4	2
759	CTTCCAAC	2	501	CATCCAAG	1000001010111110	4	2	6	2
760	CTTCCATG	2	502	CATCCATC	1000001010110001	4	2	4	2
761	CTTCCTAG	2	503	CATCCTAC	1000001010001101	4	2	4	2
762	CTTCCTTC	2	504	CATCCTTG	1000001010000010	4	0	4	2
763	CTTCGAAG	2	505	CATCGAAC	1000001001111101	4	4	4	2
764	CTTCGATC	2	506	CATCGATG	1000001001110010	4	2	4	2
765	CTTCGTAC	2	507	CATCGTAG	1000001001001110	4	2	4	2
766	CTTCGTTG	2	508	CATCGTTC	1000001001000001	4	2	2	2
767	CTTCTCCT	2	509	CATCTCCA	1000001000101000	4	0	4	2
768	CTTCTCGA	2	510	CATCTCGT	1000001000100111	4	2	4	2
769	CTTCTGCA	2	511	CATCTGCT	1000001000011011	4	2	4	2
770	CTTCTGGT	2	512	CATCTGGA	1000001000010100	4	2	2	2
771	CTTGACCT	2	513	CATGACCA	1000000111101000	4	2	4	2
772	CTTGACGA	2	514	CATGACGT	1000000111100111	4	4	4	2
773	CTTGAGCA	2	515	CATGAGCT	1000000111011011	4	4	4	2
774	CTTGAGGT	2	516	CATGAGGA	1000000111010100	4	4	2	2
775	CTTGCAAG	2	517	CATGCAAC	1000000110111101	4	4	4	2
776	CTTGCATC	2	518	CATGCATG	1000000110110010	4	2	4	2
777	CTTGCTAC	2	519	CATGCTAG	1000000110001110	4	2	4	2
778	CTTGCTTG	2	520	CATGCTTC	1000000110000001	4	2	2	2
779	CTTGGAAC	2	521	CATGGAAG	1000000101111110	4	4	4	2
780	CTTGGATG	2	522	CATGGATC	1000000101110001	4	4	2	2
781	CTTGGTAG	2	523	CATGGTAC	1000000101001101	4	4	2	2
782	CTTGGTTC	2	524	CATGGTTG	1000000101000010	4	2	2	2
783	CTTGTCCA	2	525	CATGTCCT	1000000100101011	4	2	4	2
784	CTTGTCGT	2	526	CATGTCGA	1000000100100100	4	2	2	2
785	CTTGTGCT	2	527	CATGTGCA	1000000100011000	4	2	2	2
786	CTTGTGGA	2	528	CATGTGGT	1000000100010111	4	4	2	2
787	GAACACCT	2	401	CAACACCA	0111111011101000	4	4	6	2
788	GAACACGA	2	402	CAACACGT	0111111011100111	4	6	6	2
789	GAACAGCA	2	403	CAACAGCT	0111111011011011	4	6	6	2
790	GAACAGGT	2	404	CAACAGGA	0111111011010100	4	6	4	2
791	GAACCAAG	2	405	CAACCAAC	0111111010111101	4	6	6	2
792	GAACCATC	2	406	CAACCATG	0111111010110010	4	4	6	2
793	GAACCTAC	2	407	CAACCTAG	0111111010001110	4	4	6	2
794	GAACCTTG	2	408	CAACCTTC	0111111010000001	4	4	4	2
795	GAACGAAC	2	409	CAACGAAG	0111111001111110	4	6	6	2
796	GAACGATG	2	410	CAACGATC	0111111001110001	4	6	4	2
797	GAACGTAG	2	411	CAACGTAC	0111111001001101	4	6	4	2
798	GAACGTTC	2	412	CAACGTTG	0111111001000010	4	4	4	2
799	GAACTCCA	2	413	CAACTCCT	0111111000101011	4	4	6	2
800	GAACTCGT	2	414	CAACTCGA	0111111000100100	4	4	4	2
801	GAACTGCT	2	415	CAACTGCA	0111111000011000	4	4	4	2
802	GAACTGGA	2	416	CAACTGGT	0111111000010111	4	6	4	2
803	GAAGACCA	2	417	CAAGACCT	0111110111101011	4	6	6	2
804	GAAGACGT	2	418	CAAGACGA	0111110111100100	4	6	4	2
805	GAAGAGCT	2	419	CAAGAGCA	0111110111011000	4	6	4	2
806	GAAGAGGA	2	420	CAAGAGGT	0111110111010111	4	8	4	2
807	GAAGCAAC	2	421	CAAGCAAG	0111110110111110	4	6	6	2
808	GAAGCATG	2	422	CAAGCATC	0111110110110001	4	6	4	2
809	GAAGCTAG	2	423	CAAGCTAC	0111110110001101	4	6	4	2
810	GAAGCTTC	2	424	CAAGCTTG	0111110110000010	4	4	4	2
811	GAAGGAAG	2	425	CAAGGAAC	0111110101111101	4	8	4	2
812	GAAGGATC	2	426	CAAGGATG	0111110101110010	4	6	4	2
813	GAAGGTAC	2	427	CAAGGTAG	0111110101001110	4	6	4	2
814	GAAGGTTG	2	428	CAAGGTTC	0111110101000001	4	6	2	2
815	GAAGTCCT	2	429	CAAGTCCA	0111110100101000	4	4	4	2
816	GAAGTCGA	2	430	CAAGTCGT	0111110100100111	4	6	4	2
817	GAAGTGCA	2	431	CAAGTGCT	0111110100011011	4	6	4	2
818	GAAGTGGT	2	432	CAAGTGGA	0111110100010100	4	6	2	2
819	GACAACAG	2	433	CACAACAC	0111101111101101	4	6	6	2
820	GACAACTC	2	434	CACAACTG	0111101111100010	4	4	6	2
821	GACAAGAC	2	435	CACAAGAG	0111101111011110	4	6	6	2
822	GACAAGTG	2	436	CACAAGTC	0111101111010001	4	6	4	2
823	GACACACT	2	437	CACACACA	0111101110111000	4	4	6	1
824	GACACAGA	2	438	CACACAGT	0111101110110111	4	6	6	1
825	GACACTCA	2	439	CACACTCT	0111101110001011	4	4	6	1
826	GACACTGT	2	440	CACACTGA	0111101110000100	4	4	4	1
827	GACAGACA	2	441	CACAGACT	0111101101111011	4	6	6	1
828	GACAGAGT	2	442	CACAGAGA	0111101101110100	4	6	4	1
829	GACAGTCT	2	443	CACAGTCA	0111101101001000	4	4	4	1
830	GACAGTGA	2	444	CACAGTGT	0111101101000111	4	6	4	1
831	GACATCAC	2	445	CACATCAG	0111101100101110	4	4	6	1
832	GACATCTG	2	446	CACATCTC	0111101100100001	4	4	4	1
833	GACATGAG	2	447	CACATGAC	0111101100011101	4	6	4	1
834	GACATGTC	2	448	CACATGTG	0111101100010010	4	4	4	1
835	GACTACAC	2	449	CACTACAG	0111100011101110	4	4	6	1
836	GACTACTG	2	450	CACTACTC	0111100011100001	4	4	4	1
837	GACTAGAG	2	451	CACTAGAC	0111100011011101	4	6	4	1
838	GACTAGTC	2	452	CACTAGTG	0111100011010010	4	4	4	1
839	GACTCACA	2	453	CACTCACT	0111100010111011	4	4	6	1
840	GACTCAGT	2	454	CACTCAGA	0111100010110100	4	4	4	1
841	GACTCTCT	2	455	CACTCTCA	0111100010001000	4	2	4	1
842	GACTCTGA	2	456	CACTCTGT	0111100010000111	4	4	4	1
843	GACTGACT	2	457	CACTGACA	0111100001111000	4	4	4	1
844	GACTGAGA	2	458	CACTGAGT	0111100001110111	4	6	4	1
845	GACTGTCA	2	459	CACTGTCT	0111100001001011	4	4	4	1
846	GACTGTGT	2	460	CACTGTGA	0111100001000100	4	4	2	1
847	GACTTCAG	2	461	CACTTCAC	0111100000101101	4	4	4	2
848	GACTTCTC	2	462	CACTTCTG	0111100000100010	4	2	4	2
849	GACTTGAC	2	463	CACTTGAG	0111100000011110	4	4	4	2
850	GACTTGTG	2	464	CACTTGTC	0111100000010001	4	4	2	2
851	GAGAACAC	2	465	CAGAACAG	0111011111101110	4	6	6	2
852	GAGAACTG	2	466	CAGAACTC	0111011111100001	4	6	4	2
853	GAGAAGAG	2	467	CAGAAGAC	0111011111011101	4	8	4	2
854	GAGAAGTC	2	468	CAGAAGTG	0111011111010010	4	6	4	2
855	GAGACACA	2	469	CAGACACT	0111011110111011	4	6	6	1
856	GAGACAGT	2	470	CAGACAGA	0111011110110100	4	6	4	1
857	GAGACTCT	2	471	CAGACTCA	0111011110001000	4	4	4	1
858	GAGACTGA	2	472	CAGACTGT	0111011110000111	4	6	4	1
859	GAGAGACT	2	473	CAGAGACA	0111011101111000	4	6	4	1
860	GAGAGAGA	2	474	CAGAGAGT	0111011101110111	4	8	4	1
861	GAGAGTCA	2	475	CAGAGTCT	0111011101001011	4	6	4	1
862	GAGAGTGT	2	476	CAGAGTGA	0111011101000100	4	6	2	1
863	GAGATCAG	2	477	CAGATCAC	0111011100101101	4	6	4	1
864	GAGATCTC	2	478	CAGATCTG	0111011100100010	4	4	4	1
865	GAGATGAC	2	479	CAGATGAG	0111011100011110	4	6	4	1
866	GAGATGTG	2	480	CAGATGTC	0111011100010001	4	6	2	1
867	GAGTACAG	2	481	CAGTACAC	0111010011101101	4	6	4	1
868	GAGTACTC	2	482	CAGTACTG	0111010011100010	4	4	4	1
869	GAGTAGAC	2	483	CAGTAGAG	0111010011011110	4	6	4	1
870	GAGTAGTG	2	484	CAGTAGTC	0111010011010001	4	6	2	1
871	GAGTCACT	2	485	CAGTCACA	0111010010111000	4	4	4	1
872	GAGTCAGA	2	486	CAGTCAGT	0111010010110111	4	6	4	1
873	GAGTCTCA	2	487	CAGTCTCT	0111010010001011	4	4	4	1
874	GAGTCTGT	2	488	CAGTCTGA	0111010010000100	4	4	2	1
875	GAGTGACA	2	489	CAGTGACT	0111010001111011	4	6	4	1
876	GAGTGAGT	2	490	CAGTGAGA	0111010001110100	4	6	2	1
877	GAGTGTCT	2	491	CAGTGTCA	0111010001001000	4	4	2	1
878	GAGTGTGA	2	492	CAGTGTGT	0111010001000111	4	6	2	1
879	GAGTTCAC	2	493	CAGTTCAG	0111010000101110	4	4	4	2
880	GAGTTCTG	2	494	CAGTTCTC	0111010000100001	4	4	2	2
881	GAGTTGAG	2	495	CAGTTGAC	0111010000011101	4	6	2	2
882	GAGTTGTC	2	496	CAGTTGTG	0111010000010010	4	4	2	2
883	GATCACCA	2	497	CATCACCT	0111001011101011	4	4	6	2
884	GATCACGT	2	498	CATCACGA	0111001011100100	4	4	4	1
885	GATCAGCT	2	499	CATCAGCA	0111001011011000	4	4	4	1
886	GATCAGGA	2	500	CATCAGGT	0111001011010111	4	6	4	2
887	GATCCAAC	2	501	CATCCAAG	0111001010111110	4	4	6	2
888	GATCCATG	2	502	CATCCATC	0111001010110001	4	4	4	2
889	GATCCTAG	2	503	CATCCTAC	0111001010001101	4	4	4	2
890	GATCCTTC	2	504	CATCCTTG	0111001010000010	4	2	4	2
891	GATCGAAG	2	505	CATCGAAC	0111001001111101	4	6	4	2
892	GATCGATC	2	506	CATCGATG	0111001001110010	4	4	4	1
893	GATCGTAC	2	507	CATCGTAG	0111001001001110	4	4	4	1
894	GATCGTTG	2	508	CATCGTTC	0111001001000001	4	4	2	2
895	GATCTCCT	2	509	CATCTCCA	0111001000101000	4	2	4	2
896	GATCTCGA	2	510	CATCTCGT	0111001000100111	4	4	4	1
897	GATCTGCA	2	511	CATCTGCT	0111001000011011	4	4	4	1
898	GATCTGGT	2	512	CATCTGGA	0111001000010100	4	4	2	2
899	GATGACCT	2	513	CATGACCA	0111000111101000	4	4	4	2
900	GATGACGA	2	514	CATGACGT	0111000111100111	4	6	4	1
901	GATGAGCA	2	515	CATGAGCT	0111000111011011	4	6	4	1
902	GATGAGGT	2	516	CATGAGGA	0111000111010100	4	6	2	2
903	GATGCAAG	2	517	CATGCAAC	0111000110111101	4	6	4	2
904	GATGCATC	2	518	CATGCATG	0111000110110010	4	4	4	1
905	GATGCTAC	2	519	CATGCTAG	0111000110001110	4	4	4	1
906	GATGCTTG	2	520	CATGCTTC	0111000110000001	4	4	2	2
907	GATGGAAC	2	521	CATGGAAG	0111000101111110	4	6	4	2
908	GATGGATG	2	522	CATGGATC	0111000101110001	4	6	2	2
909	GATGGTAG	2	523	CATGGTAC	0111000101001101	4	6	2	2
910	GATGGTTC	2	524	CATGGTTG	0111000101000010	4	4	2	2
911	GATGTCCA	2	525	CATGTCCT	0111000100101011	4	4	4	2
912	GATGTCGT	2	526	CATGTCGA	0111000100100100	4	4	2	1
913	GATGTGCT	2	527	CATGTGCA	0111000100011000	4	4	2	1
914	GATGTGGA	2	528	CATGTGGT	0111000100010111	4	6	2	2
915	GCAACCAT	2	529	CCAACCAA	0110111110101100	4	4	6	2
916	GCAACCTA	2	530	CCAACCTT	0110111110100011	4	4	6	2
917	GCAACGAA	2	531	CCAACGAT	0110111110011111	4	6	6	2
918	GCAACGTT	2	532	CCAACGTA	0110111110010000	4	4	4	2
919	GCAAGCAA	2	533	CCAAGCAT	0110111101101111	4	6	6	2
920	GCAAGCTT	2	534	CCAAGCTA	0110111101100000	4	4	4	2
921	GCAAGGAT	2	535	CCAAGGAA	0110111101011100	4	6	4	2
922	GCAAGGTA	2	536	CCAAGGTT	0110111101010011	4	6	4	2
923	GCAATACC	2	537	CCAATACG	0110111100111010	4	4	6	2
924	GCAATAGG	2	538	CCAATAGC	0110111100110101	4	6	4	2
925	GCAATTCG	2	539	CCAATTCC	0110111100001001	4	4	4	2
926	GCAATTGC	2	540	CCAATTGG	0110111100000110	4	4	4	2
927	GCATAACC	2	541	CCATAACG	0110110011111010	4	4	6	2
928	GCATAAGG	2	542	CCATAAGC	0110110011110101	4	6	4	2
929	GCATATCG	2	543	CCATATCC	0110110011001001	4	4	4	1
930	GCATATGC	2	544	CCATATGG	0110110011000110	4	4	4	1
931	GCATCCAA	2	545	CCATCCAT	0110110010101111	4	4	6	2
932	GCATCCTT	2	546	CCATCCTA	0110110010100000	4	2	4	2
933	GCATCGAT	2	547	CCATCGAA	0110110010011100	4	4	4	1
934	GCATCGTA	2	548	CCATCGTT	0110110010010011	4	4	4	1
935	GCATGCAT	2	549	CCATGCAA	0110110001101100	4	4	4	1
936	GCATGCTA	2	550	CCATGCTT	0110110001100011	4	4	4	1
937	GCATGGAA	2	551	CCATGGAT	0110110001011111	4	6	4	2
938	GCATGGTT	2	552	CCATGGTA	0110110001010000	4	4	2	2
939	GCATTACG	2	553	CCATTACC	0110110000111001	4	4	4	2
940	GCATTAGC	2	554	CCATTAGG	0110110000110110	4	4	4	2
941	GCCGAATT	2	943	GCCGATTA	0110100111110000	4	4	4	2
942	GCCGATAT	2	943	GCCGATTA	0110100111001100	4	4	4	2
943	GCCGATTA	2	941	GCCGAATT	0110100111000011	4	4	4	2
944	GCCGTAAT	2	945	GCCGTATA	0110100100111100	4	4	4	2
945	GCCGTATA	2	941	GCCGAATT	0110100100110011	4	4	4	2
946	GCCGTTAA	2	942	GCCGATAT	0110100100001111	4	4	4	2
947	GCGCAATT	2	555	CCGCAATA	0110011011110000	4	4	4	2
948	GCGCATAT	2	556	CCGCATAA	0110011011001100	4	4	4	1
949	GCGCATTA	2	947	GCGCAATT	0110011011000011	4	4	4	2
950	GCGCTAAT	2	951	GCGCTATA	0110011000111100	4	4	4	2
951	GCGCTATA	2	557	CCGCTATT	0110011000110011	4	4	4	1
952	GCGCTTAA	2	558	CCGCTTAT	0110011000001111	4	4	4	2
953	GCGGAATA	2	559	CCGGAATT	0110010111110011	4	6	4	2
954	GCGGATAA	2	560	CCGGATAT	0110010111001111	4	6	4	2
955	GCGGTATT	2	563	CCGGTATA	0110010100110000	4	4	2	2
956	GCGGTTAT	2	564	CCGGTTAA	0110010100001100	4	4	2	2
957	GCTAATCG	2	565	CCTAATCC	0110001111001001	4	4	4	2
958	GCTAATGC	2	566	CCTAATGG	0110001111000110	4	4	4	2
959	GCTACCAA	2	567	CCTACCAT	0110001110101111	4	4	6	2
960	GCTACCTT	2	568	CCTACCTA	0110001110100000	4	2	4	2
961	GCTACGAT	2	569	CCTACGAA	0110001110011100	4	4	4	1
962	GCTACGTA	2	570	CCTACGTT	0110001110010011	4	4	4	1
963	GCTAGCAT	2	571	CCTAGCAA	0110001101101100	4	4	4	1
964	GCTAGCTA	2	572	CCTAGCTT	0110001101100011	4	4	4	1
965	GCTAGGAA	2	573	CCTAGGAT	0110001101011111	4	6	4	2
966	GCTAGGTT	2	574	CCTAGGTA	0110001101010000	4	4	2	2
967	GCTATACG	2	575	CCTATACC	0110001100111001	4	4	4	1
968	GCTATAGC	2	576	CCTATAGG	0110001100110110	4	4	4	1
969	GCTATTCC	2	577	CCTATTCG	0110001100001010	4	2	4	2
970	GCTATTGG	2	578	CCTATTGC	0110001100000101	4	4	2	2
971	GCTTAACG	2	579	CCTTAACC	0110000011111001	4	4	4	2
972	GCTTAAGC	2	580	CCTTAAGG	0110000011110110	4	4	4	2
973	GCTTATCC	2	581	CCTTATCG	0110000011001010	4	2	4	2
974	GCTTATGG	2	582	CCTTATGC	0110000011000101	4	4	2	2
975	GCTTCCAT	2	583	CCTTCCAA	0110000010101100	4	2	4	2
976	GCTTCCTA	2	584	CCTTCCTT	0110000010100011	4	2	4	2
977	GCTTCGAA	2	585	CCTTCGAT	0110000010011111	4	4	4	2
978	GCTTCGTT	2	586	CCTTCGTA	0110000010010000	4	2	2	2
979	GCTTGCAA	2	587	CCTTGCAT	0110000001101111	4	4	4	2
980	GCTTGCTT	2	588	CCTTGCTA	0110000001100000	4	2	2	2
981	GCTTGGAT	2	589	CCTTGGAA	0110000001011100	4	4	2	2
982	GCTTGGTA	2	590	CCTTGGTT	0110000001010011	4	4	2	2
983	GGAACCAA	2	591	CGAACCAT	0101111110101111	4	6	6	2
984	GGAACCTT	2	592	CGAACCTA	0101111110100000	4	4	4	2
985	GGAACGAT	2	593	CGAACGAA	0101111110011100	4	6	4	2
986	GGAACGTA	2	594	CGAACGTT	0101111110010011	4	6	4	2
987	GGAAGCAT	2	595	CGAAGCAA	0101111101101100	4	6	4	2
988	GGAAGCTA	2	596	CGAAGCTT	0101111101100011	4	6	4	2
989	GGAAGGAA	2	597	CGAAGGAT	0101111101011111	4	8	4	2
990	GGAAGGTT	2	598	CGAAGGTA	0101111101010000	4	6	2	2
991	GGAATACG	2	599	CGAATACC	0101111100111001	4	6	4	2
992	GGAATAGC	2	600	CGAATAGG	0101111100110110	4	6	4	2
993	GGAATTCC	2	601	CGAATTCG	0101111100001010	4	4	4	2
994	GGAATTGG	2	602	CGAATTGC	0101111100000101	4	6	2	2
995	GGATAACG	2	603	CGATAACC	0101110011111001	4	6	4	2
996	GGATAAGC	2	604	CGATAAGG	0101110011110110	4	6	4	2
997	GGATATCC	2	605	CGATATCG	0101110011001010	4	4	4	2
998	GGATATGG	2	606	CGATATGC	0101110011000101	4	6	2	2
999	GGATCCAT	2	607	CGATCCAA	0101110010101100	4	4	4	2
1000	GGATCCTA	2	608	CGATCCTT	0101110010100011	4	4	4	2
1001	GGATCGAA	2	609	CGATCGAT	0101110010011111	4	6	4	2
1002	GGATCGTT	2	610	CGATCGTA	0101110010010000	4	4	2	2
1003	GGATGCAA	2	611	CGATGCAT	0101110001101111	4	6	4	2
1004	GGATGCTT	2	612	CGATGCTA	0101110001100000	4	4	2	2
1005	GGATGGAT	2	613	CGATGGAA	0101110001011100	4	6	2	2
1006	GGATGGTA	2	614	CGATGGTT	0101110001010011	4	6	2	2
1007	GGATTACC	2	615	CGATTACG	0101110000111010	4	4	4	2
1008	GGATTAGG	2	616	CGATTAGC	0101110000110101	4	6	2	2
1009	GGCCAATT	2	617	CGCCAATA	0101101011110000	4	4	4	2
1010	GGCCATAT	2	618	CGCCATAA	0101101011001100	4	4	4	2
1011	GGCCATTA	2	1009	GGCCAATT	0101101011000011	4	4	4	2
1012	GGCCTAAT	2	1013	GGCCTATA	0101101000111100	4	4	4	2
1013	GGCCTATA	2	619	CGCCTATT	0101101000110011	4	4	4	2
1014	GGCCTTAA	2	620	CGCCTTAT	0101101000001111	4	4	4	2
1015	GGCGAATA	2	621	CGCGAATT	0101100111110011	4	6	4	2
1016	GGCGATAA	2	622	CGCGATAT	0101100111001111	4	6	4	2
1017	GGCGTATT	2	625	CGCGTATA	0101100100110000	4	4	2	2
1018	GGCGTTAT	2	626	CGCGTTAA	0101100100001100	4	4	2	2
1019	GGTAATCC	2	633	CGTAATCG	0101001111001010	4	4	4	2
1020	GGTAATGG	2	634	CGTAATGC	0101001111000101	4	6	2	2
1021	GGTACCAT	2	635	CGTACCAA	0101001110101100	4	4	4	2
1022	GGTACCTA	2	636	CGTACCTT	0101001110100011	4	4	4	2
1023	GGTACGAA	2	637	CGTACGAT	0101001110011111	4	6	4	2
1024	GGTACGTT	2	638	CGTACGTA	0101001110010000	4	4	2	2
1025	GGTAGCAA	2	639	CGTAGCAT	0101001101101111	4	6	4	2
1026	GGTAGCTT	2	640	CGTAGCTA	0101001101100000	4	4	2	2
1027	GGTAGGAT	2	641	CGTAGGAA	0101001101011100	4	6	2	2
1028	GGTAGGTA	2	642	CGTAGGTT	0101001101010011	4	6	2	2
1029	GGTATACC	2	643	CGTATACG	0101001100111010	4	4	4	2
1030	GGTATAGG	2	644	CGTATAGC	0101001100110101	4	6	2	2
1031	GGTATTCG	2	645	CGTATTCC	0101001100001001	4	4	2	2
1032	GGTATTGC	2	646	CGTATTGG	0101001100000110	4	4	2	2
1033	GGTTAACC	2	647	CGTTAACG	0101000011111010	4	4	4	2
1034	GGTTAAGG	2	648	CGTTAAGC	0101000011110101	4	6	2	2
1035	GGTTATCG	2	649	CGTTATCC	0101000011001001	4	4	2	2
1036	GGTTATGC	2	650	CGTTATGG	0101000011000110	4	4	2	2
1037	GGTTCCAA	2	651	CGTTCCAT	0101000010101111	4	4	4	2
1038	GGTTCCTT	2	652	CGTTCCTA	0101000010100000	4	2	2	2
1039	GGTTCGAT	2	653	CGTTCGAA	0101000010011100	4	4	2	2
1040	GGTTCGTA	2	654	CGTTCGTT	0101000010010011	4	4	2	2
1041	GGTTGCAT	2	655	CGTTGCAA	0101000001101100	4	4	2	2
1042	GGTTGCTA	2	656	CGTTGCTT	0101000001100011	4	4	2	2
1043	GGTTGGAA	2	657	CGTTGGAT	0101000001011111	4	6	2	2
1044	GGTTGGTT	2	658	CGTTGGTA	0101000001010000	4	4	0	2
1045	GTACACCA	2	659	CTACACCT	0100111011101011	4	4	6	2
1046	GTACACGT	2	660	CTACACGA	0100111011100100	4	4	4	1
1047	GTACAGCT	2	661	CTACAGCA	0100111011011000	4	4	4	1
1048	GTACAGGA	2	662	CTACAGGT	0100111011010111	4	6	4	2
1049	GTACCAAC	2	663	CTACCAAG	0100111010111110	4	4	6	2
1050	GTACCATG	2	664	CTACCATC	0100111010110001	4	4	4	2
1051	GTACCTAG	2	665	CTACCTAC	0100111010001101	4	4	4	2
1052	GTACCTTC	2	666	CTACCTTG	0100111010000010	4	2	4	2
1053	GTACGAAG	2	667	CTACGAAC	0100111001111101	4	6	4	2
1054	GTACGATC	2	668	CTACGATG	0100111001110010	4	4	4	1
1055	GTACGTAC	2	669	CTACGTAG	0100111001001110	4	4	4	1
1056	GTACGTTG	2	670	CTACGTTC	0100111001000001	4	4	2	2
1057	GTACTCCT	2	671	CTACTCCA	0100111000101000	4	2	4	2
1058	GTACTCGA	2	672	CTACTCGT	0100111000100111	4	4	4	1
1059	GTACTGCA	2	673	CTACTGCT	0100111000011011	4	4	4	1
1060	GTACTGGT	2	674	CTACTGGA	0100111000010100	4	4	2	2
1061	GTAGACCT	2	675	CTAGACCA	0100110111101000	4	4	4	2
1062	GTAGACGA	2	676	CTAGACGT	0100110111100111	4	6	4	1
1063	GTAGAGCA	2	677	CTAGAGCT	0100110111011011	4	6	4	1
1064	GTAGAGGT	2	678	CTAGAGGA	0100110111010100	4	6	2	2
1065	GTAGCAAG	2	679	CTAGCAAC	0100110110111101	4	6	4	2
1066	GTAGCATC	2	680	CTAGCATG	0100110110110010	4	4	4	1
1067	GTAGCTAC	2	681	CTAGCTAG	0100110110001110	4	4	4	1
1068	GTAGCTTG	2	682	CTAGCTTC	0100110110000001	4	4	2	2
1069	GTAGGAAC	2	683	CTAGGAAG	0100110101111110	4	6	4	2
1070	GTAGGATG	2	684	CTAGGATC	0100110101110001	4	6	2	2
1071	GTAGGTAG	2	685	CTAGGTAC	0100110101001101	4	6	2	2
1072	GTAGGTTC	2	686	CTAGGTTG	0100110101000010	4	4	2	2
1073	GTAGTCCA	2	687	CTAGTCCT	0100110100101011	4	4	4	2
1074	GTAGTCGT	2	688	CTAGTCGA	0100110100100100	4	4	2	1
1075	GTAGTGCT	2	689	CTAGTGCA	0100110100011000	4	4	2	1
1076	GTAGTGGA	2	690	CTAGTGGT	0100110100010111	4	6	2	2
1077	GTCAACAC	2	691	CTCAACAG	0100101111101110	4	4	6	2
1078	GTCAACTG	2	692	CTCAACTC	0100101111100001	4	4	4	2
1079	GTCAAGAG	2	693	CTCAAGAC	0100101111011101	4	6	4	2
1080	GTCAAGTC	2	694	CTCAAGTG	0100101111010010	4	4	4	2
1081	GTCACACA	2	695	CTCACACT	0100101110111011	4	4	6	1
1082	GTCACAGT	2	696	CTCACAGA	0100101110110100	4	4	4	1
1083	GTCACTCT	2	697	CTCACTCA	0100101110001000	4	2	4	1
1084	GTCACTGA	2	698	CTCACTGT	0100101110000111	4	4	4	1
1085	GTCAGACT	2	699	CTCAGACA	0100101101111000	4	4	4	1
1086	GTCAGAGA	2	700	CTCAGAGT	0100101101110111	4	6	4	1
1087	GTCAGTCA	2	701	CTCAGTCT	0100101101001011	4	4	4	1
1088	GTCAGTGT	2	702	CTCAGTGA	0100101101000100	4	4	2	1
1089	GTCATCAG	2	703	CTCATCAC	0100101100101101	4	4	4	1
1090	GTCATCTC	2	704	CTCATCTG	0100101100100010	4	2	4	1
1091	GTCATGAC	2	705	CTCATGAG	0100101100011110	4	4	4	1
1092	GTCATGTG	2	706	CTCATGTC	0100101100010001	4	4	2	1
1093	GTCTACAG	2	707	CTCTACAC	0100100011101101	4	4	4	1
1094	GTCTACTC	2	708	CTCTACTG	0100100011100010	4	2	4	1
1095	GTCTAGAC	2	709	CTCTAGAG	0100100011011110	4	4	4	1
1096	GTCTAGTG	2	710	CTCTAGTC	0100100011010001	4	4	2	1
1097	GTCTCACT	2	711	CTCTCACA	0100100010111000	4	2	4	1
1098	GTCTCAGA	2	712	CTCTCAGT	0100100010110111	4	4	4	1
1099	GTCTCTCA	2	713	CTCTCTCT	0100100010001011	4	2	4	1
1100	GTCTCTGT	2	714	CTCTCTGA	0100100010000100	4	2	2	1
1101	GTCTGACA	2	715	CTCTGACT	0100100001111011	4	4	4	1
1102	GTCTGAGT	2	716	CTCTGAGA	0100100001110100	4	4	2	1
1103	GTCTGTCT	2	717	CTCTGTCA	0100100001001000	4	2	2	1
1104	GTCTGTGA	2	718	CTCTGTGT	0100100001000111	4	4	2	1
1105	GTCTTCAC	2	719	CTCTTCAG	0100100000101110	4	2	4	2
1106	GTCTTCTG	2	720	CTCTTCTC	0100100000100001	4	2	2	2
1107	GTCTTGAG	2	721	CTCTTGAC	0100100000011101	4	4	2	2
1108	GTCTTGTC	2	722	CTCTTGTG	0100100000010010	4	2	2	2
1109	GTGAACAG	2	723	CTGAACAC	0100011111101101	4	6	4	2
1110	GTGAACTC	2	724	CTGAACTG	0100011111100010	4	4	4	2
1111	GTGAAGAC	2	725	CTGAAGAG	0100011111011110	4	6	4	2
1112	GTGAAGTG	2	726	CTGAAGTC	0100011111010001	4	6	2	2
1113	GTGACACT	2	727	CTGACACA	0100011110111000	4	4	4	1
1114	GTGACAGA	2	728	CTGACAGT	0100011110110111	4	6	4	1
1115	GTGACTCA	2	729	CTGACTCT	0100011110001011	4	4	4	1
1116	GTGACTGT	2	730	CTGACTGA	0100011110000100	4	4	2	1
1117	GTGAGACA	2	731	CTGAGACT	0100011101111011	4	6	4	1
1118	GTGAGAGT	2	732	CTGAGAGA	0100011101110100	4	6	2	1
1119	GTGAGTCT	2	733	CTGAGTCA	0100011101001000	4	4	2	1
1120	GTGAGTGA	2	734	CTGAGTGT	0100011101000111	4	6	2	1
1121	GTGATCAC	2	735	CTGATCAG	0100011100101110	4	4	4	1
1122	GTGATCTG	2	736	CTGATCTC	0100011100100001	4	4	2	1
1123	GTGATGAG	2	737	CTGATGAC	0100011100011101	4	6	2	1
1124	GTGATGTC	2	738	CTGATGTG	0100011100010010	4	4	2	1
1125	GTGTACAC	2	739	CTGTACAG	0100010011101110	4	4	4	1
1126	GTGTACTG	2	740	CTGTACTC	0100010011100001	4	4	2	1
1127	GTGTAGAG	2	741	CTGTAGAC	0100010011011101	4	6	2	1
1128	GTGTAGTC	2	742	CTGTAGTG	0100010011010010	4	4	2	1
1129	GTGTCACA	2	743	CTGTCACT	0100010010111011	4	4	4	1
1130	GTGTCAGT	2	744	CTGTCAGA	0100010010110100	4	4	2	1
1131	GTGTCTCT	2	745	CTGTCTCA	0100010010001000	4	2	2	1
1132	GTGTCTGA	2	746	CTGTCTGT	0100010010000111	4	4	2	1
1133	GTGTGACT	2	747	CTGTGACA	0100010001111000	4	4	2	1
1134	GTGTGAGA	2	748	CTGTGAGT	0100010001110111	4	6	2	1
1135	GTGTGTCA	2	749	CTGTGTCT	0100010001001011	4	4	2	1
1136	GTGTGTGT	2	750	CTGTGTGA	0100010001000100	4	4	0	1
1137	GTGTTCAG	2	751	CTGTTCAC	0100010000101101	4	4	2	2
1138	GTGTTCTC	2	752	CTGTTCTG	0100010000100010	4	2	2	2
1139	GTGTTGAC	2	753	CTGTTGAG	0100010000011110	4	4	2	2
1140	GTGTTGTG	2	754	CTGTTGTC	0100010000010001	4	4	0	2
1141	GTTCACCT	2	755	CTTCACCA	0100001011101000	4	2	4	2
1142	GTTCACGA	2	756	CTTCACGT	0100001011100111	4	4	4	2
1143	GTTCAGCA	2	757	CTTCAGCT	0100001011011011	4	4	4	2
1144	GTTCAGGT	2	758	CTTCAGGA	0100001011010100	4	4	2	2
1145	GTTCCAAG	2	759	CTTCCAAC	0100001010111101	4	4	4	2
1146	GTTCCATC	2	760	CTTCCATG	0100001010110010	4	2	4	2
1147	GTTCCTAC	2	761	CTTCCTAG	0100001010001110	4	2	4	2
1148	GTTCCTTG	2	762	CTTCCTTC	0100001010000001	4	2	2	2
1149	GTTCGAAC	2	763	CTTCGAAG	0100001001111110	4	4	4	2
1150	GTTCGATG	2	764	CTTCGATC	0100001001110001	4	4	2	2
1151	GTTCGTAG	2	765	CTTCGTAC	0100001001001101	4	4	2	2
1152	GTTCGTTC	2	766	CTTCGTTG	0100001001000010	4	2	2	2
1153	GTTCTCCA	2	767	CTTCTCCT	0100001000101011	4	2	4	2
1154	GTTCTCGT	2	768	CTTCTCGA	0100001000100100	4	2	2	2
1155	GTTCTGCT	2	769	CTTCTGCA	0100001000011000	4	2	2	2
1156	GTTCTGGA	2	770	CTTCTGGT	0100001000010111	4	4	2	2
1157	GTTGACCA	2	771	CTTGACCT	0100000111101011	4	4	4	2
1158	GTTGACGT	2	772	CTTGACGA	0100000111100100	4	4	2	2
1159	GTTGAGCT	2	773	CTTGAGCA	0100000111011000	4	4	2	2
1160	GTTGAGGA	2	774	CTTGAGGT	0100000111010111	4	6	2	2
1161	GTTGCAAC	2	775	CTTGCAAG	0100000110111110	4	4	4	2
1162	GTTGCATG	2	776	CTTGCATC	0100000110110001	4	4	2	2
1163	GTTGCTAG	2	777	CTTGCTAC	0100000110001101	4	4	2	2
1164	GTTGCTTC	2	778	CTTGCTTG	0100000110000010	4	2	2	2
1165	GTTGGAAG	2	779	CTTGGAAC	0100000101111101	4	6	2	2
1166	GTTGGATC	2	780	CTTGGATG	0100000101110010	4	4	2	2
1167	GTTGGTAC	2	781	CTTGGTAG	0100000101001110	4	4	2	2
1168	GTTGGTTG	2	782	CTTGGTTC	0100000101000001	4	4	0	2
1169	GTTGTCCT	2	783	CTTGTCCA	0100000100101000	4	2	2	2
1170	GTTGTCGA	2	784	CTTGTCGT	0100000100100111	4	4	2	2
1171	GTTGTGCA	2	785	CTTGTGCT	0100000100011011	4	4	2	2
1172	GTTGTGGT	2	786	CTTGTGGA	0100000100010100	4	4	0	2
1173	TAATCCGG	2	1175	TAATCGGC	0011110010100101	4	4	4	2
1174	TAATCGCG	2	1175	TAATCGGC	0011110010011001	4	4	4	2
1175	TAATCGGC	2	1173	TAATCCGG	0011110010010110	4	4	4	2
1176	TAATGCCG	2	1177	TAATGCGC	0011110001101001	4	4	4	2
1177	TAATGCGC	2	1173	TAATCCGG	0011110001100110	4	4	4	2
1178	TAATGGCC	2	1174	TAATCGCG	0011110001011010	4	4	4	2
1179	TACCAACG	2	1	AACCAACC	0011101011111001	4	4	6	2
1180	TACCAAGC	2	2	AACCAAGG	0011101011110110	4	4	6	2
1181	TACCATCC	2	3	AACCATCG	0011101011001010	4	2	6	2
1182	TACCATGG	2	4	AACCATGC	0011101011000101	4	4	4	2
1183	TACCGCAA	2	5	AACCGCAT	0011101001101111	4	4	6	2
1184	TACCGCTT	2	6	AACCGCTA	0011101001100000	4	2	4	2
1185	TACCGGAT	2	7	AACCGGAA	0011101001011100	4	4	4	2
1186	TACCGGTA	2	8	AACCGGTT	0011101001010011	4	4	4	2
1187	TACCTACC	2	9	AACCTACG	0011101000111010	4	2	6	2
1188	TACCTAGG	2	10	AACCTAGC	0011101000110101	4	4	4	2
1189	TACCTTCG	2	11	AACCTTCC	0011101000001001	4	2	4	2
1190	TACCTTGC	2	12	AACCTTGG	0011101000000110	4	2	4	2
1191	TACGAACC	2	13	AACGAACG	0011100111111010	4	4	6	2
1192	TACGAAGG	2	14	AACGAAGC	0011100111110101	4	6	4	2
1193	TACGATCG	2	15	AACGATCC	0011100111001001	4	4	4	1
1194	TACGATGC	2	16	AACGATGG	0011100111000110	4	4	4	1
1195	TACGCCAA	2	17	AACGCCAT	0011100110101111	4	4	6	2
1196	TACGCCTT	2	18	AACGCCTA	0011100110100000	4	2	4	2
1197	TACGCGAT	2	19	AACGCGAA	0011100110011100	4	4	4	1
1198	TACGCGTA	2	20	AACGCGTT	0011100110010011	4	4	4	1
1199	TACGGCAT	2	21	AACGGCAA	0011100101101100	4	4	4	2
1200	TACGGCTA	2	22	AACGGCTT	0011100101100011	4	4	4	2
1201	TACGTACG	2	23	AACGTACC	0011100100111001	4	4	4	1
1202	TACGTAGC	2	24	AACGTAGG	0011100100110110	4	4	4	1
1203	TACGTTCC	2	25	AACGTTCG	0011100100001010	4	2	4	2
1204	TACGTTGG	2	26	AACGTTGC	0011100100000101	4	4	2	2
1205	TAGCAACC	2	27	AAGCAACG	0011011011111010	4	4	6	2
1206	TAGCAAGG	2	28	AAGCAAGC	0011011011110101	4	6	4	2
1207	TAGCATCG	2	29	AAGCATCC	0011011011001001	4	4	4	1
1208	TAGCATGC	2	30	AAGCATGG	0011011011000110	4	4	4	1
1209	TAGCCGAT	2	31	AAGCCGAA	0011011010011100	4	4	4	2
1210	TAGCCGTA	2	46	AAGCCGTT	0011011010010011	4	4	4	2
1211	TAGCGCAT	2	47	AAGCGCAA	0011011001101100	4	4	4	1
1212	TAGCGCTA	2	48	AAGCGCTT	0011011001100011	4	4	4	1
1213	TAGCGGAA	2	49	AAGCGGAT	0011011001011111	4	6	4	2
1214	TAGCGGTT	2	50	AAGCGGTA	0011011001010000	4	4	2	2
1215	TAGCTACG	2	51	AAGCTACC	0011011000111001	4	4	4	1
1216	TAGCTAGC	2	52	AAGCTAGG	0011011000110110	4	4	4	1
1217	TAGCTTCC	2	53	AAGCTTCG	0011011000001010	4	2	4	2
1218	TAGCTTGG	2	54	AAGCTTGC	0011011000000101	4	4	2	2
1219	TAGGAACG	2	55	AAGGAACC	0011010111111001	4	6	4	2
1220	TAGGAAGC	2	56	AAGGAAGG	0011010111110110	4	6	4	2
1221	TAGGATCC	2	57	AAGGATCG	0011010111001010	4	4	4	2
1222	TAGGATGG	2	58	AAGGATGC	0011010111000101	4	6	2	2
1223	TAGGCCAT	2	59	AAGGCCAA	0011010110101100	4	4	4	2
1224	TAGGCCTA	2	60	AAGGCCTT	0011010110100011	4	4	4	2
1225	TAGGCGAA	2	61	AAGGCGAT	0011010110011111	4	6	4	2
1226	TAGGCGTT	2	62	AAGGCGTA	0011010110010000	4	4	2	2
1227	TAGGTACC	2	63	AAGGTACG	0011010100111010	4	4	4	2
1228	TAGGTAGG	2	64	AAGGTAGC	0011010100110101	4	6	2	2
1229	TAGGTTCG	2	65	AAGGTTCC	0011010100001001	4	4	2	2
1230	TAGGTTGC	2	66	AAGGTTGG	0011010100000110	4	4	2	2
1231	TATACCGG	2	67	AATACCGC	0011001110100101	4	4	4	2
1232	TATACGCG	2	68	AATACGCC	0011001110011001	4	4	4	1
1233	TATACGGC	2	1231	TATACCGG	0011001110010110	4	4	4	2
1234	TATAGCCG	2	1235	TATAGCGC	0011001101101001	4	4	4	2
1235	TATAGCGC	2	69	AATAGCGG	0011001101100110	4	4	4	1
1236	TATAGGCC	2	70	AATAGGCG	0011001101011010	4	4	4	2
1237	TATTCCGC	2	71	AATTCCGG	0011000010100110	4	2	4	2
1238	TATTCGCC	2	72	AATTCGCG	0011000010011010	4	2	4	2
1239	TATTGCGG	2	75	AATTGCGC	0011000001100101	4	4	2	2
1240	TATTGGCG	2	76	AATTGGCC	0011000001011001	4	4	2	2
1241	TCACACAG	2	77	ACACACAC	0010111011101101	4	4	6	1
1242	TCACACTC	2	78	ACACACTG	0010111011100010	4	2	6	1
1243	TCACAGAC	2	79	ACACAGAG	0010111011011110	4	4	6	1
1244	TCACAGTG	2	80	ACACAGTC	0010111011010001	4	4	4	1
1245	TCACCACT	2	81	ACACCACA	0010111010111000	4	2	6	2
1246	TCACCAGA	2	82	ACACCAGT	0010111010110111	4	4	6	2
1247	TCACCTCA	2	83	ACACCTCT	0010111010001011	4	2	6	2
1248	TCACCTGT	2	84	ACACCTGA	0010111010000100	4	2	4	2
1249	TCACGACA	2	85	ACACGACT	0010111001111011	4	4	6	1
1250	TCACGAGT	2	86	ACACGAGA	0010111001110100	4	4	4	1
1251	TCACGTCT	2	87	ACACGTCA	0010111001001000	4	2	4	1
1252	TCACGTGA	2	88	ACACGTGT	0010111001000111	4	4	4	1
1253	TCACTCAC	2	89	ACACTCAG	0010111000101110	4	2	6	1
1254	TCACTCTG	2	90	ACACTCTC	0010111000100001	4	2	4	1
1255	TCACTGAG	2	91	ACACTGAC	0010111000011101	4	4	4	1
1256	TCACTGTC	2	92	ACACTGTG	0010111000010010	4	2	4	1
1257	TCAGACAC	2	93	ACAGACAG	0010110111101110	4	4	6	1
1258	TCAGACTG	2	94	ACAGACTC	0010110111100001	4	4	4	1
1259	TCAGAGAG	2	95	ACAGAGAC	0010110111011101	4	6	4	1
1260	TCAGAGTC	2	96	ACAGAGTG	0010110111010010	4	4	4	1
1261	TCAGCACA	2	97	ACAGCACT	0010110110111011	4	4	6	1
1262	TCAGCAGT	2	98	ACAGCAGA	0010110110110100	4	4	4	1
1263	TCAGCTCT	2	99	ACAGCTCA	0010110110001000	4	2	4	1
1264	TCAGCTGA	2	100	ACAGCTGT	0010110110000111	4	4	4	1
1265	TCAGGACT	2	101	ACAGGACA	0010110101111000	4	4	4	2
1266	TCAGGAGA	2	102	ACAGGAGT	0010110101110111	4	6	4	2
1267	TCAGGTCA	2	103	ACAGGTCT	0010110101001011	4	4	4	2
1268	TCAGGTGT	2	104	ACAGGTGA	0010110101000100	4	4	2	2
1269	TCAGTCAG	2	105	ACAGTCAC	0010110100101101	4	4	4	1
1270	TCAGTCTC	2	106	ACAGTCTG	0010110100100010	4	2	4	1
1271	TCAGTGAC	2	107	ACAGTGAG	0010110100011110	4	4	4	1
1272	TCAGTGTG	2	108	ACAGTGTC	0010110100010001	4	4	2	1
1273	TCCAACCT	2	109	ACCAACCA	0010101111101000	4	2	6	2
1274	TCCAACGA	2	110	ACCAACGT	0010101111100111	4	4	6	2
1275	TCCAAGCA	2	111	ACCAAGCT	0010101111011011	4	4	6	2
1276	TCCAAGGT	2	112	ACCAAGGA	0010101111010100	4	4	4	2
1277	TCCACAAG	2	113	ACCACAAC	0010101110111101	4	4	6	2
1278	TCCACATC	2	114	ACCACATG	0010101110110010	4	2	6	2
1279	TCCACTAC	2	115	ACCACTAG	0010101110001110	4	2	6	2
1280	TCCACTTG	2	116	ACCACTTC	0010101110000001	4	2	4	2
1281	TCCAGAAC	2	117	ACCAGAAG	0010101101111110	4	4	6	2
1282	TCCAGATG	2	118	ACCAGATC	0010101101110001	4	4	4	2
1283	TCCAGTAG	2	119	ACCAGTAC	0010101101001101	4	4	4	2
1284	TCCAGTTC	2	120	ACCAGTTG	0010101101000010	4	2	4	2
1285	TCCATCCA	2	121	ACCATCCT	0010101100101011	4	2	6	2
1286	TCCATCGT	2	122	ACCATCGA	0010101100100100	4	2	4	2
1287	TCCATGCT	2	123	ACCATGCA	0010101100011000	4	2	4	2
1288	TCCATGGA	2	124	ACCATGGT	0010101100010111	4	4	4	2
1289	TCCTACCA	2	125	ACCTACCT	0010100011101011	4	2	6	2
1290	TCCTACGT	2	126	ACCTACGA	0010100011100100	4	2	4	2
1291	TCCTAGCT	2	127	ACCTAGCA	0010100011011000	4	2	4	2
1292	TCCTAGGA	2	128	ACCTAGGT	0010100011010111	4	4	4	2
1293	TCCTCAAC	2	129	ACCTCAAG	0010100010111110	4	2	6	2
1294	TCCTCATG	2	130	ACCTCATC	0010100010110001	4	2	4	2
1295	TCCTCTAG	2	131	ACCTCTAC	0010100010001101	4	2	4	2
1296	TCCTCTTC	2	132	ACCTCTTG	0010100010000010	4	0	4	2
1297	TCCTGAAG	2	133	ACCTGAAC	0010100001111101	4	4	4	2
1298	TCCTGATC	2	134	ACCTGATG	0010100001110010	4	2	4	2
1299	TCCTGTAC	2	135	ACCTGTAG	0010100001001110	4	2	4	2
1300	TCCTGTTG	2	136	ACCTGTTC	0010100001000001	4	2	2	2
1301	TCCTTCCT	2	137	ACCTTCCA	0010100000101000	4	0	4	2
1302	TCCTTCGA	2	138	ACCTTCGT	0010100000100111	4	2	4	2
1303	TCCTTGCA	2	139	ACCTTGCT	0010100000011011	4	2	4	2
1304	TCCTTGGT	2	140	ACCTTGGA	0010100000010100	4	2	2	2
1305	TCGAACCA	2	141	ACGAACCT	0010011111101011	4	4	6	2
1306	TCGAACGT	2	142	ACGAACGA	0010011111100100	4	4	4	2
1307	TCGAAGCT	2	143	ACGAAGCA	0010011111011000	4	4	4	2
1308	TCGAAGGA	2	144	ACGAAGGT	0010011111010111	4	6	4	2
1309	TCGACAAC	2	145	ACGACAAG	0010011110111110	4	4	6	2
1310	TCGACATG	2	146	ACGACATC	0010011110110001	4	4	4	1
1311	TCGACTAG	2	147	ACGACTAC	0010011110001101	4	4	4	1
1312	TCGACTTC	2	148	ACGACTTG	0010011110000010	4	2	4	2
1313	TCGAGAAG	2	149	ACGAGAAC	0010011101111101	4	6	4	2
1314	TCGAGATC	2	150	ACGAGATG	0010011101110010	4	4	4	1
1315	TCGAGTAC	2	151	ACGAGTAG	0010011101001110	4	4	4	1
1316	TCGAGTTG	2	152	ACGAGTTC	0010011101000001	4	4	2	2
1317	TCGATCCT	2	153	ACGATCCA	0010011100101000	4	2	4	2
1318	TCGATCGA	2	154	ACGATCGT	0010011100100111	4	4	4	1
1319	TCGATGCA	2	155	ACGATGCT	0010011100011011	4	4	4	1
1320	TCGATGGT	2	156	ACGATGGA	0010011100010100	4	4	2	2
1321	TCGTACCT	2	157	ACGTACCA	0010010011101000	4	2	4	2
1322	TCGTACGA	2	158	ACGTACGT	0010010011100111	4	4	4	1
1323	TCGTAGCA	2	159	ACGTAGCT	0010010011011011	4	4	4	1
1324	TCGTAGGT	2	160	ACGTAGGA	0010010011010100	4	4	2	2
1325	TCGTCAAG	2	161	ACGTCAAC	0010010010111101	4	4	4	2
1326	TCGTCATC	2	162	ACGTCATG	0010010010110010	4	2	4	1
1327	TCGTCTAC	2	163	ACGTCTAG	0010010010001110	4	2	4	1
1328	TCGTCTTG	2	164	ACGTCTTC	0010010010000001	4	2	2	2
1329	TCGTGAAC	2	165	ACGTGAAG	0010010001111110	4	4	4	2
1330	TCGTGATG	2	166	ACGTGATC	0010010001110001	4	4	2	1
1331	TCGTGTAG	2	167	ACGTGTAC	0010010001001101	4	4	2	1
1332	TCGTGTTC	2	168	ACGTGTTG	0010010001000010	4	2	2	2
1333	TCGTTCCA	2	169	ACGTTCCT	0010010000101011	4	2	4	2
1334	TCGTTCGT	2	170	ACGTTCGA	0010010000100100	4	2	2	2
1335	TCGTTGCT	2	171	ACGTTGCA	0010010000011000	4	2	2	2
1336	TCGTTGGA	2	172	ACGTTGGT	0010010000010111	4	4	2	2
1337	TCTCACAC	2	173	ACTCACAG	0010001011101110	4	2	6	1
1338	TCTCACTG	2	174	ACTCACTC	0010001011100001	4	2	4	1
1339	TCTCAGAG	2	175	ACTCAGAC	0010001011011101	4	4	4	1
1340	TCTCAGTC	2	176	ACTCAGTG	0010001011010010	4	2	4	1
1341	TCTCCACA	2	177	ACTCCACT	0010001010111011	4	2	6	2
1342	TCTCCAGT	2	178	ACTCCAGA	0010001010110100	4	2	4	2
1343	TCTCCTCT	2	179	ACTCCTCA	0010001010001000	4	0	4	2
1344	TCTCCTGA	2	180	ACTCCTGT	0010001010000111	4	2	4	2
1345	TCTCGACT	2	181	ACTCGACA	0010001001111000	4	2	4	1
1346	TCTCGAGA	2	182	ACTCGAGT	0010001001110111	4	4	4	1
1347	TCTCGTCA	2	183	ACTCGTCT	0010001001001011	4	2	4	1
1348	TCTCGTGT	2	184	ACTCGTGA	0010001001000100	4	2	2	1
1349	TCTCTCAG	2	185	ACTCTCAC	0010001000101101	4	2	4	1
1350	TCTCTCTC	2	186	ACTCTCTG	0010001000100010	4	0	4	1
1351	TCTCTGAC	2	187	ACTCTGAG	0010001000011110	4	2	4	1
1352	TCTCTGTG	2	188	ACTCTGTC	0010001000010001	4	2	2	1
1353	TCTGACAG	2	189	ACTGACAC	0010000111101101	4	4	4	1
1354	TCTGACTC	2	190	ACTGACTG	0010000111100010	4	2	4	1
1355	TCTGAGAC	2	191	ACTGAGAG	0010000111011110	4	4	4	1
1356	TCTGAGTG	2	192	ACTGAGTC	0010000111010001	4	4	2	1
1357	TCTGCACT	2	193	ACTGCACA	0010000110111000	4	2	4	1
1358	TCTGCAGA	2	194	ACTGCAGT	0010000110110111	4	4	4	1
1359	TCTGCTCA	2	195	ACTGCTCT	0010000110001011	4	2	4	1
1360	TCTGCTGT	2	196	ACTGCTGA	0010000110000100	4	2	2	1
1361	TCTGGACA	2	197	ACTGGACT	0010000101111011	4	4	4	2
1362	TCTGGAGT	2	198	ACTGGAGA	0010000101110100	4	4	2	2
1363	TCTGGTCT	2	199	ACTGGTCA	0010000101001000	4	2	2	2
1364	TCTGGTGA	2	200	ACTGGTGT	0010000101000111	4	4	2	2
1365	TCTGTCAC	2	201	ACTGTCAG	0010000100101110	4	2	4	1
1366	TCTGTCTG	2	202	ACTGTCTC	0010000100100001	4	2	2	1
1367	TCTGTGAG	2	203	ACTGTGAC	0010000100011101	4	4	2	1
1368	TCTGTGTC	2	204	ACTGTGTG	0010000100010010	4	2	2	1
1369	TGACACAC	2	205	AGACACAG	0001111011101110	4	4	6	1
1370	TGACACTG	2	206	AGACACTC	0001111011100001	4	4	4	1
1371	TGACAGAG	2	207	AGACAGAC	0001111011011101	4	6	4	1
1372	TGACAGTC	2	208	AGACAGTG	0001111011010010	4	4	4	1
1373	TGACCACA	2	209	AGACCACT	0001111010111011	4	4	6	2
1374	TGACCAGT	2	210	AGACCAGA	0001111010110100	4	4	4	2
1375	TGACCTCT	2	211	AGACCTCA	0001111010001000	4	2	4	2
1376	TGACCTGA	2	212	AGACCTGT	0001111010000111	4	4	4	2
1377	TGACGACT	2	213	AGACGACA	0001111001111000	4	4	4	1
1378	TGACGAGA	2	214	AGACGAGT	0001111001110111	4	6	4	1
1379	TGACGTCA	2	215	AGACGTCT	0001111001001011	4	4	4	1
1380	TGACGTGT	2	216	AGACGTGA	0001111001000100	4	4	2	1
1381	TGACTCAG	2	217	AGACTCAC	0001111000101101	4	4	4	1
1382	TGACTCTC	2	218	AGACTCTG	0001111000100010	4	2	4	1
1383	TGACTGAC	2	219	AGACTGAG	0001111000011110	4	4	4	1
1384	TGACTGTG	2	220	AGACTGTC	0001111000010001	4	4	2	1
1385	TGAGACAG	2	221	AGAGACAC	0001110111101101	4	6	4	1
1386	TGAGACTC	2	222	AGAGACTG	0001110111100010	4	4	4	1
1387	TGAGAGAC	2	223	AGAGAGAG	0001110111011110	4	6	4	1
1388	TGAGAGTG	2	224	AGAGAGTC	0001110111010001	4	6	2	1
1389	TGAGCACT	2	225	AGAGCACA	0001110110111000	4	4	4	1
1390	TGAGCAGA	2	226	AGAGCAGT	0001110110110111	4	6	4	1
1391	TGAGCTCA	2	227	AGAGCTCT	0001110110001011	4	4	4	1
1392	TGAGCTGT	2	228	AGAGCTGA	0001110110000100	4	4	2	1
1393	TGAGGACA	2	229	AGAGGACT	0001110101111011	4	6	4	2
1394	TGAGGAGT	2	230	AGAGGAGA	0001110101110100	4	6	2	2
1395	TGAGGTCT	2	231	AGAGGTCA	0001110101001000	4	4	2	2
1396	TGAGGTGA	2	232	AGAGGTGT	0001110101000111	4	6	2	2
1397	TGAGTCAC	2	233	AGAGTCAG	0001110100101110	4	4	4	1
1398	TGAGTCTG	2	234	AGAGTCTC	0001110100100001	4	4	2	1
1399	TGAGTGAG	2	235	AGAGTGAC	0001110100011101	4	6	2	1
1400	TGAGTGTC	2	236	AGAGTGTG	0001110100010010	4	4	2	1
1401	TGCAACCA	2	237	AGCAACCT	0001101111101011	4	4	6	2
1402	TGCAACGT	2	238	AGCAACGA	0001101111100100	4	4	4	2
1403	TGCAAGCT	2	239	AGCAAGCA	0001101111011000	4	4	4	2
1404	TGCAAGGA	2	240	AGCAAGGT	0001101111010111	4	6	4	2
1405	TGCACAAC	2	241	AGCACAAG	0001101110111110	4	4	6	2
1406	TGCACATG	2	242	AGCACATC	0001101110110001	4	4	4	1
1407	TGCACTAG	2	243	AGCACTAC	0001101110001101	4	4	4	1
1408	TGCACTTC	2	244	AGCACTTG	0001101110000010	4	2	4	2
1409	TGCAGAAG	2	245	AGCAGAAC	0001101101111101	4	6	4	2
1410	TGCAGATC	2	246	AGCAGATG	0001101101110010	4	4	4	1
1411	TGCAGTAC	2	247	AGCAGTAG	0001101101001110	4	4	4	1
1412	TGCAGTTG	2	248	AGCAGTTC	0001101101000001	4	4	2	2
1413	TGCATCCT	2	249	AGCATCCA	0001101100101000	4	2	4	2
1414	TGCATCGA	2	250	AGCATCGT	0001101100100111	4	4	4	1
1415	TGCATGCA	2	251	AGCATGCT	0001101100011011	4	4	4	1
1416	TGCATGGT	2	252	AGCATGGA	0001101100010100	4	4	2	2
1417	TGCTACCT	2	253	AGCTACCA	0001100011101000	4	2	4	2
1418	TGCTACGA	2	254	AGCTACGT	0001100011100111	4	4	4	1
1419	TGCTAGCA	2	255	AGCTAGCT	0001100011011011	4	4	4	1
1420	TGCTAGGT	2	256	AGCTAGGA	0001100011010100	4	4	2	2
1421	TGCTCAAG	2	257	AGCTCAAC	0001100010111101	4	4	4	2
1422	TGCTCATC	2	258	AGCTCATG	0001100010110010	4	2	4	1
1423	TGCTCTAC	2	259	AGCTCTAG	0001100010001110	4	2	4	1
1424	TGCTCTTG	2	260	AGCTCTTC	0001100010000001	4	2	2	2
1425	TGCTGAAC	2	261	AGCTGAAG	0001100001111110	4	4	4	2
1426	TGCTGATG	2	262	AGCTGATC	0001100001110001	4	4	2	1
1427	TGCTGTAG	2	263	AGCTGTAC	0001100001001101	4	4	2	1
1428	TGCTGTTC	2	264	AGCTGTTG	0001100001000010	4	2	2	2
1429	TGCTTCCA	2	265	AGCTTCCT	0001100000101011	4	2	4	2
1430	TGCTTCGT	2	266	AGCTTCGA	0001100000100100	4	2	2	2
1431	TGCTTGCT	2	267	AGCTTGCA	0001100000011000	4	2	2	2
1432	TGCTTGGA	2	268	AGCTTGGT	0001100000010111	4	4	2	2
1433	TGGAACCT	2	269	AGGAACCA	0001011111101000	4	4	4	2
1434	TGGAACGA	2	270	AGGAACGT	0001011111100111	4	6	4	2
1435	TGGAAGCA	2	271	AGGAAGCT	0001011111011011	4	6	4	2
1436	TGGAAGGT	2	272	AGGAAGGA	0001011111010100	4	6	2	2
1437	TGGACAAG	2	273	AGGACAAC	0001011110111101	4	6	4	2
1438	TGGACATC	2	274	AGGACATG	0001011110110010	4	4	4	2
1439	TGGACTAC	2	275	AGGACTAG	0001011110001110	4	4	4	2
1440	TGGACTTG	2	276	AGGACTTC	0001011110000001	4	4	2	2
1441	TGGAGAAC	2	277	AGGAGAAG	0001011101111110	4	6	4	2
1442	TGGAGATG	2	278	AGGAGATC	0001011101110001	4	6	2	2
1443	TGGAGTAG	2	279	AGGAGTAC	0001011101001101	4	6	2	2
1444	TGGAGTTC	2	280	AGGAGTTG	0001011101000010	4	4	2	2
1445	TGGATCCA	2	281	AGGATCCT	0001011100101011	4	4	4	2
1446	TGGATCGT	2	282	AGGATCGA	0001011100100100	4	4	2	2
1447	TGGATGCT	2	283	AGGATGCA	0001011100011000	4	4	2	2
1448	TGGATGGA	2	284	AGGATGGT	0001011100010111	4	6	2	2
1449	TGGTACCA	2	285	AGGTACCT	0001010011101011	4	4	4	2
1450	TGGTACGT	2	286	AGGTACGA	0001010011100100	4	4	2	2
1451	TGGTAGCT	2	287	AGGTAGCA	0001010011011000	4	4	2	2
1452	TGGTAGGA	2	288	AGGTAGGT	0001010011010111	4	6	2	2
1453	TGGTCAAC	2	289	AGGTCAAG	0001010010111110	4	4	4	2
1454	TGGTCATG	2	290	AGGTCATC	0001010010110001	4	4	2	2
1455	TGGTCTAG	2	291	AGGTCTAC	0001010010001101	4	4	2	2
1456	TGGTCTTC	2	292	AGGTCTTG	0001010010000010	4	2	2	2
1457	TGGTGAAG	2	293	AGGTGAAC	0001010001111101	4	6	2	2
1458	TGGTGATC	2	294	AGGTGATG	0001010001110010	4	4	2	2
1459	TGGTGTAC	2	295	AGGTGTAG	0001010001001110	4	4	2	2
1460	TGGTGTTG	2	296	AGGTGTTC	0001010001000001	4	4	0	2
1461	TGGTTCCT	2	297	AGGTTCCA	0001010000101000	4	2	2	2
1462	TGGTTCGA	2	298	AGGTTCGT	0001010000100111	4	4	2	2
1463	TGGTTGCA	2	299	AGGTTGCT	0001010000011011	4	4	2	2
1464	TGGTTGGT	2	300	AGGTTGGA	0001010000010100	4	4	0	2
1465	TGTCACAG	2	301	AGTCACAC	0001001011101101	4	4	4	1
1466	TGTCACTC	2	302	AGTCACTG	0001001011100010	4	2	4	1
1467	TGTCAGAC	2	303	AGTCAGAG	0001001011011110	4	4	4	1
1468	TGTCAGTG	2	304	AGTCAGTC	0001001011010001	4	4	2	1
1469	TGTCCACT	2	305	AGTCCACA	0001001010111000	4	2	4	2
1470	TGTCCAGA	2	306	AGTCCAGT	0001001010110111	4	4	4	2
1471	TGTCCTCA	2	307	AGTCCTCT	0001001010001011	4	2	4	2
1472	TGTCCTGT	2	308	AGTCCTGA	0001001010000100	4	2	2	2
1473	TGTCGACA	2	309	AGTCGACT	0001001001111011	4	4	4	1
1474	TGTCGAGT	2	310	AGTCGAGA	0001001001110100	4	4	2	1
1475	TGTCGTCT	2	311	AGTCGTCA	0001001001001000	4	2	2	1
1476	TGTCGTGA	2	312	AGTCGTGT	0001001001000111	4	4	2	1
1477	TGTCTCAC	2	313	AGTCTCAG	0001001000101110	4	2	4	1
1478	TGTCTCTG	2	314	AGTCTCTC	0001001000100001	4	2	2	1
1479	TGTCTGAG	2	315	AGTCTGAC	0001001000011101	4	4	2	1
1480	TGTCTGTC	2	316	AGTCTGTG	0001001000010010	4	2	2	1
1481	TGTGACAC	2	317	AGTGACAG	0001000111101110	4	4	4	1
1482	TGTGACTG	2	318	AGTGACTC	0001000111100001	4	4	2	1
1483	TGTGAGAG	2	319	AGTGAGAC	0001000111011101	4	6	2	1
1484	TGTGAGTC	2	320	AGTGAGTG	0001000111010010	4	4	2	1
1485	TGTGCACA	2	321	AGTGCACT	0001000110111011	4	4	4	1
1486	TGTGCAGT	2	322	AGTGCAGA	0001000110110100	4	4	2	1
1487	TGTGCTCT	2	323	AGTGCTCA	0001000110001000	4	2	2	1
1488	TGTGCTGA	2	324	AGTGCTGT	0001000110000111	4	4	2	1
1489	TGTGGACT	2	325	AGTGGACA	0001000101111000	4	4	2	2
1490	TGTGGAGA	2	326	AGTGGAGT	0001000101110111	4	6	2	2
1491	TGTGGTCA	2	327	AGTGGTCT	0001000101001011	4	4	2	2
1492	TGTGGTGT	2	328	AGTGGTGA	0001000101000100	4	4	0	2
1493	TGTGTCAG	2	329	AGTGTCAC	0001000100101101	4	4	2	1
1494	TGTGTCTC	2	330	AGTGTCTG	0001000100100010	4	2	2	1
1495	TGTGTGAC	2	331	AGTGTGAG	0001000100011110	4	4	2	1
1496	TGTGTGTG	2	332	AGTGTGTC	0001000100010001	4	4	0	1
1497	TTAACCGG	2	333	ATAACCGC	0000111110100101	4	4	4	2
1498	TTAACGCG	2	334	ATAACGCC	0000111110011001	4	4	4	2
1499	TTAACGGC	2	1497	TTAACCGG	0000111110010110	4	4	4	2
1500	TTAAGCCG	2	1501	TTAAGCGC	0000111101101001	4	4	4	2
1501	TTAAGCGC	2	335	ATAAGCGG	0000111101100110	4	4	4	2
1502	TTAAGGCC	2	336	ATAAGGCG	0000111101011010	4	4	4	2
1503	TTATCCGC	2	337	ATATCCGG	0000110010100110	4	2	4	2
1504	TTATCGCC	2	338	ATATCGCG	0000110010011010	4	2	4	2
1505	TTATGCGG	2	341	ATATGCGC	0000110001100101	4	4	2	2
1506	TTATGGCG	2	342	ATATGGCC	0000110001011001	4	4	2	2
1507	TTCCAACC	2	343	ATCCAACG	0000101011111010	4	2	6	2
1508	TTCCAAGG	2	344	ATCCAAGC	0000101011110101	4	4	4	2
1509	TTCCATCG	2	345	ATCCATCC	0000101011001001	4	2	4	2
1510	TTCCATGC	2	346	ATCCATGG	0000101011000110	4	2	4	2
1511	TTCCGCAT	2	347	ATCCGCAA	0000101001101100	4	2	4	2
1512	TTCCGCTA	2	348	ATCCGCTT	0000101001100011	4	2	4	2
1513	TTCCGGAA	2	349	ATCCGGAT	0000101001011111	4	4	4	2
1514	TTCCGGTT	2	350	ATCCGGTA	0000101001010000	4	2	2	2
1515	TTCCTACG	2	351	ATCCTACC	0000101000111001	4	2	4	2
1516	TTCCTAGC	2	352	ATCCTAGG	0000101000110110	4	2	4	2
1517	TTCCTTCC	2	353	ATCCTTCG	0000101000001010	4	0	4	2
1518	TTCCTTGG	2	354	ATCCTTGC	0000101000000101	4	2	2	2
1519	TTCGAACG	2	355	ATCGAACC	0000100111111001	4	4	4	2
1520	TTCGAAGC	2	356	ATCGAAGG	0000100111110110	4	4	4	2
1521	TTCGATCC	2	357	ATCGATCG	0000100111001010	4	2	4	2
1522	TTCGATGG	2	358	ATCGATGC	0000100111000101	4	4	2	2
1523	TTCGCCAT	2	359	ATCGCCAA	0000100110101100	4	2	4	2
1524	TTCGCCTA	2	360	ATCGCCTT	0000100110100011	4	2	4	2
1525	TTCGCGAA	2	361	ATCGCGAT	0000100110011111	4	4	4	2
1526	TTCGCGTT	2	362	ATCGCGTA	0000100110010000	4	2	2	2
1527	TTCGGCAA	2	363	ATCGGCAT	0000100101101111	4	4	4	2
1528	TTCGGCTT	2	364	ATCGGCTA	0000100101100000	4	2	2	2
1529	TTCGTACC	2	365	ATCGTACG	0000100100111010	4	2	4	2
1530	TTCGTAGG	2	366	ATCGTAGC	0000100100110101	4	4	2	2
1531	TTCGTTCG	2	367	ATCGTTCC	0000100100001001	4	2	2	2
1532	TTCGTTGC	2	368	ATCGTTGG	0000100100000110	4	2	2	2
1533	TTGCAACG	2	369	ATGCAACC	0000011011111001	4	4	4	2
1534	TTGCAAGC	2	370	ATGCAAGG	0000011011110110	4	4	4	2
1535	TTGCATCC	2	371	ATGCATCG	0000011011001010	4	2	4	2
1536	TTGCATGG	2	372	ATGCATGC	0000011011000101	4	4	2	2
1537	TTGCCGAA	2	373	ATGCCGAT	0000011010011111	4	4	4	2
1538	TTGCCGTT	2	374	ATGCCGTA	0000011010010000	4	2	2	2
1539	TTGCGCAA	2	375	ATGCGCAT	0000011001101111	4	4	4	2
1540	TTGCGCTT	2	376	ATGCGCTA	0000011001100000	4	2	2	2
1541	TTGCGGAT	2	377	ATGCGGAA	0000011001011100	4	4	2	2
1542	TTGCGGTA	2	378	ATGCGGTT	0000011001010011	4	4	2	2
1543	TTGCTACC	2	379	ATGCTACG	0000011000111010	4	2	4	2
1544	TTGCTAGG	2	380	ATGCTAGC	0000011000110101	4	4	2	2
1545	TTGCTTCG	2	381	ATGCTTCC	0000011000001001	4	2	2	2
1546	TTGCTTGC	2	382	ATGCTTGG	0000011000000110	4	2	2	2
1547	TTGGAACC	2	383	ATGGAACG	0000010111111010	4	4	4	2
1548	TTGGAAGG	2	384	ATGGAAGC	0000010111110101	4	6	2	2
1549	TTGGATCG	2	385	ATGGATCC	0000010111001001	4	4	2	2
1550	TTGGATGC	2	386	ATGGATGG	0000010111000110	4	4	2	2
1551	TTGGCCAA	2	387	ATGGCCAT	0000010110101111	4	4	4	2
1552	TTGGCCTT	2	388	ATGGCCTA	0000010110100000	4	2	2	2
1553	TTGGCGAT	2	389	ATGGCGAA	0000010110011100	4	4	2	2
1554	TTGGCGTA	2	390	ATGGCGTT	0000010110010011	4	4	2	2
1555	TTGGTACG	2	391	ATGGTACC	0000010100111001	4	4	2	2
1556	TTGGTAGC	2	392	ATGGTAGG	0000010100110110	4	4	2	2
1557	TTGGTTCC	2	393	ATGGTTCG	0000010100001010	4	2	2	2
1558	TTGGTTGG	2	394	ATGGTTGC	0000010100000101	4	4	0	2

## Sheet: Erlich
Index	tag	Dmin	Example of the closest tag	GC	AG	AC	Seq_red
4	AACCATGC	2	TAGCATGC	4	4	6	2
8	AACCGGTT	2	TACCGCTT	4	4	4	2
12	AACCTTGG	2	TACGTTGG	4	4	4	2
16	AACGATGG	2	TACGTTGG	4	6	4	2
20	AACGCGTT	2	TACGCCTT	4	4	4	2
24	AACGTAGG	2	TAGGTAGG	4	6	4	2
28	AAGCAAGC	2	TAGGAAGC	4	6	6	2
48	AAGCGCTT	2	TTGCGCTT	4	4	4	2
52	AAGCTAGG	2	TTGCTAGG	4	6	4	2
56	AAGGAAGG	2	TTGGAAGG	4	8	4	2		Freq	GC	Seq_r
60	AAGGCCTT	2	TTGGCCTT	4	4	4	2		0	0	0
64	AAGGTAGC	2	TTGGTAGC	4	6	4	2		1	0	122
68	AATACGCC	2	TATAGGCC	4	4	6	2		2	0	263
72	AATTCGCG	2	TATTGGCG	4	4	4	2		3	0	0
76	AATTGGCC	2	TATTGGCG	4	4	4	2		4	385	0
80	ACACAGTC	2	TGACAGTC	4	4	6	1		5	0	0
84	ACACCTGA	2	TGACCTGA	4	4	6	2		6	0	0
88	ACACGTGT	2	TGACGTGT	4	4	4	1		7	0	0
92	ACACTGTG	2	TGACTGTG	4	4	4	1		8	0	0
96	ACAGAGTG	2	TGAGAGTG	4	6	4	1
100	ACAGCTGT	2	TGAGCTGT	4	4	4	1
104	ACAGGTGA	2	TGAGGTGA	4	6	4	2
108	ACAGTGTC	2	TGAGTGTC	4	4	4	1
112	ACCAAGGA	2	TGCAAGGA	4	6	6	2
116	ACCACTTC	2	TGCACTTC	4	2	6	2
120	ACCAGTTG	2	TGCAGTTG	4	4	4	2
124	ACCATGGT	2	TGCATGGT	4	4	4	2
128	ACCTAGGT	2	TGCTAGGT	4	4	4	2
132	ACCTCTTG	2	TGCTCTTG	4	2	4	2
136	ACCTGTTC	2	TGCTGTTC	4	2	4	2
140	ACCTTGGA	2	TGCTTGGA	4	4	4	2
144	ACGAAGGT	2	TGGAAGGT	4	6	4	2
148	ACGACTTG	2	TGGACTTG	4	4	4	2
152	ACGAGTTC	2	TGGAGTTC	4	4	4	2
156	ACGATGGA	2	TGGATGGA	4	6	4	2
160	ACGTAGGA	2	TGGTAGGA	4	6	4	2
164	ACGTCTTC	2	TGGTCTTC	4	2	4	2
168	ACGTGTTG	2	TGGTGTTG	4	4	2	2
172	ACGTTGGT	2	TGGTTGGT	4	4	2	2
176	ACTCAGTG	2	TGTCAGTG	4	4	4	1
180	ACTCCTGT	2	TGTCCTGT	4	2	4	2
184	ACTCGTGA	2	TGTCGTGA	4	4	4	1
188	ACTCTGTC	2	TGTCTGTC	4	2	4	1
192	ACTGAGTC	2	TGTGAGTC	4	4	4	1
196	ACTGCTGA	2	TGTGCTGA	4	4	4	1
200	ACTGGTGT	2	TGTGGTGT	4	4	2	2
204	ACTGTGTG	2	TGTGTGTG	4	4	2	1
208	AGACAGTG	2	TGTCAGTG	4	6	4	1
212	AGACCTGT	2	TGTCCTGT	4	4	4	2
216	AGACGTGA	2	TGTCGTGA	4	6	4	1
220	AGACTGTC	2	TGTCTGTC	4	4	4	1
224	AGAGAGTC	2	TGTGAGTC	4	6	4	1
228	AGAGCTGA	2	TGTGCTGA	4	6	4	1
232	AGAGGTGT	2	TGTGGTGT	4	6	2	2
236	AGAGTGTG	2	TGTGTGTG	4	6	2	1
240	AGCAAGGT	2	TGGAAGGT	4	6	4	2
244	AGCACTTG	2	TGGACTTG	4	4	4	2
248	AGCAGTTC	2	TGGAGTTC	4	4	4	2
252	AGCATGGA	2	TGGATGGA	4	6	4	2
256	AGCTAGGA	2	TGGTAGGA	4	6	4	2
260	AGCTCTTC	2	TGGTCTTC	4	2	4	2
264	AGCTGTTG	2	TGGTGTTG	4	4	2	2
268	AGCTTGGT	2	TGGTTGGT	4	4	2	2
272	AGGAAGGA	2	TGGTAGGA	4	8	4	2
276	AGGACTTC	2	TGGTCTTC	4	4	4	2
280	AGGAGTTG	2	TGGTGTTG	4	6	2	2
284	AGGATGGT	2	TGGTTGGT	4	6	2	2
288	AGGTAGGT	2	TGGTTGGT	4	6	2	2
292	AGGTCTTG	2	TGGTGTTG	4	4	2	2
296	AGGTGTTC	2	TGGTGTTG	4	4	2	2
300	AGGTTGGA	2	TGGTTGGT	4	6	2	2
304	AGTCAGTC	2	TGTGAGTC	4	4	4	1
308	AGTCCTGA	2	TGTGCTGA	4	4	4	2
312	AGTCGTGT	2	TGTGGTGT	4	4	2	1
316	AGTCTGTG	2	TGTGTGTG	4	4	2	1
320	AGTGAGTG	2	TGTGTGTG	4	6	2	1
324	AGTGCTGT	2	TGTGGTGT	4	4	2	1
328	AGTGGTGA	2	TGTGGTGT	4	6	2	2
332	AGTGTGTC	2	TGTGTGTG	4	4	2	1
336	ATAAGGCG	2	TTAAGCCG	4	6	4	2
340	ATATGCCG	2	TTAAGCCG	4	4	4	2
344	ATCCAAGC	2	TTCGAAGC	4	4	6	2
348	ATCCGCTT	2	TTGCGCTT	4	2	4	2
352	ATCCTAGG	2	TTGCTAGG	4	4	4	2
356	ATCGAAGG	2	TTGGAAGG	4	6	4	2
360	ATCGCCTT	2	TTGGCCTT	4	2	4	2
364	ATCGGCTA	2	TTCGGCTT	4	4	4	2
368	ATCGTTGG	2	TTCGTTGC	4	4	2	2
372	ATGCATGC	2	TTGCATGG	4	4	4	1
376	ATGCGCTA	2	TTGCGCTT	4	4	4	1
380	ATGCTAGC	2	TTGGTAGC	4	4	4	1
384	ATGGAAGC	2	TTGGTAGC	4	6	4	2
388	ATGGCCTA	2	TTGGCCTT	4	4	4	2
392	ATGGTAGG	2	TTGGTAGC	4	6	2	2
396	ATTACGCG	2	TATACGCG	4	4	4	2
400	ATTAGGCC	2	TATAGGCC	4	4	4	2
404	CAACAGGA	2	GTACAGGA	4	6	6	2
408	CAACCTTC	2	GTACCTTC	4	2	6	2
412	CAACGTTG	2	GTACGTTG	4	4	4	2
416	CAACTGGT	2	GTACTGGT	4	4	4	2
420	CAAGAGGT	2	GTAGAGGT	4	6	4	2
424	CAAGCTTG	2	GTAGCTTG	4	4	4	2
428	CAAGGTTC	2	GTAGGTTC	4	4	4	2
432	CAAGTGGA	2	GTAGTGGA	4	6	4	2
436	CACAAGTC	2	GTCAAGTC	4	4	6	2
440	CACACTGA	2	GTCACTGA	4	4	6	1
444	CACAGTGT	2	GTCAGTGT	4	4	4	1
448	CACATGTG	2	GTCATGTG	4	4	4	1
452	CACTAGTG	2	GTCTAGTG	4	4	4	1
456	CACTCTGT	2	GTCTCTGT	4	2	4	1
460	CACTGTGA	2	GTCTGTGA	4	4	4	1
464	CACTTGTC	2	GTCTTGTC	4	2	4	2
468	CAGAAGTG	2	GTGAAGTG	4	6	4	2
472	CAGACTGT	2	GTGACTGT	4	4	4	1
476	CAGAGTGA	2	GTGAGTGA	4	6	4	1
480	CAGATGTC	2	GTGATGTC	4	4	4	1
484	CAGTAGTC	2	GTGTAGTC	4	4	4	1
488	CAGTCTGA	2	GTGTCTGA	4	4	4	1
492	CAGTGTGT	2	GTGTGTGT	4	4	2	1
496	CAGTTGTG	2	GTGTTGTG	4	4	2	2
500	CATCAGGT	2	GTTCAGGT	4	4	4	2
504	CATCCTTG	2	GTTCCTTG	4	2	4	2
508	CATCGTTC	2	GTTCGTTC	4	2	4	2
512	CATCTGGA	2	GTTCTGGA	4	4	4	2
516	CATGAGGA	2	GTTGAGGA	4	6	4	2
520	CATGCTTC	2	GTTGCTTC	4	2	4	2
524	CATGGTTG	2	GTTGGTTG	4	4	2	2
528	CATGTGGT	2	GTTGTGGT	4	4	2	2
532	CCAACGTA	2	GCAACCTA	4	4	6	2
536	CCAAGGTT	2	GCAAGCTT	4	4	4	2
540	CCAATTGG	2	GCAATAGG	4	4	4	2
544	CCATATGG	2	GCATAAGG	4	4	4	2
548	CCATCGTT	2	GCATCCTT	4	2	4	2
552	CCATGGTA	2	GCATGCTA	4	4	4	2
556	CCGCATAA	2	GCGCTTAA	4	4	6	2
560	CCGGATAT	2	GCGGTTAT	4	4	4	2
564	CCGGTTAA	2	GCGGTTAT	4	4	4	2
568	CCTACCTA	2	GCTTCCTA	4	2	6	2
572	CCTAGCTT	2	GCTTGCTT	4	2	4	2
576	CCTATAGG	2	GCTATAGC	4	4	4	2
580	CCTTAAGG	2	GCTTAAGC	4	4	4	2
584	CCTTCCTT	2	GCTTGCTT	4	0	4	2
588	CCTTGCTA	2	GCTTGCTT	4	2	4	2
592	CGAACCTA	2	GGATCCTA	4	4	6	2
596	CGAAGCTT	2	GGATGCTT	4	4	4	2
600	CGAATAGG	2	GGATTAGG	4	6	4	2
604	CGATAAGG	2	GGATTAGG	4	6	4	2
608	CGATCCTT	2	GGATGCTT	4	2	4	2
612	CGATGCTA	2	GGATGCTT	4	4	4	1
616	CGATTAGC	2	GGATTAGG	4	4	4	2
620	CGCCTTAT	2	GGCCTAAT	4	2	4	2
624	CGCGTAAT	2	GGCCTAAT	4	4	4	2
628	CGGCATAT	2	GCGCATAT	4	4	4	2
632	CGGCTTAA	2	GCGCTTAA	4	4	4	2
636	CGTACCTT	2	GGTACGTT	4	2	4	2
640	CGTAGCTA	2	GGTAGGTA	4	4	4	1
644	CGTATAGC	2	GGTATTGC	4	4	4	1
648	CGTTAAGC	2	GGTTATGC	4	4	4	2
652	CGTTCCTA	2	GGTTCGTA	4	2	4	2
656	CGTTGCTT	2	GGTTGGTT	4	2	2	2
660	CTACACGA	2	GTACAGGA	4	4	6	1
664	CTACCATC	2	GTACCTTC	4	2	6	2
668	CTACGATG	2	GTACGTTG	4	4	4	1
672	CTACTCGT	2	GTACTGGT	4	2	4	1
676	CTAGACGT	2	GTAGAGGT	4	4	4	1
680	CTAGCATG	2	GTAGCTTG	4	4	4	1
684	CTAGGATC	2	GTAGGTTC	4	4	4	2
688	CTAGTCGA	2	GTAGTGGA	4	4	4	1
692	CTCAACTC	2	GTCAAGTC	4	2	6	2
696	CTCACAGA	2	GTCACTGA	4	4	6	1
700	CTCAGAGT	2	GTCAGTGT	4	4	4	1
704	CTCATCTG	2	GTCATGTG	4	2	4	1
708	CTCTACTG	2	GTCTAGTG	4	2	4	1
712	CTCTCAGT	2	GTCTCTGT	4	2	4	1
716	CTCTGAGA	2	GTCTGTGA	4	4	4	1
720	CTCTTCTC	2	GTCTTGTC	4	0	4	2
724	CTGAACTG	2	GTGAAGTG	4	4	4	2
728	CTGACAGT	2	GTGACTGT	4	4	4	1
732	CTGAGAGA	2	GTGAGTGA	4	6	4	1
736	CTGATCTC	2	GTGATGTC	4	2	4	1
740	CTGTACTC	2	GTGTAGTC	4	2	4	1
744	CTGTCAGA	2	GTGTCTGA	4	4	4	1
748	CTGTGAGT	2	GTGTGTGT	4	4	2	1
752	CTGTTCTG	2	GTGTTGTG	4	2	2	2
756	CTTCACGT	2	GTTCAGGT	4	2	4	2
760	CTTCCATG	2	GTTCCTTG	4	2	4	2
764	CTTCGATC	2	GTTCGTTC	4	2	4	2
768	CTTCTCGA	2	GTTCTGGA	4	2	4	2
772	CTTGACGA	2	GTTGAGGA	4	4	4	2
776	CTTGCATC	2	GTTGCTTC	4	2	4	2
780	CTTGGATG	2	GTTGGTTG	4	4	2	2
784	CTTGTCGT	2	GTTGTGGT	4	2	2	2
788	GAACACGA	2	GTACAGGA	4	6	6	2
792	GAACCATC	2	GTACCTTC	4	4	6	2
796	GAACGATG	2	GTACGTTG	4	6	4	2
800	GAACTCGT	2	GTACTGGT	4	4	4	2
804	GAAGACGT	2	GTAGAGGT	4	6	4	2
808	GAAGCATG	2	GTAGCTTG	4	6	4	2
812	GAAGGATC	2	GTAGGTTC	4	6	4	2
816	GAAGTCGA	2	GTAGTGGA	4	6	4	2
820	GACAACTC	2	GTCAAGTC	4	4	6	2
824	GACACAGA	2	GTCACTGA	4	6	6	1
828	GACAGAGT	2	GTCAGTGT	4	6	4	1
832	GACATCTG	2	GTCATGTG	4	4	4	1
836	GACTACTG	2	GTCTAGTG	4	4	4	1
840	GACTCAGT	2	GTCTCTGT	4	4	4	1
844	GACTGAGA	2	GTCTGTGA	4	6	4	1
848	GACTTCTC	2	GTCTTGTC	4	2	4	2
852	GAGAACTG	2	GTGAAGTG	4	6	4	2
856	GAGACAGT	2	GTGACTGT	4	6	4	1
860	GAGAGAGA	2	GTGAGTGA	4	8	4	1
864	GAGATCTC	2	GTGATGTC	4	4	4	1
868	GAGTACTC	2	GTGTAGTC	4	4	4	1
872	GAGTCAGA	2	GTGTCTGA	4	6	4	1
876	GAGTGAGT	2	GTGTGTGT	4	6	2	1
880	GAGTTCTG	2	GTGTTGTG	4	4	2	2
884	GATCACGT	2	GTTCAGGT	4	4	4	1
888	GATCCATG	2	GTTCCTTG	4	4	4	2
892	GATCGATC	2	GTTCGTTC	4	4	4	1
896	GATCTCGA	2	GTTCTGGA	4	4	4	1
900	GATGACGA	2	GTTGAGGA	4	6	4	1
904	GATGCATC	2	GTTGCTTC	4	4	4	1
908	GATGGATG	2	GTTGGTTG	4	6	2	2
912	GATGTCGT	2	GTTGTGGT	4	4	2	1
916	GCAACCTA	2	GGATCCTA	4	4	6	2
920	GCAAGCTT	2	GGATGCTT	4	4	4	2
924	GCAATAGG	2	GGATTAGG	4	6	4	2
928	GCATAAGG	2	GGATTAGG	4	6	4	2
932	GCATCCTT	2	GGATGCTT	4	2	4	2
936	GCATGCTA	2	GGATGCTT	4	4	4	1
940	GCATTAGC	2	GGATTAGG	4	4	4	2
944	GCCGTAAT	2	GGCCTAAT	4	4	4	2
948	GCGCATAT	2	GCGGTTAT	4	4	4	1
952	GCGCTTAA	2	GCGGTTAT	4	4	4	2
956	GCGGTTAT	2	GCGCTTAA	4	4	2	2
960	GCTACCTT	2	GGTACGTT	4	2	4	2
964	GCTAGCTA	2	GGTAGGTA	4	4	4	1
968	GCTATAGC	2	GGTATTGC	4	4	4	1
972	GCTTAAGC	2	GGTTATGC	4	4	4	2
976	GCTTCCTA	2	GGTTCGTA	4	2	4	2
980	GCTTGCTT	2	GGTTGGTT	4	2	2	2
984	GGAACCTT	2	GGTACGTT	4	4	4	2
988	GGAAGCTA	2	GGTAGGTA	4	6	4	2
992	GGAATAGC	2	GGTATTGC	4	6	4	2
996	GGATAAGC	2	GGTTATGC	4	6	4	2
1000	GGATCCTA	2	GGTTCGTA	4	4	4	2
1004	GGATGCTT	2	GGTTGGTT	4	4	2	2
1008	GGATTAGG	2	GGATAAGC	4	6	2	2
1012	GGCCTAAT	2	GCCGTAAT	4	4	4	2
1016	GGCGATAA	4		4	6	4	2
1020	GGTAATGG	2	GGTTATGC	4	6	2	2
1024	GGTACGTT	2	GGTTGGTT	4	4	2	2
1028	GGTAGGTA	2	GGTTGGTT	4	6	2	2
1032	GGTATTGC	2	GGTTATGC	4	4	2	2
1036	GGTTATGC	2	GGTATTGC	4	4	2	2
1040	GGTTCGTA	2	GGTTGGTT	4	4	2	2
1044	GGTTGGTT	2	GGTTCGTA	4	4	0	2
1048	GTACAGGA	2	GTTGAGGA	4	6	4	2
1052	GTACCTTC	2	GTTGCTTC	4	2	4	2
1056	GTACGTTG	2	GTTGGTTG	4	4	2	2
1060	GTACTGGT	2	GTTGTGGT	4	4	2	2
1064	GTAGAGGT	2	GTTGTGGT	4	6	2	2
1068	GTAGCTTG	2	GTTGGTTG	4	4	2	2
1072	GTAGGTTC	2	GTTGGTTG	4	4	2	2
1076	GTAGTGGA	2	GTTGTGGT	4	6	2	2
1080	GTCAAGTC	2	GTGTAGTC	4	4	4	2
1084	GTCACTGA	2	GTGTCTGA	4	4	4	1
1088	GTCAGTGT	2	GTGTGTGT	4	4	2	1
1092	GTCATGTG	2	GTGTTGTG	4	4	2	1
1096	GTCTAGTG	2	GTGTTGTG	4	4	2	1
1100	GTCTCTGT	2	GTGTGTGT	4	2	2	1
1104	GTCTGTGA	2	GTGTGTGT	4	4	2	1
1108	GTCTTGTC	2	GTGTTGTG	4	2	2	2
1112	GTGAAGTG	2	GTGTTGTG	4	6	2	2
1116	GTGACTGT	2	GTGTGTGT	4	4	2	1
1120	GTGAGTGA	2	GTGTGTGT	4	6	2	1
1124	GTGATGTC	2	GTGTTGTG	4	4	2	1
1128	GTGTAGTC	2	GTGTTGTG	4	4	2	1
1132	GTGTCTGA	2	GTGTGTGT	4	4	2	1
1136	GTGTGTGT	2	GTGTCTGA	4	4	0	1
1140	GTGTTGTG	2	GTGTAGTC	4	4	0	2
1144	GTTCAGGT	2	GTTGTGGT	4	4	2	2
1148	GTTCCTTG	2	GTTGGTTG	4	2	2	2
1152	GTTCGTTC	2	GTTGGTTG	4	2	2	2
1156	GTTCTGGA	2	GTTGTGGT	4	4	2	2
1160	GTTGAGGA	2	GTTGTGGT	4	6	2	2
1164	GTTGCTTC	2	GTTGGTTG	4	2	2	2
1168	GTTGGTTG	2	GTTGCTTC	4	4	0	2
1172	GTTGTGGT	2	GTTGAGGA	4	4	0	2
1176	TAATGCCG	2	TTAAGCCG	4	4	4	2
1180	TACCAAGC	2	TTCGAAGC	4	4	6	2
1184	TACCGCTT	2	TTGCGCTT	4	2	4	2
1188	TACCTAGG	2	TTGCTAGG	4	4	4	2
1192	TACGAAGG	2	TTGGAAGG	4	6	4	2
1196	TACGCCTT	2	TTGGCCTT	4	2	4	2
1200	TACGGCTA	2	TTCGGCTT	4	4	4	2
1204	TACGTTGG	2	TTCGTTGC	4	4	2	2
1208	TAGCATGC	2	TTGCATGG	4	4	4	1
1212	TAGCGCTA	2	TTGCGCTT	4	4	4	1
1216	TAGCTAGC	2	TTGGTAGC	4	4	4	1
1220	TAGGAAGC	2	TTGGTAGC	4	6	4	2
1224	TAGGCCTA	2	TTGGCCTT	4	4	4	2
1228	TAGGTAGG	2	TTGGTAGC	4	6	2	2
1232	TATACGCG	2	TATTGGCG	4	4	4	1
1236	TATAGGCC	2	TATTGGCG	4	4	4	2
1240	TATTGGCG	2	TATAGGCC	4	4	2	2
1244	TCACAGTG	2	TGTCAGTG	4	4	4	1
1248	TCACCTGT	2	TGTCCTGT	4	2	4	2
1252	TCACGTGA	2	TGTCGTGA	4	4	4	1
1256	TCACTGTC	2	TGTCTGTC	4	2	4	1
1260	TCAGAGTC	2	TGTGAGTC	4	4	4	1
1264	TCAGCTGA	2	TGTGCTGA	4	4	4	1
1268	TCAGGTGT	2	TGTGGTGT	4	4	2	2
1272	TCAGTGTG	2	TGTGTGTG	4	4	2	1
1276	TCCAAGGT	2	TGGAAGGT	4	4	4	2
1280	TCCACTTG	2	TGGACTTG	4	2	4	2
1284	TCCAGTTC	2	TGGAGTTC	4	2	4	2
1288	TCCATGGA	2	TGGATGGA	4	4	4	2
1292	TCCTAGGA	2	TGGTAGGA	4	4	4	2
1296	TCCTCTTC	2	TGGTCTTC	4	0	4	2
1300	TCCTGTTG	2	TGGTGTTG	4	2	2	2
1304	TCCTTGGT	2	TGGTTGGT	4	2	2	2
1308	TCGAAGGA	2	TGGTAGGA	4	6	4	2
1312	TCGACTTC	2	TGGTCTTC	4	2	4	2
1316	TCGAGTTG	2	TGGTGTTG	4	4	2	2
1320	TCGATGGT	2	TGGTTGGT	4	4	2	2
1324	TCGTAGGT	2	TGGTTGGT	4	4	2	2
1328	TCGTCTTG	2	TGGTGTTG	4	2	2	2
1332	TCGTGTTC	2	TGGTGTTG	4	2	2	2
1336	TCGTTGGA	2	TGGTTGGT	4	4	2	2
1340	TCTCAGTC	2	TGTGAGTC	4	2	4	1
1344	TCTCCTGA	2	TGTGCTGA	4	2	4	2
1348	TCTCGTGT	2	TGTGGTGT	4	2	2	1
1352	TCTCTGTG	2	TGTGTGTG	4	2	2	1
1356	TCTGAGTG	2	TGTGTGTG	4	4	2	1
1360	TCTGCTGT	2	TGTGGTGT	4	2	2	1
1364	TCTGGTGA	2	TGTGGTGT	4	4	2	2
1368	TCTGTGTC	2	TGTGTGTG	4	2	2	1
1372	TGACAGTC	2	TGTGAGTC	4	4	4	1
1376	TGACCTGA	2	TGTGCTGA	4	4	4	2
1380	TGACGTGT	2	TGTGGTGT	4	4	2	1
1384	TGACTGTG	2	TGTGTGTG	4	4	2	1
1388	TGAGAGTG	2	TGTGTGTG	4	6	2	1
1392	TGAGCTGT	2	TGTGGTGT	4	4	2	1
1396	TGAGGTGA	2	TGTGGTGT	4	6	2	2
1400	TGAGTGTC	2	TGTGTGTG	4	4	2	1
1404	TGCAAGGA	2	TGGTAGGA	4	6	4	2
1408	TGCACTTC	2	TGGTCTTC	4	2	4	2
1412	TGCAGTTG	2	TGGTGTTG	4	4	2	2
1416	TGCATGGT	2	TGGTTGGT	4	4	2	2
1420	TGCTAGGT	2	TGGTTGGT	4	4	2	2
1424	TGCTCTTG	2	TGGTGTTG	4	2	2	2
1428	TGCTGTTC	2	TGGTGTTG	4	2	2	2
1432	TGCTTGGA	2	TGGTTGGT	4	4	2	2
1436	TGGAAGGT	2	TGGTTGGT	4	6	2	2
1440	TGGACTTG	2	TGGTGTTG	4	4	2	2
1444	TGGAGTTC	2	TGGTGTTG	4	4	2	2
1448	TGGATGGA	2	TGGTTGGT	4	6	2	2
1452	TGGTAGGA	2	TGGTTGGT	4	6	2	2
1456	TGGTCTTC	2	TGGTGTTG	4	2	2	2
1460	TGGTGTTG	2	TGGTCTTC	4	4	0	2
1464	TGGTTGGT	2	TGGTAGGA	4	4	0	2
1468	TGTCAGTG	2	TGTGTGTG	4	4	2	1
1472	TGTCCTGT	2	TGTGGTGT	4	2	2	2
1476	TGTCGTGA	2	TGTGGTGT	4	4	2	1
1480	TGTCTGTC	2	TGTGTGTG	4	2	2	1
1484	TGTGAGTC	2	TGTGTGTG	4	4	2	1
1488	TGTGCTGA	2	TGTGGTGT	4	4	2	1
1492	TGTGGTGT	2	TGTGCTGA	4	4	0	2
1496	TGTGTGTG	2	TGTGAGTC	4	4	0	1
1500	TTAAGCCG	2	TAATGCCG	4	4	4	2
1504	TTATCGCC	4		4	2	4	2
1508	TTCCAAGG	2	TTGGAAGG	4	4	4	2
1512	TTCCGCTA	2	TTGCGCTT	4	2	4	2
1516	TTCCTAGC	2	TTGGTAGC	4	2	4	2
1520	TTCGAAGC	2	TTGGTAGC	4	4	4	2
1524	TTCGCCTA	2	TTGGCCTT	4	2	4	2
1528	TTCGGCTT	2	TTGGCCTT	4	2	2	2
1532	TTCGTTGC	2	TTGGTAGC	4	2	2	2
1536	TTGCATGG	2	TTGGAAGG	4	4	2	2
1540	TTGCGCTT	2	TTGGCCTT	4	2	2	2
1544	TTGCTAGG	2	TTGGTAGC	4	4	2	2
1548	TTGGAAGG	2	TTGGTAGC	4	6	2	2
1552	TTGGCCTT	2	TTGCGCTT	4	2	2	2
1556	TTGGTAGC	2	TTGGAAGG	4	4	2	2

## Sheet: Craig
Index	Tag	Data tag	XOR tag	Dmin	Example of the closest tag	GC	AG	AC	Seq_red
1	AAAAAT	AAA	A	2	AGGAAT	0	5	5	5
2	AACCAT	ACC	A	2	AGTCAT	2	3	5	2
3	AAGGAT	AGG	A	2	AGGAAT	2	5	3	2
4	AATTAT	ATT	A	2	AGTCAT	0	3	3	2
5	ACACAT	CAC	A	2	AGTCAT	2	3	5	2
6	ACCAAT	CCA	A	2	AGGAAT	2	3	5	2
7	ACGTAT	CGT	A	2	AGGAAT	2	3	3	2
8	ACTGAT	CTG	A	2	AGTCAT	2	3	3	2		Freq	GC	Seq_r
9	AGAGAT	GAG	A	2	AGTCAT	2	5	3	2		0	4	0
10	AGCTAT	GCT	A	2	AGTCAT	2	3	3	2		1	0	0
11	AGGAAT	GGA	A	2	AGTCAT	2	5	3	2		2	20	32
12	AGTCAT	GTC	A	2	AGGAAT	2	3	3	2		3	16	13
13	CAACCT	AAC	C	2	CGGCCT	3	2	5	2		4	0	0
14	CACACT	ACA	C	2	CGTACT	3	2	5	2		5	8	3
15	CAGTCT	AGT	C	2	CGGCCT	3	2	3	2		6	0	0
16	CATGCT	ATG	C	2	CGTACT	3	2	3	2
17	CCAACT	CAA	C	2	CGTACT	3	2	5	2
18	CCCCCT	CCC	C	2	CGGCCT	5	0	5	5
19	CCGGCT	CGG	C	2	CGGCCT	5	2	3	2
20	CCTTCT	CTT	C	2	CGTACT	3	0	3	2
21	CGATCT	GAT	C	2	CGTACT	3	2	3	2
22	CGCGCT	GCG	C	2	CGTACT	5	2	3	2
23	CGGCCT	GGC	C	2	CGTACT	5	2	3	2
24	CGTACT	GTA	C	2	CGGCCT	3	2	3	2
25	GAAGGT	AAG	G	2	GGGGGT	3	5	2	2
26	GACTGT	ACT	G	2	GGTTGT	3	3	2	2
27	GAGAGT	AGA	G	2	GGGGGT	3	5	2	2
28	GATCGT	ATC	G	2	GGTTGT	3	3	2	2
29	GCATGT	CAT	G	2	GGTTGT	3	3	2	2
30	GCCGGT	CCG	G	2	GGGGGT	5	3	2	2
31	GCGCGT	CGC	G	2	GGGGGT	5	3	2	2
32	GCTAGT	CTA	G	2	GGTTGT	3	3	2	2
33	GGAAGT	GAA	G	2	GGTTGT	3	5	2	2
34	GGCCGT	GCC	G	2	GGTTGT	5	3	2	2
35	GGGGGT	GGG	G	2	GGTTGT	5	5	0	5
36	GGTTGT	GTT	G	2	GGGGGT	3	3	0	3
37	TAATTT	AAT	T	2	TGGTTT	0	2	2	3
38	TACGTT	ACG	T	2	TGTGTT	2	2	2	3
39	TAGCTT	AGC	T	2	TGGTTT	2	2	2	3
40	TATATT	ATA	T	2	TGTGTT	0	2	2	3
41	TCAGTT	CAG	T	2	TGTGTT	2	2	2	3
42	TCCTTT	CCT	T	2	TGGTTT	2	0	2	3
43	TCGATT	CGA	T	2	TGGTTT	2	2	2	3
44	TCTCTT	CTC	T	2	TGTGTT	2	0	2	3
45	TGACTT	GAC	T	2	TGTGTT	2	2	2	3
46	TGCATT	GCA	T	2	TGTGTT	2	2	2	3
47	TGGTTT	GGT	T	2	TGTGTT	2	2	0	3
48	TGTGTT	GTG	T	2	TGGTTT	2	2	0	3
