# Supplementary material for: Generalized DNA Barcode Design Based on Hamming Codes
Source: PLoS One. 2012 May 17;7(5):e36852. doi: 10.1371/journal.pone.0036852 (PMC3355179; doi:10.1371/journal.pone.0036852)
Supplement: File S2 — Hamming quaternary codes. This file contains scripts for barcodes analysis: minimal distance can be measured using script “align”. Properties of barcode series can be re-analyzed using script “properties”. Frequencies of the properties are summarized with script “counts”. (XLS) [file pone.0036852.s002.xls]

## Sheet: Coding
This page is functional in Excel, Gnumeric, Libre Office Calc and Google Documents
		Use coding table:
		A	0
		C	1
		G	2
		T	3
Index	Positions:	1	2	3	4	5	6	7
Example:	#132	T	T	G	C	A	A	T
Make manual changes here: ->		3	3	2	1	0	0	3
Parity checks	binary	quaternary
p1	0	0
p2	0	0
p3	0	0
Error pos binary	000
Error pos decimal	0
Error type	0
Correct value is:	------>>>

## Sheet: H4_62
Codes 7,4	p1	p2	d1	p3	d2	p4	Data	Hamming	Sequence	Dmin	GC	Seq_r
0	0	0	0	0	0	0	000	000000	AAAAAA	4	0	6
1	3	0	0	3	1	1	001	300311	TAATCC	4	2	2
2	2	0	0	2	2	2	002	200222	GAAGGG	4	4	3
3	1	0	0	1	3	3	003	100133	CAACTT	4	2	2
4	3	3	1	0	0	1	010	331001	TTCAAC	4	2	2
5	2	3	1	3	1	2	011	231312	GTCTCG	4	4	1
6	1	3	1	2	2	3	012	131223	CTCGGT	4	4	2
7	0	3	1	1	3	0	013	031130	ATCCTA	4	2	2
8	2	2	2	0	0	2	020	222002	GGGAAG	4	4	3
9	1	2	2	3	1	3	021	122313	CGGTCT	4	4	2
10	0	2	2	2	2	0	022	022220	AGGGGA	4	4	4
11	3	2	2	1	3	1	023	322131	TGGCTC	4	4	2
12	1	1	3	0	0	3	030	113003	CCTAAT	4	2	2
13	0	1	3	3	1	0	031	013310	ACTTCA	4	2	2
14	3	1	3	2	2	1	032	313221	TCTGGC	4	4	2
15	2	1	3	1	3	2	033	213132	GCTCTG	4	4	1
									Epicentre codes
									CGTGAT	4	3	1
									ACATCG	4	3	1
									GCCTAA	4	3	2
									TGGTCA	4	3	2
									CACTGT	4	3	1
									ATTGGC	3	3	2
									GATCTG	3	3	1
									TCAAGT	4	2	2
									CTGATC	4	3	1
									AAGCTA	3	2	2
									GTAGCC	3	4	2
									TACAAG	4	2	2
									Filtered H(6,2) codes
									ACTTCA	4	2	2
									ATCCTA	4	2	2
									CAACTT	4	2	2
									CCTAAT	4	2	2
									CGGTCT	4	4	2
									CTCGGT	4	4	2
									GCTCTG	4	4	1
									GTCTCG	4	4	1
									TAATCC	4	2	2
									TCTGGC	4	4	2
									TGGCTC	4	4	2
									TTCAAC	4	2	2
									Filtered H(6,2) codes with GT transposition
									ACGGCA	4	4	2
									AGCCGA	4	4	2
									CAACGG	4	4	2
									CCGAAG	4	4	2
									CGCTTG	4	4	2
									CTTGCG	4	4	2
									GAAGCC	4	4	2
									GCGTTC	4	4	2
									GGCAAC	4	4	2
									GTTCGC	4	4	2
									TCGCGT	4	4	1
									TGCGCT	4	4	1
									Filtered H(6,2) codes with AC transposition
									AATCCT	4	2	2
									ACCATT	4	2	2
									AGGTAT	4	2	2
									ATAGGT	4	2	2
									CATTAC	4	2	2
									CTAATC	4	2	2
									GATATG	4	2	1
									GTATAG	4	2	1
									TATGGA	4	2	2
									TCCTAA	4	2	2
									TGGATA	4	2	2
									TTACCA	4	2	2

## Sheet: H4_63
Codes 7,4	p1	p2	d1	p3	d2	d3		Sequence	Dmin	GC	Seq_red	Illumina	Dmin	GC	Seq_red
1	0	0	0	0	0	0	000000	AAAAAA	3	0	6	ATCACG	3	3	1
2	0	3	0	3	0	1	030301	ATATAC	3	1	1	CGATGT	3	3	1
3	0	2	0	2	0	2	020202	AGAGAG	3	3	1	TTAGGC	3	3	2
4	0	1	0	1	0	3	010103	ACACAT	3	2	1	TGACCA	3	3	2
5	3	0	0	3	1	0	300310	TAATCA	3	1	2	ACAGTG	3	3	1
6	3	3	0	2	1	1	330211	TTAGCC	3	3	2	GCCAAT	3	3	2
7	3	2	0	1	1	2	320112	TGACCG	3	4	2	CAGATC	3	3	1
8	3	1	0	0	1	3	310013	TCAACT	3	2	2	ACTTGA	3	2	2
9	2	0	0	2	2	0	200220	GAAGGA	3	3	2	GATCAG	3	3	1
10	2	3	0	1	2	1	230121	GTACGC	3	4	1	TAGCTT	3	2	2
11	2	2	0	0	2	2	220022	GGAAGG	3	4	3	GGCTAC	2	4	2				H4 Frequencies	GC	Seq_r
12	2	1	0	3	2	3	210323	GCATGT	3	3	1	CTTGTA	3	2	2				0	1	0
13	1	0	0	1	3	0	100130	CAACTA	3	2	2	AGTCAA	3	2	2				1	3	21
14	1	3	0	0	3	1	130031	CTAATC	3	2	2	AGTTCC	3	3	2				2	18	31
15	1	2	0	3	3	2	120332	CGATTG	3	3	2	ATGTCA	3	2	1				3	26	8
16	1	1	0	2	3	3	110233	CCAGTT	3	3	2	CCGTCC	3	5	2				4	9	3
17	3	3	1	0	0	0	331000	TTCAAA	3	1	3	GTAGAG	3	3	1				5	3	0
18	3	2	1	3	0	1	321301	TGCTAC	3	3	1	GTCCGC	3	5	2				6	4	1
19	3	1	1	2	0	2	311202	TCCGAG	3	4	2	GTGAAA	3	2	3				7	0	0
20	3	0	1	1	0	3	301103	TACCAT	3	2	2	GTGGCC	3	5	2				8	0	0
21	2	3	1	3	1	0	231310	GTCTCA	3	3	1	GTTTCG	3	3	3				Illumina set
22	2	2	1	2	1	1	221211	GGCGCC	3	6	2	CGTACG	3	4	1				0	1	0
23	2	1	1	1	1	2	211112	GCCCCG	3	6	4	GAGTGG	3	4	2				1	1	17
24	2	0	1	0	1	3	201013	GACACT	3	3	1	GGTAGC	3	4	2				2	13	26
25	1	3	1	2	2	0	131220	CTCGGA	3	4	2	ACTGAT	3	2	1				3	20	3
26	1	2	1	1	2	1	121121	CGCCGC	3	6	2	ATGAGC	3	3	1				4	8	2
27	1	1	1	0	2	2	111022	CCCAGG	3	5	3	ATTCCT	3	2	2				5	5	0
28	1	0	1	3	2	3	101323	CACTGT	3	3	1	CAAAAG	3	2	4				6	0	0
29	0	3	1	1	3	0	031130	ATCCTA	3	2	2	CAACTA	3	2	2				7	0	0
30	0	2	1	0	3	1	021031	AGCATC	3	3	1	CACCGG	3	5	2				8	0	0
31	0	1	1	3	3	2	011332	ACCTTG	3	3	2	CACGAT	2	3	1
32	0	0	1	2	3	3	001233	AACGTT	3	2	2	CACTCA	3	3	1
33	2	2	2	0	0	0	222000	GGGAAA	3	3	3	CAGGCG	3	5	2
34	2	1	2	3	0	1	212301	GCGTAC	3	4	1	CATGGC	3	4	2
35	2	0	2	2	0	2	202202	GAGGAG	3	4	2	CATTTT	3	1	4
36	2	3	2	1	0	3	232103	GTGCAT	3	3	1	CCAACA	3	3	2
37	1	2	2	3	1	0	122310	CGGTCA	3	4	2	CGGAAT	3	3	2
38	1	1	2	2	1	1	112211	CCGGCC	3	6	3	CTAGCT	3	3	1
39	1	0	2	1	1	2	102112	CAGCCG	3	5	2	CTATAC	3	2	1
40	1	3	2	0	1	3	132013	CTGACT	3	3	1	CTCAGA	3	3	1
41	0	2	2	2	2	0	022220	AGGGGA	3	4	4	GACGAC	2	4	1
42	0	1	2	1	2	1	012121	ACGCGC	3	5	1	TAATCG	3	2	2
43	0	0	2	0	2	2	002022	AAGAGG	3	3	2	TACAGC	3	3	1
44	0	3	2	3	2	3	032323	ATGTGT	3	2	1	TATAAT	3	0	2
45	3	2	2	1	3	0	322130	TGGCTA	3	3	2	TCATTC	3	2	2
46	3	1	2	0	3	1	312031	TCGATC	3	3	1	TCCCGA	3	4	3
47	3	0	2	3	3	2	302332	TAGTTG	3	2	2	TCGAAG	3	3	2
48	3	3	2	2	3	3	332233	TTGGTT	3	2	3	TCGGCA	3	4	2
49	1	1	3	0	0	0	113000	CCTAAA	3	2	3
50	1	0	3	3	0	1	103301	CATTAC	3	2	2
51	1	3	3	2	0	2	133202	CTTGAG	3	3	2
52	1	2	3	1	0	3	123103	CGTCAT	3	3	1
53	0	1	3	3	1	0	013310	ACTTCA	3	2	2
54	0	0	3	2	1	1	003211	AATGCC	3	3	2
55	0	3	3	1	1	2	033112	ATTCCG	3	3	2
56	0	2	3	0	1	3	023013	AGTACT	3	2	1
57	3	1	3	2	2	0	313220	TCTGGA	3	3	2
58	3	0	3	1	2	1	303121	TATCGC	3	3	1
59	3	3	3	0	2	2	333022	TTTAGG	3	2	3								64
60	3	2	3	3	2	3	323323	TGTTGT	3	2	2
61	2	1	3	1	3	0	213130	GCTCTA	3	3	1
62	2	0	3	0	3	1	203031	GATATC	3	2	1
63	2	3	3	3	3	2	233332	GTTTTG	3	2	4
64	2	2	3	2	3	3	223233	GGTGTT	3	3	2
								Filtered by GC and Seq_redundancy
								Sequence	Dmin	GC	Seq_red
1								ATATAC	3	1	1
2								TAATCA	3	1	2
3								TTCAAA	3	1	3
4								ACACAT	3	2	1
5								ATGTGT	3	2	1
6								AGTACT	3	2	1
7								GATATC	3	2	1
8								TCAACT	3	2	2
9								CAACTA	3	2	2
10								CTAATC	3	2	2
11								TACCAT	3	2	2
12								ATCCTA	3	2	2
13								AACGTT	3	2	2
14								TAGTTG	3	2	2
15								CATTAC	3	2	2
16								ACTTCA	3	2	2
17								TGTTGT	3	2	2
18								TTGGTT	3	2	3
19								CCTAAA	3	2	3
20								TTTAGG	3	2	3
21								AGAGAG	3	3	1
22								GCATGT	3	3	1
23								TGCTAC	3	3	1
24								GTCTCA	3	3	1
25								GACACT	3	3	1
26								CACTGT	3	3	1
27								AGCATC	3	3	1
28								GTGCAT	3	3	1
29								CTGACT	3	3	1
30								TCGATC	3	3	1
31								CGTCAT	3	3	1
32								TATCGC	3	3	1
33								GCTCTA	3	3	1
34								TTAGCC	3	3	2
35								GAAGGA	3	3	2
36								CGATTG	3	3	2
37								CCAGTT	3	3	2
38								ACCTTG	3	3	2
39								AAGAGG	3	3	2
40								TGGCTA	3	3	2
41								CTTGAG	3	3	2
42								AATGCC	3	3	2
43								ATTCCG	3	3	2
44								TCTGGA	3	3	2
45								GGTGTT	3	3	2
46								GGGAAA	3	3	3
47								GTACGC	3	4	1
48								GCGTAC	3	4	1
49								TGACCG	3	4	2
50								TCCGAG	3	4	2
51								CTCGGA	3	4	2
52								GAGGAG	3	4	2
53								CGGTCA	3	4	2
54								GGAAGG	3	4	3
55								ACGCGC	3	5	1
56								CAGCCG	3	5	2
57								CCCAGG	3	5	3

## Sheet: H4_74
Codes 7,4	p1	p2	d1	p3	d2	d3	d4	Sequence	Dmin	GC	AG	AC	Seq_r
1	0	0	0	0	0	0	0	AAAAAAA	3	0	7	7	7
2	3	3	0	3	0	0	1	TTATAAC	3	1	3	4	3
3	2	2	0	2	0	0	2	GGAGAAG	3	4	7	3	3
4	1	1	0	1	0	0	3	CCACAAT	3	3	3	6	3
5	0	3	0	3	0	1	0	ATATACA	3	1	4	5	1
6	3	2	0	2	0	1	1	TGAGACC	3	4	4	4	2
7	2	1	0	1	0	1	2	GCACACG	3	5	4	5	1
8	1	0	0	0	0	1	3	CAAAACT	3	2	4	6	4
9	0	2	0	2	0	2	0	AGAGAGA	3	3	7	4	1			Freq	GC	AG	AC	Seq_r
10	3	1	0	1	0	2	1	TCACAGC	3	4	3	5	1			0	2	16	2	0
11	2	0	0	0	0	2	2	GAAAAGG	3	3	7	4	5			1	14	0	14	76
12	1	3	0	3	0	2	3	CTATAGT	3	2	3	3	1			2	42	0	42	60
13	0	1	0	1	0	3	0	ACACATA	3	2	4	6	1			3	70	112	70	68
14	3	0	0	0	0	3	1	TAAAATC	3	1	4	5	4			4	70	112	70	32
15	2	3	0	3	0	3	2	GTATATG	3	2	4	2	1			5	42	0	42	12
16	1	2	0	2	0	3	3	CGAGATT	3	3	4	3	2			6	14	0	14	4
17	3	0	0	3	1	0	0	TAATCAA	3	1	4	5	3			7	2	16	2	4
18	2	3	0	2	1	0	1	GTAGCAC	3	4	4	4	1
19	1	2	0	1	1	0	2	CGACCAG	3	5	4	5	2
20	0	1	0	0	1	0	3	ACAACAT	3	2	4	6	2
21	3	3	0	2	1	1	0	TTAGCCA	3	3	3	4	3
22	2	2	0	1	1	1	1	GGACCCC	3	6	3	5	5
23	1	1	0	0	1	1	2	CCAACCG	3	5	3	6	4
24	0	0	0	3	1	1	3	AAATCCT	3	2	3	5	4
25	3	2	0	1	1	2	0	TGACCGA	3	4	4	4	2
26	2	1	0	0	1	2	1	GCAACGC	3	5	4	5	2
27	1	0	0	3	1	2	2	CAATCGG	3	4	4	4	3
28	0	3	0	2	1	2	3	ATAGCGT	3	3	4	3	1
29	3	1	0	0	1	3	0	TCAACTA	3	2	3	5	2
30	2	0	0	3	1	3	1	GAATCTC	3	3	3	4	2
31	1	3	0	2	1	3	2	CTAGCTG	3	4	3	3	1
32	0	2	0	1	1	3	3	AGACCTT	3	3	3	4	3
33	2	0	0	2	2	0	0	GAAGGAA	3	3	7	4	4
34	1	3	0	1	2	0	1	CTACGAC	3	4	3	5	1
35	0	2	0	0	2	0	2	AGAAGAG	3	3	7	4	2
36	3	1	0	3	2	0	3	TCATGAT	3	2	3	3	1
37	2	3	0	1	2	1	0	GTACGCA	3	4	4	4	1
38	1	2	0	0	2	1	1	CGAAGCC	3	5	4	5	3
39	0	1	0	3	2	1	2	ACATGCG	3	4	4	4	1
40	3	0	0	2	2	1	3	TAAGGCT	3	3	4	3	3
41	2	2	0	0	2	2	0	GGAAGGA	3	4	7	3	4
42	1	1	0	3	2	2	1	CCATGGC	3	5	3	4	3
43	0	0	0	2	2	2	2	AAAGGGG	3	4	7	3	6
44	3	3	0	1	2	2	3	TTACGGT	3	3	3	2	3
45	2	1	0	3	2	3	0	GCATGTA	3	3	4	3	1
46	1	0	0	2	2	3	1	CAAGGTC	3	4	4	4	3
47	0	3	0	1	2	3	2	ATACGTG	3	3	4	3	1
48	3	2	0	0	2	3	3	TGAAGTT	3	2	4	2	3
49	1	0	0	1	3	0	0	CAACTAA	3	2	4	6	3
50	0	3	0	0	3	0	1	ATAATAC	3	1	4	5	2
51	3	2	0	3	3	0	2	TGATTAG	3	2	4	2	2
52	2	1	0	2	3	0	3	GCAGTAT	3	3	4	3	1
53	1	3	0	0	3	1	0	CTAATCA	3	2	3	5	2
54	0	2	0	3	3	1	1	AGATTCC	3	3	3	4	3
55	3	1	0	2	3	1	2	TCAGTCG	3	4	3	3	1
56	2	0	0	1	3	1	3	GAACTCT	3	3	3	4	2
57	1	2	0	3	3	2	0	CGATTGA	3	3	4	3	2
58	0	1	0	2	3	2	1	ACAGTGC	3	4	4	4	1
59	3	0	0	1	3	2	2	TAACTGG	3	3	4	3	3
60	2	3	0	0	3	2	3	GTAATGT	3	2	4	2	2
61	1	1	0	2	3	3	0	CCAGTTA	3	3	3	4	3
62	0	0	0	1	3	3	1	AAACTTC	3	2	3	5	4
63	3	3	0	0	3	3	2	TTAATTG	3	1	3	2	4
64	2	2	0	3	3	3	3	GGATTTT	3	2	3	1	5
65	3	3	1	0	0	0	0	TTCAAAA	3	1	4	5	5
66	2	2	1	3	0	0	1	GGCTAAC	3	4	4	4	3
67	1	1	1	2	0	0	2	CCCGAAG	3	5	4	5	4
68	0	0	1	1	0	0	3	AACCAAT	3	2	4	6	4
69	3	2	1	3	0	1	0	TGCTACA	3	3	3	4	1
70	2	1	1	2	0	1	1	GCCGACC	3	6	3	5	3
71	1	0	1	1	0	1	2	CACCACG	3	5	3	6	2
72	0	3	1	0	0	1	3	ATCAACT	3	2	3	5	2
73	3	1	1	2	0	2	0	TCCGAGA	3	4	4	4	2
74	2	0	1	1	0	2	1	GACCAGC	3	5	4	5	2
75	1	3	1	0	0	2	2	CTCAAGG	3	4	4	4	3
76	0	2	1	3	0	2	3	AGCTAGT	3	3	4	3	1
77	3	0	1	1	0	3	0	TACCATA	3	2	3	5	2
78	2	3	1	0	0	3	1	GTCAATC	3	3	3	4	2
79	1	2	1	3	0	3	2	CGCTATG	3	4	3	3	1
80	0	1	1	2	0	3	3	ACCGATT	3	3	3	4	3
81	2	3	1	3	1	0	0	GTCTCAA	3	3	3	4	2
82	1	2	1	2	1	0	1	CGCGCAC	3	6	3	5	1
83	0	1	1	1	1	0	2	ACCCCAG	3	5	3	6	4
84	3	0	1	0	1	0	3	TACACAT	3	2	3	5	1
85	2	2	1	2	1	1	0	GGCGCCA	3	6	4	4	3
86	1	1	1	1	1	1	1	CCCCCCC	3	7	0	7	7
87	0	0	1	0	1	1	2	AACACCG	3	4	4	6	3
88	3	3	1	3	1	1	3	TTCTCCT	3	3	0	3	3
89	2	1	1	1	1	2	0	GCCCCGA	3	6	3	5	4
90	1	0	1	0	1	2	1	CACACGC	3	5	3	6	1
91	0	3	1	3	1	2	2	ATCTCGG	3	4	3	3	2
92	3	2	1	2	1	2	3	TGCGCGT	3	5	3	2	1
93	2	0	1	0	1	3	0	GACACTA	3	3	4	5	1
94	1	3	1	3	1	3	1	CTCTCTC	3	4	0	4	1
95	0	2	1	2	1	3	2	AGCGCTG	3	5	4	3	1
96	3	1	1	1	1	3	3	TCCCCTT	3	4	0	4	5
97	1	3	1	2	2	0	0	CTCGGAA	3	4	4	4	3
98	0	2	1	1	2	0	1	AGCCGAC	3	5	4	5	2
99	3	1	1	0	2	0	2	TCCAGAG	3	4	4	4	2
100	2	0	1	3	2	0	3	GACTGAT	3	3	4	3	1
101	1	2	1	1	2	1	0	CGCCGCA	3	6	3	5	2
102	0	1	1	0	2	1	1	ACCAGCC	3	5	3	6	3
103	3	0	1	3	2	1	2	TACTGCG	3	4	3	3	1
104	2	3	1	2	2	1	3	GTCGGCT	3	5	3	2	2
105	1	1	1	0	2	2	0	CCCAGGA	3	5	4	5	4
106	0	0	1	3	2	2	1	AACTGGC	3	4	4	4	3
107	3	3	1	2	2	2	2	TTCGGGG	3	5	4	1	5
108	2	2	1	1	2	2	3	GGCCGGT	3	6	4	2	4
109	1	0	1	3	2	3	0	CACTGTA	3	3	3	4	1
110	0	3	1	2	2	3	1	ATCGGTC	3	4	3	3	2
111	3	2	1	1	2	3	2	TGCCGTG	3	5	3	2	2
112	2	1	1	0	2	3	3	GCCAGTT	3	4	3	3	3
113	0	3	1	1	3	0	0	ATCCTAA	3	2	3	5	3
114	3	2	1	0	3	0	1	TGCATAC	3	3	3	4	1
115	2	1	1	3	3	0	2	GCCTTAG	3	4	3	3	3
116	1	0	1	2	3	0	3	CACGTAT	3	3	3	4	1
117	0	2	1	0	3	1	0	AGCATCA	3	3	4	5	1
118	3	1	1	3	3	1	1	TCCTTCC	3	4	0	4	4
119	2	0	1	2	3	1	2	GACGTCG	3	5	4	3	1
120	1	3	1	1	3	1	3	CTCCTCT	3	4	0	4	2
121	0	1	1	3	3	2	0	ACCTTGA	3	3	3	4	3
122	3	0	1	2	3	2	1	TACGTGC	3	4	3	3	1
123	2	3	1	1	3	2	2	GTCCTGG	3	5	3	2	3
124	1	2	1	0	3	2	3	CGCATGT	3	4	3	3	1
125	0	0	1	2	3	3	0	AACGTTA	3	2	4	4	3
126	3	3	1	1	3	3	1	TTCCTTC	3	3	0	3	4
127	2	2	1	0	3	3	2	GGCATTG	3	4	4	2	3
128	1	1	1	3	3	3	3	CCCTTTT	3	3	0	3	6
129	2	2	2	0	0	0	0	GGGAAAA	3	3	7	4	6
130	1	1	2	3	0	0	1	CCGTAAC	3	4	3	5	3
131	0	0	2	2	0	0	2	AAGGAAG	3	3	7	4	4
132	3	3	2	1	0	0	3	TTGCAAT	3	2	3	3	3
133	2	1	2	3	0	1	0	GCGTACA	3	4	4	4	1
134	1	0	2	2	0	1	1	CAGGACC	3	5	4	5	3
135	0	3	2	1	0	1	2	ATGCACG	3	4	4	4	1
136	3	2	2	0	0	1	3	TGGAACT	3	3	4	3	3
137	2	0	2	2	0	2	0	GAGGAGA	3	4	7	3	2
138	1	3	2	1	0	2	1	CTGCAGC	3	5	3	4	1
139	0	2	2	0	0	2	2	AGGAAGG	3	4	7	3	4
140	3	1	2	3	0	2	3	TCGTAGT	3	3	3	2	1
141	2	3	2	1	0	3	0	GTGCATA	3	3	4	3	1
142	1	2	2	0	0	3	1	CGGAATC	3	4	4	4	3
143	0	1	2	3	0	3	2	ACGTATG	3	3	4	3	1
144	3	0	2	2	0	3	3	TAGGATT	3	2	4	2	3
145	1	2	2	3	1	0	0	CGGTCAA	3	4	4	4	3
146	0	1	2	2	1	0	1	ACGGCAC	3	5	4	5	2
147	3	0	2	1	1	0	2	TAGCCAG	3	4	4	4	2
148	2	3	2	0	1	0	3	GTGACAT	3	3	4	3	1
149	1	1	2	2	1	1	0	CCGGCCA	3	6	3	5	4
150	0	0	2	1	1	1	1	AAGCCCC	3	5	3	6	5
151	3	3	2	0	1	1	2	TTGACCG	3	4	3	3	3
152	2	2	2	3	1	1	3	GGGTCCT	3	5	3	2	4
153	1	0	2	1	1	2	0	CAGCCGA	3	5	4	5	2
154	0	3	2	0	1	2	1	ATGACGC	3	4	4	4	1
155	3	2	2	3	1	2	2	TGGTCGG	3	5	4	1	3
156	2	1	2	2	1	2	3	GCGGCGT	3	6	4	2	2
157	1	3	2	0	1	3	0	CTGACTA	3	3	3	4	1
158	0	2	2	3	1	3	1	AGGTCTC	3	4	3	3	2
159	3	1	2	2	1	3	2	TCGGCTG	3	5	3	2	2
160	2	0	2	1	1	3	3	GAGCCTT	3	4	3	3	3
161	0	2	2	2	2	0	0	AGGGGAA	3	4	7	3	5
162	3	1	2	1	2	0	1	TCGCGAC	3	5	3	4	1
163	2	0	2	0	2	0	2	GAGAGAG	3	4	7	3	1
164	1	3	2	3	2	0	3	CTGTGAT	3	3	3	2	1
165	0	1	2	1	2	1	0	ACGCGCA	3	5	4	5	1
166	3	0	2	0	2	1	1	TAGAGCC	3	4	4	4	2
167	2	3	2	3	2	1	2	GTGTGCG	3	5	4	1	1
168	1	2	2	2	2	1	3	CGGGGCT	3	6	4	2	4
169	0	0	2	0	2	2	0	AAGAGGA	3	3	7	4	3
170	3	3	2	3	2	2	1	TTGTGGC	3	4	3	1	3
171	2	2	2	2	2	2	2	GGGGGGG	3	7	7	0	7
172	1	1	2	1	2	2	3	CCGCGGT	3	6	3	3	3
173	0	3	2	3	2	3	0	ATGTGTA	3	2	4	2	1
174	3	2	2	2	2	3	1	TGGGGTC	3	5	4	1	4
175	2	1	2	1	2	3	2	GCGCGTG	3	6	4	2	1
176	1	0	2	0	2	3	3	CAGAGTT	3	3	4	3	2
177	3	2	2	1	3	0	0	TGGCTAA	3	3	4	3	3
178	2	1	2	0	3	0	1	GCGATAC	3	4	4	4	1
179	1	0	2	3	3	0	2	CAGTTAG	3	3	4	3	2
180	0	3	2	2	3	0	3	ATGGTAT	3	2	4	2	2
181	3	1	2	0	3	1	0	TCGATCA	3	3	3	4	1
182	2	0	2	3	3	1	1	GAGTTCC	3	4	3	3	3
183	1	3	2	2	3	1	2	CTGGTCG	3	5	3	2	2
184	0	2	2	1	3	1	3	AGGCTCT	3	4	3	3	2
185	3	0	2	3	3	2	0	TAGTTGA	3	2	4	2	2
186	2	3	2	2	3	2	1	GTGGTGC	3	5	4	1	2
187	1	2	2	1	3	2	2	CGGCTGG	3	6	4	2	3
188	0	1	2	0	3	2	3	ACGATGT	3	3	4	3	1
189	3	3	2	2	3	3	0	TTGGTTA	3	2	3	1	4
190	2	2	2	1	3	3	1	GGGCTTC	3	5	3	2	4
191	1	1	2	0	3	3	2	CCGATTG	3	4	3	3	3
192	0	0	2	3	3	3	3	AAGTTTT	3	1	3	2	5
193	1	1	3	0	0	0	0	CCTAAAA	3	2	4	6	5
194	0	0	3	3	0	0	1	AATTAAC	3	1	4	5	4
195	3	3	3	2	0	0	2	TTTGAAG	3	2	4	2	4
196	2	2	3	1	0	0	3	GGTCAAT	3	3	4	3	3
197	1	0	3	3	0	1	0	CATTACA	3	2	3	5	2
198	0	3	3	2	0	1	1	ATTGACC	3	3	3	4	3
199	3	2	3	1	0	1	2	TGTCACG	3	4	3	3	1
200	2	1	3	0	0	1	3	GCTAACT	3	3	3	4	2
201	1	3	3	2	0	2	0	CTTGAGA	3	3	4	3	2
202	0	2	3	1	0	2	1	AGTCAGC	3	4	4	4	1
203	3	1	3	0	0	2	2	TCTAAGG	3	3	4	3	3
204	2	0	3	3	0	2	3	GATTAGT	3	2	4	2	2
205	1	2	3	1	0	3	0	CGTCATA	3	3	3	4	1
206	0	1	3	0	0	3	1	ACTAATC	3	2	3	5	2
207	3	0	3	3	0	3	2	TATTATG	3	1	3	2	2
208	2	3	3	2	0	3	3	GTTGATT	3	2	3	1	3
209	0	1	3	3	1	0	0	ACTTCAA	3	2	3	5	3
210	3	0	3	2	1	0	1	TATGCAC	3	3	3	4	1
211	2	3	3	1	1	0	2	GTTCCAG	3	4	3	3	3
212	1	2	3	0	1	0	3	CGTACAT	3	3	3	4	1
213	0	0	3	2	1	1	0	AATGCCA	3	3	4	5	3
214	3	3	3	1	1	1	1	TTTCCCC	3	4	0	4	6
215	2	2	3	0	1	1	2	GGTACCG	3	5	4	3	3
216	1	1	3	3	1	1	3	CCTTCCT	3	4	0	4	4
217	0	3	3	1	1	2	0	ATTCCGA	3	3	3	4	3
218	3	2	3	0	1	2	1	TGTACGC	3	4	3	3	1
219	2	1	3	3	1	2	2	GCTTCGG	3	5	3	2	3
220	1	0	3	2	1	2	3	CATGCGT	3	4	3	3	1
221	0	2	3	0	1	3	0	AGTACTA	3	2	4	4	1
222	3	1	3	3	1	3	1	TCTTCTC	3	3	0	3	2
223	2	0	3	2	1	3	2	GATGCTG	3	4	4	2	1
224	1	3	3	1	1	3	3	CTTCCTT	3	3	0	3	4
225	3	1	3	2	2	0	0	TCTGGAA	3	3	4	3	3
226	2	0	3	1	2	0	1	GATCGAC	3	4	4	4	1
227	1	3	3	0	2	0	2	CTTAGAG	3	3	4	3	2
228	0	2	3	3	2	0	3	AGTTGAT	3	2	4	2	2
229	3	0	3	1	2	1	0	TATCGCA	3	3	3	4	1
230	2	3	3	0	2	1	1	GTTAGCC	3	4	3	3	3
231	1	2	3	3	2	1	2	CGTTGCG	3	5	3	2	2
232	0	1	3	2	2	1	3	ACTGGCT	3	4	3	3	2
233	3	3	3	0	2	2	0	TTTAGGA	3	2	4	2	4
234	2	2	3	3	2	2	1	GGTTGGC	3	5	4	1	4
235	1	1	3	2	2	2	2	CCTGGGG	3	6	4	2	5
236	0	0	3	1	2	2	3	AATCGGT	3	3	4	3	3
237	3	2	3	3	2	3	0	TGTTGTA	3	2	3	1	2
238	2	1	3	2	2	3	1	GCTGGTC	3	5	3	2	2
239	1	0	3	1	2	3	2	CATCGTG	3	4	3	3	1
240	0	3	3	0	2	3	3	ATTAGTT	3	1	3	2	3
241	2	1	3	1	3	0	0	GCTCTAA	3	3	3	4	2
242	1	0	3	0	3	0	1	CATATAC	3	2	3	5	1
243	0	3	3	3	3	0	2	ATTTTAG	3	1	3	2	4
244	3	2	3	2	3	0	3	TGTGTAT	3	2	3	1	1
245	2	0	3	0	3	1	0	GATATCA	3	2	4	4	1
246	1	3	3	3	3	1	1	CTTTTCC	3	3	0	3	5
247	0	2	3	2	3	1	2	AGTGTCG	3	4	4	2	1
248	3	1	3	1	3	1	3	TCTCTCT	3	3	0	3	1
249	2	3	3	3	3	2	0	GTTTTGA	3	2	3	1	4
250	1	2	3	2	3	2	1	CGTGTGC	3	5	3	2	1
251	0	1	3	1	3	2	2	ACTCTGG	3	4	3	3	2
252	3	0	3	0	3	2	3	TATATGT	3	1	3	2	1
253	2	2	3	2	3	3	0	GGTGTTA	3	3	4	1	3
254	1	1	3	1	3	3	1	CCTCTTC	3	4	0	4	3
255	0	0	3	0	3	3	2	AATATTG	3	1	4	3	3
256	3	3	3	3	3	3	3	TTTTTTT	3	0	0	0	7
Filtered by GC
Codes 7,4	p1	p2	d1	p3	d2	d3	d4	Sequence	Dmin	GC	AG	AC	Seq_r		AC transposed
2	3	3	0	3	0	0	1	TTATAAC	3	1	3	4	3		TTCTCCA
63	3	3	0	0	3	3	2	TTAATTG	3	1	3	2	4		TTCCTTG
192	0	0	2	3	3	3	3	AAGTTTT	3	1	3	2	5		CCGTTTT
207	3	0	3	3	0	3	2	TATTATG	3	1	3	2	2		TCTTCTG
240	0	3	3	0	2	3	3	ATTAGTT	3	1	3	2	3		CTTCGTT
243	0	3	3	3	3	0	2	ATTTTAG	3	1	3	2	4		CTTTTCG
252	3	0	3	0	3	2	3	TATATGT	3	1	3	2	1		TCTCTGT
12	1	3	0	3	0	2	3	CTATAGT	3	2	3	3	1		ATCTCGT
24	0	0	0	3	1	1	3	AAATCCT	3	2	3	5	4		CCCTAAT
29	3	1	0	0	1	3	0	TCAACTA	3	2	3	5	2		TACCATC
36	3	1	0	3	2	0	3	TCATGAT	3	2	3	3	1		TACTGCT
53	1	3	0	0	3	1	0	CTAATCA	3	2	3	5	2		ATCCTAC
62	0	0	0	1	3	3	1	AAACTTC	3	2	3	5	4		CCCATTA
64	2	2	0	3	3	3	3	GGATTTT	3	2	3	1	5		GGCTTTT
72	0	3	1	0	0	1	3	ATCAACT	3	2	3	5	2		CTACCAT
77	3	0	1	1	0	3	0	TACCATA	3	2	3	5	2		TCAACTC
84	3	0	1	0	1	0	3	TACACAT	3	2	3	5	1		TCACACT
113	0	3	1	1	3	0	0	ATCCTAA	3	2	3	5	3		CTAATCC
132	3	3	2	1	0	0	3	TTGCAAT	3	2	3	3	3		TTGACCT
189	3	3	2	2	3	3	0	TTGGTTA	3	2	3	1	4		TTGGTTC
197	1	0	3	3	0	1	0	CATTACA	3	2	3	5	2		ACTTCAC
206	0	1	3	0	0	3	1	ACTAATC	3	2	3	5	2		CATCCTA
208	2	3	3	2	0	3	3	GTTGATT	3	2	3	1	3		GTTGCTT
209	0	1	3	3	1	0	0	ACTTCAA	3	2	3	5	3		CATTACC
237	3	2	3	3	2	3	0	TGTTGTA	3	2	3	1	2		TGTTGTC
242	1	0	3	0	3	0	1	CATATAC	3	2	3	5	1		ACTCTCA
244	3	2	3	2	3	0	3	TGTGTAT	3	2	3	1	1		TGTGTCT
249	2	3	3	3	3	2	0	GTTTTGA	3	2	3	1	4		GTTTTGC
4	1	1	0	1	0	0	3	CCACAAT	3	3	3	6	3		AACACCT
21	3	3	0	2	1	1	0	TTAGCCA	3	3	3	4	3		TTCGAAC
30	2	0	0	3	1	3	1	GAATCTC	3	3	3	4	2		GCCTATA
32	0	2	0	1	1	3	3	AGACCTT	3	3	3	4	3		CGCAATT
44	3	3	0	1	2	2	3	TTACGGT	3	3	3	2	3		TTCAGGT
54	0	2	0	3	3	1	1	AGATTCC	3	3	3	4	3		CGCTTAA
56	2	0	0	1	3	1	3	GAACTCT	3	3	3	4	2		GCCATAT
61	1	1	0	2	3	3	0	CCAGTTA	3	3	3	4	3		AACGTTC
69	3	2	1	3	0	1	0	TGCTACA	3	3	3	4	1		TGATCAC
78	2	3	1	0	0	3	1	GTCAATC	3	3	3	4	2		GTACCTA
80	0	1	1	2	0	3	3	ACCGATT	3	3	3	4	3		CAAGCTT
81	2	3	1	3	1	0	0	GTCTCAA	3	3	3	4	2		GTATACC
109	1	0	1	3	2	3	0	CACTGTA	3	3	3	4	1		ACATGTC
114	3	2	1	0	3	0	1	TGCATAC	3	3	3	4	1		TGACTCA
116	1	0	1	2	3	0	3	CACGTAT	3	3	3	4	1		ACAGTCT
121	0	1	1	3	3	2	0	ACCTTGA	3	3	3	4	3		CAATTGC
140	3	1	2	3	0	2	3	TCGTAGT	3	3	3	2	1		TAGTCGT
157	1	3	2	0	1	3	0	CTGACTA	3	3	3	4	1		ATGCATC
164	1	3	2	3	2	0	3	CTGTGAT	3	3	3	2	1		ATGTGCT
181	3	1	2	0	3	1	0	TCGATCA	3	3	3	4	1		TAGCTAC
198	0	3	3	2	0	1	1	ATTGACC	3	3	3	4	3		CTTGCAA
200	2	1	3	0	0	1	3	GCTAACT	3	3	3	4	2		GATCCAT
205	1	2	3	1	0	3	0	CGTCATA	3	3	3	4	1		AGTACTC
210	3	0	3	2	1	0	1	TATGCAC	3	3	3	4	1		TCTGACA
212	1	2	3	0	1	0	3	CGTACAT	3	3	3	4	1		AGTCACT
217	0	3	3	1	1	2	0	ATTCCGA	3	3	3	4	3		CTTAAGC
229	3	0	3	1	2	1	0	TATCGCA	3	3	3	4	1		TCTAGAC
241	2	1	3	1	3	0	0	GCTCTAA	3	3	3	4	2		GATATCC
10	3	1	0	1	0	2	1	TCACAGC	3	4	3	5	1		TACACGA
31	1	3	0	2	1	3	2	CTAGCTG	3	4	3	3	1		ATCGATG
34	1	3	0	1	2	0	1	CTACGAC	3	4	3	5	1		ATCAGCA
55	3	1	0	2	3	1	2	TCAGTCG	3	4	3	3	1		TACGTAG
79	1	2	1	3	0	3	2	CGCTATG	3	4	3	3	1		AGATCTG
91	0	3	1	3	1	2	2	ATCTCGG	3	4	3	3	2		CTATAGG
103	3	0	1	3	2	1	2	TACTGCG	3	4	3	3	1		TCATGAG
110	0	3	1	2	2	3	1	ATCGGTC	3	4	3	3	2		CTAGGTA
112	2	1	1	0	2	3	3	GCCAGTT	3	4	3	3	3		GAACGTT
115	2	1	1	3	3	0	2	GCCTTAG	3	4	3	3	3		GAATTCG
122	3	0	1	2	3	2	1	TACGTGC	3	4	3	3	1		TCAGTGA
124	1	2	1	0	3	2	3	CGCATGT	3	4	3	3	1		AGACTGT
130	1	1	2	3	0	0	1	CCGTAAC	3	4	3	5	3		AAGTCCA
151	3	3	2	0	1	1	2	TTGACCG	3	4	3	3	3		TTGCAAG
158	0	2	2	3	1	3	1	AGGTCTC	3	4	3	3	2		CGGTATA
160	2	0	2	1	1	3	3	GAGCCTT	3	4	3	3	3		GCGAATT
170	3	3	2	3	2	2	1	TTGTGGC	3	4	3	1	3		TTGTGGA
182	2	0	2	3	3	1	1	GAGTTCC	3	4	3	3	3		GCGTTAA
184	0	2	2	1	3	1	3	AGGCTCT	3	4	3	3	2		CGGATAT
191	1	1	2	0	3	3	2	CCGATTG	3	4	3	3	3		AAGCTTG
199	3	2	3	1	0	1	2	TGTCACG	3	4	3	3	1		TGTACAG
211	2	3	3	1	1	0	2	GTTCCAG	3	4	3	3	3		GTTAACG
218	3	2	3	0	1	2	1	TGTACGC	3	4	3	3	1		TGTCAGA
220	1	0	3	2	1	2	3	CATGCGT	3	4	3	3	1		ACTGAGT
230	2	3	3	0	2	1	1	GTTAGCC	3	4	3	3	3		GTTCGAA
232	0	1	3	2	2	1	3	ACTGGCT	3	4	3	3	2		CATGGAT
239	1	0	3	1	2	3	2	CATCGTG	3	4	3	3	1		ACTAGTG
251	0	1	3	1	3	2	2	ACTCTGG	3	4	3	3	2		CATATGG
23	1	1	0	0	1	1	2	CCAACCG	3	5	3	6	4		AACCAAG
42	1	1	0	3	2	2	1	CCATGGC	3	5	3	4	3		AACTGGA
71	1	0	1	1	0	1	2	CACCACG	3	5	3	6	2		ACAACAG
83	0	1	1	1	1	0	2	ACCCCAG	3	5	3	6	4		CAAAACG
90	1	0	1	0	1	2	1	CACACGC	3	5	3	6	1		ACACAGA
92	3	2	1	2	1	2	3	TGCGCGT	3	5	3	2	1		TGAGAGT
102	0	1	1	0	2	1	1	ACCAGCC	3	5	3	6	3		CAACGAA
104	2	3	1	2	2	1	3	GTCGGCT	3	5	3	2	2		GTAGGAT
111	3	2	1	1	2	3	2	TGCCGTG	3	5	3	2	2		TGAAGTG
123	2	3	1	1	3	2	2	GTCCTGG	3	5	3	2	3		GTAATGG
138	1	3	2	1	0	2	1	CTGCAGC	3	5	3	4	1		ATGACGA
150	0	0	2	1	1	1	1	AAGCCCC	3	5	3	6	5		CCGAAAA
152	2	2	2	3	1	1	3	GGGTCCT	3	5	3	2	4		GGGTAAT
159	3	1	2	2	1	3	2	TCGGCTG	3	5	3	2	2		TAGGATG
162	3	1	2	1	2	0	1	TCGCGAC	3	5	3	4	1		TAGAGCA
183	1	3	2	2	3	1	2	CTGGTCG	3	5	3	2	2		ATGGTAG
190	2	2	2	1	3	3	1	GGGCTTC	3	5	3	2	4		GGGATTA
219	2	1	3	3	1	2	2	GCTTCGG	3	5	3	2	3		GATTAGG
231	1	2	3	3	2	1	2	CGTTGCG	3	5	3	2	2		AGTTGAG
238	2	1	3	2	2	3	1	GCTGGTC	3	5	3	2	2		GATGGTA
250	1	2	3	2	3	2	1	CGTGTGC	3	5	3	2	1		AGTGTGA
22	2	2	0	1	1	1	1	GGACCCC	3	6	3	5	5		GGCAAAA
70	2	1	1	2	0	1	1	GCCGACC	3	6	3	5	3		GAAGCAA
82	1	2	1	2	1	0	1	CGCGCAC	3	6	3	5	1		AGAGACA
89	2	1	1	1	1	2	0	GCCCCGA	3	6	3	5	4		GAAAAGC
101	1	2	1	1	2	1	0	CGCCGCA	3	6	3	5	2		AGAAGAC
149	1	1	2	2	1	1	0	CCGGCCA	3	6	3	5	4		AAGGAAC
172	1	1	2	1	2	2	3	CCGCGGT	3	6	3	3	3		AAGAGGT
5	0	3	0	3	0	1	0	ATATACA	3	1	4	5	1		CTCTCAC
14	3	0	0	0	0	3	1	TAAAATC	3	1	4	5	4		TCCCCTA
17	3	0	0	3	1	0	0	TAATCAA	3	1	4	5	3		TCCTACC
50	0	3	0	0	3	0	1	ATAATAC	3	1	4	5	2		CTCCTCA
65	3	3	1	0	0	0	0	TTCAAAA	3	1	4	5	5		TTACCCC
194	0	0	3	3	0	0	1	AATTAAC	3	1	4	5	4		CCTTCCA
255	0	0	3	0	3	3	2	AATATTG	3	1	4	3	3		CCTCTTG
8	1	0	0	0	0	1	3	CAAAACT	3	2	4	6	4		ACCCCAT
13	0	1	0	1	0	3	0	ACACATA	3	2	4	6	1		CACACTC
15	2	3	0	3	0	3	2	GTATATG	3	2	4	2	1		GTCTCTG
20	0	1	0	0	1	0	3	ACAACAT	3	2	4	6	2		CACCACT
48	3	2	0	0	2	3	3	TGAAGTT	3	2	4	2	3		TGCCGTT
49	1	0	0	1	3	0	0	CAACTAA	3	2	4	6	3		ACCATCC
51	3	2	0	3	3	0	2	TGATTAG	3	2	4	2	2		TGCTTCG
60	2	3	0	0	3	2	3	GTAATGT	3	2	4	2	2		GTCCTGT
68	0	0	1	1	0	0	3	AACCAAT	3	2	4	6	4		CCAACCT
125	0	0	1	2	3	3	0	AACGTTA	3	2	4	4	3		CCAGTTC
144	3	0	2	2	0	3	3	TAGGATT	3	2	4	2	3		TCGGCTT
173	0	3	2	3	2	3	0	ATGTGTA	3	2	4	2	1		CTGTGTC
180	0	3	2	2	3	0	3	ATGGTAT	3	2	4	2	2		CTGGTCT
185	3	0	2	3	3	2	0	TAGTTGA	3	2	4	2	2		TCGTTGC
193	1	1	3	0	0	0	0	CCTAAAA	3	2	4	6	5		AATCCCC
195	3	3	3	2	0	0	2	TTTGAAG	3	2	4	2	4		TTTGCCG
204	2	0	3	3	0	2	3	GATTAGT	3	2	4	2	2		GCTTCGT
221	0	2	3	0	1	3	0	AGTACTA	3	2	4	4	1		CGTCATC
228	0	2	3	3	2	0	3	AGTTGAT	3	2	4	2	2		CGTTGCT
233	3	3	3	0	2	2	0	TTTAGGA	3	2	4	2	4		TTTCGGC
245	2	0	3	0	3	1	0	GATATCA	3	2	4	4	1		GCTCTAC
16	1	2	0	2	0	3	3	CGAGATT	3	3	4	3	2		AGCGCTT
28	0	3	0	2	1	2	3	ATAGCGT	3	3	4	3	1		CTCGAGT
40	3	0	0	2	2	1	3	TAAGGCT	3	3	4	3	3		TCCGGAT
45	2	1	0	3	2	3	0	GCATGTA	3	3	4	3	1		GACTGTC
47	0	3	0	1	2	3	2	ATACGTG	3	3	4	3	1		CTCAGTG
52	2	1	0	2	3	0	3	GCAGTAT	3	3	4	3	1		GACGTCT
57	1	2	0	3	3	2	0	CGATTGA	3	3	4	3	2		AGCTTGC
59	3	0	0	1	3	2	2	TAACTGG	3	3	4	3	3		TCCATGG
76	0	2	1	3	0	2	3	AGCTAGT	3	3	4	3	1		CGATCGT
93	2	0	1	0	1	3	0	GACACTA	3	3	4	5	1		GCACATC
100	2	0	1	3	2	0	3	GACTGAT	3	3	4	3	1		GCATGCT
117	0	2	1	0	3	1	0	AGCATCA	3	3	4	5	1		CGACTAC
136	3	2	2	0	0	1	3	TGGAACT	3	3	4	3	3		TGGCCAT
141	2	3	2	1	0	3	0	GTGCATA	3	3	4	3	1		GTGACTC
143	0	1	2	3	0	3	2	ACGTATG	3	3	4	3	1		CAGTCTG
148	2	3	2	0	1	0	3	GTGACAT	3	3	4	3	1		GTGCACT
176	1	0	2	0	2	3	3	CAGAGTT	3	3	4	3	2		ACGCGTT
177	3	2	2	1	3	0	0	TGGCTAA	3	3	4	3	3		TGGATCC
179	1	0	2	3	3	0	2	CAGTTAG	3	3	4	3	2		ACGTTCG
188	0	1	2	0	3	2	3	ACGATGT	3	3	4	3	1		CAGCTGT
196	2	2	3	1	0	0	3	GGTCAAT	3	3	4	3	3		GGTACCT
201	1	3	3	2	0	2	0	CTTGAGA	3	3	4	3	2		ATTGCGC
203	3	1	3	0	0	2	2	TCTAAGG	3	3	4	3	3		TATCCGG
213	0	0	3	2	1	1	0	AATGCCA	3	3	4	5	3		CCTGAAC
225	3	1	3	2	2	0	0	TCTGGAA	3	3	4	3	3		TATGGCC
227	1	3	3	0	2	0	2	CTTAGAG	3	3	4	3	2		ATTCGCG
236	0	0	3	1	2	2	3	AATCGGT	3	3	4	3	3		CCTAGGT
253	2	2	3	2	3	3	0	GGTGTTA	3	3	4	1	3		GGTGTTC
6	3	2	0	2	0	1	1	TGAGACC	3	4	4	4	2		TGCGCAA
18	2	3	0	2	1	0	1	GTAGCAC	3	4	4	4	1		GTCGACA
25	3	2	0	1	1	2	0	TGACCGA	3	4	4	4	2		TGCAAGC
27	1	0	0	3	1	2	2	CAATCGG	3	4	4	4	3		ACCTAGG
37	2	3	0	1	2	1	0	GTACGCA	3	4	4	4	1		GTCAGAC
39	0	1	0	3	2	1	2	ACATGCG	3	4	4	4	1		CACTGAG
46	1	0	0	2	2	3	1	CAAGGTC	3	4	4	4	3		ACCGGTA
58	0	1	0	2	3	2	1	ACAGTGC	3	4	4	4	1		CACGTGA
66	2	2	1	3	0	0	1	GGCTAAC	3	4	4	4	3		GGATCCA
73	3	1	1	2	0	2	0	TCCGAGA	3	4	4	4	2		TAAGCGC
75	1	3	1	0	0	2	2	CTCAAGG	3	4	4	4	3		ATACCGG
87	0	0	1	0	1	1	2	AACACCG	3	4	4	6	3		CCACAAG
97	1	3	1	2	2	0	0	CTCGGAA	3	4	4	4	3		ATAGGCC
99	3	1	1	0	2	0	2	TCCAGAG	3	4	4	4	2		TAACGCG
106	0	0	1	3	2	2	1	AACTGGC	3	4	4	4	3		CCATGGA
127	2	2	1	0	3	3	2	GGCATTG	3	4	4	2	3		GGACTTG
133	2	1	2	3	0	1	0	GCGTACA	3	4	4	4	1		GAGTCAC
135	0	3	2	1	0	1	2	ATGCACG	3	4	4	4	1		CTGACAG
142	1	2	2	0	0	3	1	CGGAATC	3	4	4	4	3		AGGCCTA
145	1	2	2	3	1	0	0	CGGTCAA	3	4	4	4	3		AGGTACC
147	3	0	2	1	1	0	2	TAGCCAG	3	4	4	4	2		TCGAACG
154	0	3	2	0	1	2	1	ATGACGC	3	4	4	4	1		CTGCAGA
166	3	0	2	0	2	1	1	TAGAGCC	3	4	4	4	2		TCGCGAA
178	2	1	2	0	3	0	1	GCGATAC	3	4	4	4	1		GAGCTCA
202	0	2	3	1	0	2	1	AGTCAGC	3	4	4	4	1		CGTACGA
223	2	0	3	2	1	3	2	GATGCTG	3	4	4	2	1		GCTGATG
226	2	0	3	1	2	0	1	GATCGAC	3	4	4	4	1		GCTAGCA
247	0	2	3	2	3	1	2	AGTGTCG	3	4	4	2	1		CGTGTAG
7	2	1	0	1	0	1	2	GCACACG	3	5	4	5	1		GACACAG
19	1	2	0	1	1	0	2	CGACCAG	3	5	4	5	2		AGCAACG
26	2	1	0	0	1	2	1	GCAACGC	3	5	4	5	2		GACCAGA
38	1	2	0	0	2	1	1	CGAAGCC	3	5	4	5	3		AGCCGAA
67	1	1	1	2	0	0	2	CCCGAAG	3	5	4	5	4		AAAGCCG
74	2	0	1	1	0	2	1	GACCAGC	3	5	4	5	2		GCAACGA
95	0	2	1	2	1	3	2	AGCGCTG	3	5	4	3	1		CGAGATG
98	0	2	1	1	2	0	1	AGCCGAC	3	5	4	5	2		CGAAGCA
105	1	1	1	0	2	2	0	CCCAGGA	3	5	4	5	4		AAACGGC
107	3	3	1	2	2	2	2	TTCGGGG	3	5	4	1	5		TTAGGGG
119	2	0	1	2	3	1	2	GACGTCG	3	5	4	3	1		GCAGTAG
134	1	0	2	2	0	1	1	CAGGACC	3	5	4	5	3		ACGGCAA
146	0	1	2	2	1	0	1	ACGGCAC	3	5	4	5	2		CAGGACA
153	1	0	2	1	1	2	0	CAGCCGA	3	5	4	5	2		ACGAAGC
155	3	2	2	3	1	2	2	TGGTCGG	3	5	4	1	3		TGGTAGG
165	0	1	2	1	2	1	0	ACGCGCA	3	5	4	5	1		CAGAGAC
167	2	3	2	3	2	1	2	GTGTGCG	3	5	4	1	1		GTGTGAG
174	3	2	2	2	2	3	1	TGGGGTC	3	5	4	1	4		TGGGGTA
186	2	3	2	2	3	2	1	GTGGTGC	3	5	4	1	2		GTGGTGA
215	2	2	3	0	1	1	2	GGTACCG	3	5	4	3	3		GGTCAAG
234	2	2	3	3	2	2	1	GGTTGGC	3	5	4	1	4		GGTTGGA
85	2	2	1	2	1	1	0	GGCGCCA	3	6	4	4	3		GGAGAAC
108	2	2	1	1	2	2	3	GGCCGGT	3	6	4	2	4		GGAAGGT
156	2	1	2	2	1	2	3	GCGGCGT	3	6	4	2	2		GAGGAGT
168	1	2	2	2	2	1	3	CGGGGCT	3	6	4	2	4		AGGGGAT
175	2	1	2	1	2	3	2	GCGCGTG	3	6	4	2	1		GAGAGTG
187	1	2	2	1	3	2	2	CGGCTGG	3	6	4	2	3		AGGATGG
235	1	1	3	2	2	2	2	CCTGGGG	3	6	4	2	5		AATGGGG

## Sheet: H4_84
Codes 7,4	p1	p2	d1	p3	d2	d3	d4	p4	Sequence	Dmin		GC	AG	AC	Seq_red
1	0	0	0	0	0	0	0	0	AAAAAAAA	4		0	8	8	8
2	3	3	0	3	0	0	1	2	TTATAACG	4		2	4	4	3
3	2	2	0	2	0	0	2	0	GGAGAAGA	4		4	8	4	3
4	1	1	0	1	0	0	3	2	CCACAATG	4		4	4	6	3
5	0	3	0	3	0	1	0	1	ATATACAC	4		2	4	6	1
6	3	2	0	2	0	1	1	3	TGAGACCT	4		4	4	4	2
7	2	1	0	1	0	1	2	1	GCACACGC	4		6	4	6	1
8	1	0	0	0	0	1	3	3	CAAAACTT	4		2	4	6	5
9	0	2	0	2	0	2	0	2	AGAGAGAG	4		4	8	4	1
10	3	1	0	1	0	2	1	0	TCACAGCA	4		4	4	6	1
11	2	0	0	0	0	2	2	2	GAAAAGGG	4		4	8	4	6
12	1	3	0	3	0	2	3	0	CTATAGTA	4		2	4	4	1
13	0	1	0	1	0	3	0	3	ACACATAT	4		2	4	6	1			GC	AG	AC	Seqr
14	3	0	0	0	0	3	1	1	TAAAATCC	4		2	4	6	5		0	2	16	2	0
15	2	3	0	3	0	3	2	3	GTATATGT	4		2	4	2	1		1	0	0	0	72
16	1	2	0	2	0	3	3	1	CGAGATTC	4		4	4	4	2		2	56	0	56	32
17	3	0	0	3	1	0	0	1	TAATCAAC	4		2	4	6	3		3	0	0	0	80
18	2	3	0	2	1	0	1	3	GTAGCACT	4		4	4	4	1		4	140	224	140	16
19	1	2	0	1	1	0	2	1	CGACCAGC	4		6	4	6	2		5	0	0	0	24
20	0	1	0	0	1	0	3	3	ACAACATT	4		2	4	6	3		6	56	0	56	0
21	3	3	0	2	1	1	0	2	TTAGCCAG	4		4	4	4	3		7	0	0	0	0
22	2	2	0	1	1	1	1	0	GGACCCCA	4		6	4	6	5		8	2	16	2	0
23	1	1	0	0	1	1	2	2	CCAACCGG	4		6	4	6	5
24	0	0	0	3	1	1	3	0	AAATCCTA	4		2	4	6	4
25	3	2	0	1	1	2	0	3	TGACCGAT	4		4	4	4	2
26	2	1	0	0	1	2	1	1	GCAACGCC	4		6	4	6	3
27	1	0	0	3	1	2	2	3	CAATCGGT	4		4	4	4	3
28	0	3	0	2	1	2	3	1	ATAGCGTC	4		4	4	4	1
29	3	1	0	0	1	3	0	0	TCAACTAA	4		2	4	6	3
30	2	0	0	3	1	3	1	2	GAATCTCG	4		4	4	4	2
31	1	3	0	2	1	3	2	0	CTAGCTGA	4		4	4	4	1
32	0	2	0	1	1	3	3	2	AGACCTTG	4		4	4	4	3
33	2	0	0	2	2	0	0	2	GAAGGAAG	4		4	8	4	4
34	1	3	0	1	2	0	1	0	CTACGACA	4		4	4	6	1
35	0	2	0	0	2	0	2	2	AGAAGAGG	4		4	8	4	3
36	3	1	0	3	2	0	3	0	TCATGATA	4		2	4	4	1
37	2	3	0	1	2	1	0	3	GTACGCAT	4		4	4	4	1
38	1	2	0	0	2	1	1	1	CGAAGCCC	4		6	4	6	4
39	0	1	0	3	2	1	2	3	ACATGCGT	4		4	4	4	1
40	3	0	0	2	2	1	3	1	TAAGGCTC	4		4	4	4	3
41	2	2	0	0	2	2	0	0	GGAAGGAA	4		4	8	4	5
42	1	1	0	3	2	2	1	2	CCATGGCG	4		6	4	4	3
43	0	0	0	2	2	2	2	0	AAAGGGGA	4		4	8	4	6
44	3	3	0	1	2	2	3	2	TTACGGTG	4		4	4	2	3
45	2	1	0	3	2	3	0	1	GCATGTAC	4		4	4	4	1
46	1	0	0	2	2	3	1	3	CAAGGTCT	4		4	4	4	3
47	0	3	0	1	2	3	2	1	ATACGTGC	4		4	4	4	1
48	3	2	0	0	2	3	3	3	TGAAGTTT	4		2	4	2	4
49	1	0	0	1	3	0	0	3	CAACTAAT	4		2	4	6	3
50	0	3	0	0	3	0	1	1	ATAATACC	4		2	4	6	3
51	3	2	0	3	3	0	2	3	TGATTAGT	4		2	4	2	2
52	2	1	0	2	3	0	3	1	GCAGTATC	4		4	4	4	1
53	1	3	0	0	3	1	0	0	CTAATCAA	4		2	4	6	3
54	0	2	0	3	3	1	1	2	AGATTCCG	4		4	4	4	3
55	3	1	0	2	3	1	2	0	TCAGTCGA	4		4	4	4	1
56	2	0	0	1	3	1	3	2	GAACTCTG	4		4	4	4	2
57	1	2	0	3	3	2	0	1	CGATTGAC	4		4	4	4	2
58	0	1	0	2	3	2	1	3	ACAGTGCT	4		4	4	4	1
59	3	0	0	1	3	2	2	1	TAACTGGC	4		4	4	4	3
60	2	3	0	0	3	2	3	3	GTAATGTT	4		2	4	2	3
61	1	1	0	2	3	3	0	2	CCAGTTAG	4		4	4	4	3
62	0	0	0	1	3	3	1	0	AAACTTCA	4		2	4	6	4
63	3	3	0	0	3	3	2	2	TTAATTGG	4		2	4	2	5
64	2	2	0	3	3	3	3	0	GGATTTTA	4		2	4	2	5
65	3	3	1	0	0	0	0	1	TTCAAAAC	4		2	4	6	5
66	2	2	1	3	0	0	1	3	GGCTAACT	4		4	4	4	3
67	1	1	1	2	0	0	2	1	CCCGAAGC	4		6	4	6	4
68	0	0	1	1	0	0	3	3	AACCAATT	4		2	4	6	5
69	3	2	1	3	0	1	0	2	TGCTACAG	4		4	4	4	1
70	2	1	1	2	0	1	1	0	GCCGACCA	4		6	4	6	3
71	1	0	1	1	0	1	2	2	CACCACGG	4		6	4	6	3
72	0	3	1	0	0	1	3	0	ATCAACTA	4		2	4	6	2
73	3	1	1	2	0	2	0	3	TCCGAGAT	4		4	4	4	2
74	2	0	1	1	0	2	1	1	GACCAGCC	4		6	4	6	3
75	1	3	1	0	0	2	2	3	CTCAAGGT	4		4	4	4	3
76	0	2	1	3	0	2	3	1	AGCTAGTC	4		4	4	4	1
77	3	0	1	1	0	3	0	0	TACCATAA	4		2	4	6	3
78	2	3	1	0	0	3	1	2	GTCAATCG	4		4	4	4	2
79	1	2	1	3	0	3	2	0	CGCTATGA	4		4	4	4	1
80	0	1	1	2	0	3	3	2	ACCGATTG	4		4	4	4	3
81	2	3	1	3	1	0	0	2	GTCTCAAG	4		4	4	4	2
82	1	2	1	2	1	0	1	0	CGCGCACA	4		6	4	6	1
83	0	1	1	1	1	0	2	2	ACCCCAGG	4		6	4	6	5
84	3	0	1	0	1	0	3	0	TACACATA	4		2	4	6	1
85	2	2	1	2	1	1	0	3	GGCGCCAT	4		6	4	4	3
86	1	1	1	1	1	1	1	1	CCCCCCCC	4		8	0	8	8
87	0	0	1	0	1	1	2	3	AACACCGT	4		4	4	6	3
88	3	3	1	3	1	1	3	1	TTCTCCTC	4		4	0	4	3
89	2	1	1	1	1	2	0	0	GCCCCGAA	4		6	4	6	5
90	1	0	1	0	1	2	1	2	CACACGCG	4		6	4	6	1
91	0	3	1	3	1	2	2	0	ATCTCGGA	4		4	4	4	2
92	3	2	1	2	1	2	3	2	TGCGCGTG	4		6	4	2	1
93	2	0	1	0	1	3	0	1	GACACTAC	4		4	4	6	1
94	1	3	1	3	1	3	1	3	CTCTCTCT	4		4	0	4	1
95	0	2	1	2	1	3	2	1	AGCGCTGC	4		6	4	4	1
96	3	1	1	1	1	3	3	3	TCCCCTTT	4		4	0	4	6
97	1	3	1	2	2	0	0	3	CTCGGAAT	4		4	4	4	3
98	0	2	1	1	2	0	1	1	AGCCGACC	4		6	4	6	3
99	3	1	1	0	2	0	2	3	TCCAGAGT	4		4	4	4	2
100	2	0	1	3	2	0	3	1	GACTGATC	4		4	4	4	1
101	1	2	1	1	2	1	0	0	CGCCGCAA	4		6	4	6	3
102	0	1	1	0	2	1	1	2	ACCAGCCG	4		6	4	6	3
103	3	0	1	3	2	1	2	0	TACTGCGA	4		4	4	4	1
104	2	3	1	2	2	1	3	2	GTCGGCTG	4		6	4	2	2
105	1	1	1	0	2	2	0	1	CCCAGGAC	4		6	4	6	4
106	0	0	1	3	2	2	1	3	AACTGGCT	4		4	4	4	3
107	3	3	1	2	2	2	2	1	TTCGGGGC	4		6	4	2	5
108	2	2	1	1	2	2	3	3	GGCCGGTT	4		6	4	2	5
109	1	0	1	3	2	3	0	2	CACTGTAG	4		4	4	4	1
110	0	3	1	2	2	3	1	0	ATCGGTCA	4		4	4	4	2
111	3	2	1	1	2	3	2	2	TGCCGTGG	4		6	4	2	3
112	2	1	1	0	2	3	3	0	GCCAGTTA	4		4	4	4	3
113	0	3	1	1	3	0	0	0	ATCCTAAA	4		2	4	6	4
114	3	2	1	0	3	0	1	2	TGCATACG	4		4	4	4	1
115	2	1	1	3	3	0	2	0	GCCTTAGA	4		4	4	4	3
116	1	0	1	2	3	0	3	2	CACGTATG	4		4	4	4	1
117	0	2	1	0	3	1	0	1	AGCATCAC	4		4	4	6	1
118	3	1	1	3	3	1	1	3	TCCTTCCT	4		4	0	4	4
119	2	0	1	2	3	1	2	1	GACGTCGC	4		6	4	4	1
120	1	3	1	1	3	1	3	3	CTCCTCTT	4		4	0	4	3
121	0	1	1	3	3	2	0	2	ACCTTGAG	4		4	4	4	3
122	3	0	1	2	3	2	1	0	TACGTGCA	4		4	4	4	1
123	2	3	1	1	3	2	2	2	GTCCTGGG	4		6	4	2	4
124	1	2	1	0	3	2	3	0	CGCATGTA	4		4	4	4	1
125	0	0	1	2	3	3	0	3	AACGTTAT	4		2	4	4	3
126	3	3	1	1	3	3	1	1	TTCCTTCC	4		4	0	4	5
127	2	2	1	0	3	3	2	3	GGCATTGT	4		4	4	2	3
128	1	1	1	3	3	3	3	1	CCCTTTTC	4		4	0	4	6
129	2	2	2	0	0	0	0	2	GGGAAAAG	4		4	8	4	6
130	1	1	2	3	0	0	1	0	CCGTAACA	4		4	4	6	3
131	0	0	2	2	0	0	2	2	AAGGAAGG	4		4	8	4	5
132	3	3	2	1	0	0	3	0	TTGCAATA	4		2	4	4	3
133	2	1	2	3	0	1	0	3	GCGTACAT	4		4	4	4	1
134	1	0	2	2	0	1	1	1	CAGGACCC	4		6	4	6	4
135	0	3	2	1	0	1	2	3	ATGCACGT	4		4	4	4	1
136	3	2	2	0	0	1	3	1	TGGAACTC	4		4	4	4	3
137	2	0	2	2	0	2	0	0	GAGGAGAA	4		4	8	4	3
138	1	3	2	1	0	2	1	2	CTGCAGCG	4		6	4	4	1
139	0	2	2	0	0	2	2	0	AGGAAGGA	4		4	8	4	4
140	3	1	2	3	0	2	3	2	TCGTAGTG	4		4	4	2	1
141	2	3	2	1	0	3	0	1	GTGCATAC	4		4	4	4	1
142	1	2	2	0	0	3	1	3	CGGAATCT	4		4	4	4	3
143	0	1	2	3	0	3	2	1	ACGTATGC	4		4	4	4	1
144	3	0	2	2	0	3	3	3	TAGGATTT	4		2	4	2	4
145	1	2	2	3	1	0	0	3	CGGTCAAT	4		4	4	4	3
146	0	1	2	2	1	0	1	1	ACGGCACC	4		6	4	6	3
147	3	0	2	1	1	0	2	3	TAGCCAGT	4		4	4	4	2
148	2	3	2	0	1	0	3	1	GTGACATC	4		4	4	4	1
149	1	1	2	2	1	1	0	0	CCGGCCAA	4		6	4	6	5
150	0	0	2	1	1	1	1	2	AAGCCCCG	4		6	4	6	5
151	3	3	2	0	1	1	2	0	TTGACCGA	4		4	4	4	3
152	2	2	2	3	1	1	3	2	GGGTCCTG	4		6	4	2	4
153	1	0	2	1	1	2	0	1	CAGCCGAC	4		6	4	6	2
154	0	3	2	0	1	2	1	3	ATGACGCT	4		4	4	4	1
155	3	2	2	3	1	2	2	1	TGGTCGGC	4		6	4	2	3
156	2	1	2	2	1	2	3	3	GCGGCGTT	4		6	4	2	3
157	1	3	2	0	1	3	0	2	CTGACTAG	4		4	4	4	1
158	0	2	2	3	1	3	1	0	AGGTCTCA	4		4	4	4	2
159	3	1	2	2	1	3	2	2	TCGGCTGG	4		6	4	2	3
160	2	0	2	1	1	3	3	0	GAGCCTTA	4		4	4	4	3
161	0	2	2	2	2	0	0	0	AGGGGAAA	4		4	8	4	6
162	3	1	2	1	2	0	1	2	TCGCGACG	4		6	4	4	1
163	2	0	2	0	2	0	2	0	GAGAGAGA	4		4	8	4	1
164	1	3	2	3	2	0	3	2	CTGTGATG	4		4	4	2	1
165	0	1	2	1	2	1	0	1	ACGCGCAC	4		6	4	6	1
166	3	0	2	0	2	1	1	3	TAGAGCCT	4		4	4	4	2
167	2	3	2	3	2	1	2	1	GTGTGCGC	4		6	4	2	1
168	1	2	2	2	2	1	3	3	CGGGGCTT	4		6	4	2	5
169	0	0	2	0	2	2	0	2	AAGAGGAG	4		4	8	4	3
170	3	3	2	3	2	2	1	0	TTGTGGCA	4		4	4	2	3
171	2	2	2	2	2	2	2	2	GGGGGGGG	4		8	8	0	8
172	1	1	2	1	2	2	3	0	CCGCGGTA	4		6	4	4	3
173	0	3	2	3	2	3	0	3	ATGTGTAT	4		2	4	2	1
174	3	2	2	2	2	3	1	1	TGGGGTCC	4		6	4	2	5
175	2	1	2	1	2	3	2	3	GCGCGTGT	4		6	4	2	1
176	1	0	2	0	2	3	3	1	CAGAGTTC	4		4	4	4	2
177	3	2	2	1	3	0	0	1	TGGCTAAC	4		4	4	4	3
178	2	1	2	0	3	0	1	3	GCGATACT	4		4	4	4	1
179	1	0	2	3	3	0	2	1	CAGTTAGC	4		4	4	4	2
180	0	3	2	2	3	0	3	3	ATGGTATT	4		2	4	2	3
181	3	1	2	0	3	1	0	2	TCGATCAG	4		4	4	4	1
182	2	0	2	3	3	1	1	0	GAGTTCCA	4		4	4	4	3
183	1	3	2	2	3	1	2	2	CTGGTCGG	4		6	4	2	3
184	0	2	2	1	3	1	3	0	AGGCTCTA	4		4	4	4	2
185	3	0	2	3	3	2	0	3	TAGTTGAT	4		2	4	2	2
186	2	3	2	2	3	2	1	1	GTGGTGCC	4		6	4	2	3
187	1	2	2	1	3	2	2	3	CGGCTGGT	4		6	4	2	3
188	0	1	2	0	3	2	3	1	ACGATGTC	4		4	4	4	1
189	3	3	2	2	3	3	0	0	TTGGTTAA	4		2	4	2	5
190	2	2	2	1	3	3	1	2	GGGCTTCG	4		6	4	2	4
191	1	1	2	0	3	3	2	0	CCGATTGA	4		4	4	4	3
192	0	0	2	3	3	3	3	2	AAGTTTTG	4		2	4	2	5
193	1	1	3	0	0	0	0	3	CCTAAAAT	4		2	4	6	5
194	0	0	3	3	0	0	1	1	AATTAACC	4		2	4	6	5
195	3	3	3	2	0	0	2	3	TTTGAAGT	4		2	4	2	4
196	2	2	3	1	0	0	3	1	GGTCAATC	4		4	4	4	3
197	1	0	3	3	0	1	0	0	CATTACAA	4		2	4	6	3
198	0	3	3	2	0	1	1	2	ATTGACCG	4		4	4	4	3
199	3	2	3	1	0	1	2	0	TGTCACGA	4		4	4	4	1
200	2	1	3	0	0	1	3	2	GCTAACTG	4		4	4	4	2
201	1	3	3	2	0	2	0	1	CTTGAGAC	4		4	4	4	2
202	0	2	3	1	0	2	1	3	AGTCAGCT	4		4	4	4	1
203	3	1	3	0	0	2	2	1	TCTAAGGC	4		4	4	4	3
204	2	0	3	3	0	2	3	3	GATTAGTT	4		2	4	2	3
205	1	2	3	1	0	3	0	2	CGTCATAG	4		4	4	4	1
206	0	1	3	0	0	3	1	0	ACTAATCA	4		2	4	6	2
207	3	0	3	3	0	3	2	2	TATTATGG	4		2	4	2	3
208	2	3	3	2	0	3	3	0	GTTGATTA	4		2	4	2	3
209	0	1	3	3	1	0	0	0	ACTTCAAA	4		2	4	6	4
210	3	0	3	2	1	0	1	2	TATGCACG	4		4	4	4	1
211	2	3	3	1	1	0	2	0	GTTCCAGA	4		4	4	4	3
212	1	2	3	0	1	0	3	2	CGTACATG	4		4	4	4	1
213	0	0	3	2	1	1	0	1	AATGCCAC	4		4	4	6	3
214	3	3	3	1	1	1	1	3	TTTCCCCT	4		4	0	4	6
215	2	2	3	0	1	1	2	1	GGTACCGC	4		6	4	4	3
216	1	1	3	3	1	1	3	3	CCTTCCTT	4		4	0	4	5
217	0	3	3	1	1	2	0	2	ATTCCGAG	4		4	4	4	3
218	3	2	3	0	1	2	1	0	TGTACGCA	4		4	4	4	1
219	2	1	3	3	1	2	2	2	GCTTCGGG	4		6	4	2	4
220	1	0	3	2	1	2	3	0	CATGCGTA	4		4	4	4	1
221	0	2	3	0	1	3	0	3	AGTACTAT	4		2	4	4	1
222	3	1	3	3	1	3	1	1	TCTTCTCC	4		4	0	4	3
223	2	0	3	2	1	3	2	3	GATGCTGT	4		4	4	2	1
224	1	3	3	1	1	3	3	1	CTTCCTTC	4		4	0	4	4
225	3	1	3	2	2	0	0	1	TCTGGAAC	4		4	4	4	3
226	2	0	3	1	2	0	1	3	GATCGACT	4		4	4	4	1
227	1	3	3	0	2	0	2	1	CTTAGAGC	4		4	4	4	2
228	0	2	3	3	2	0	3	3	AGTTGATT	4		2	4	2	3
229	3	0	3	1	2	1	0	2	TATCGCAG	4		4	4	4	1
230	2	3	3	0	2	1	1	0	GTTAGCCA	4		4	4	4	3
231	1	2	3	3	2	1	2	2	CGTTGCGG	4		6	4	2	3
232	0	1	3	2	2	1	3	0	ACTGGCTA	4		4	4	4	2
233	3	3	3	0	2	2	0	3	TTTAGGAT	4		2	4	2	4
234	2	2	3	3	2	2	1	1	GGTTGGCC	4		6	4	2	5
235	1	1	3	2	2	2	2	3	CCTGGGGT	4		6	4	2	5
236	0	0	3	1	2	2	3	1	AATCGGTC	4		4	4	4	3
237	3	2	3	3	2	3	0	0	TGTTGTAA	4		2	4	2	3
238	2	1	3	2	2	3	1	2	GCTGGTCG	4		6	4	2	2
239	1	0	3	1	2	3	2	0	CATCGTGA	4		4	4	4	1
240	0	3	3	0	2	3	3	2	ATTAGTTG	4		2	4	2	3
241	2	1	3	1	3	0	0	2	GCTCTAAG	4		4	4	4	2
242	1	0	3	0	3	0	1	0	CATATACA	4		2	4	6	1
243	0	3	3	3	3	0	2	2	ATTTTAGG	4		2	4	2	5
244	3	2	3	2	3	0	3	0	TGTGTATA	4		2	4	2	1
245	2	0	3	0	3	1	0	3	GATATCAT	4		2	4	4	1
246	1	3	3	3	3	1	1	1	CTTTTCCC	4		4	0	4	6
247	0	2	3	2	3	1	2	3	AGTGTCGT	4		4	4	2	1
248	3	1	3	1	3	1	3	1	TCTCTCTC	4		4	0	4	1
249	2	3	3	3	3	2	0	0	GTTTTGAA	4		2	4	2	5
250	1	2	3	2	3	2	1	2	CGTGTGCG	4		6	4	2	1
251	0	1	3	1	3	2	2	0	ACTCTGGA	4		4	4	4	2
252	3	0	3	0	3	2	3	2	TATATGTG	4		2	4	2	1
253	2	2	3	2	3	3	0	1	GGTGTTAC	4		4	4	2	3
254	1	1	3	1	3	3	1	3	CCTCTTCT	4		4	0	4	3
255	0	0	3	0	3	3	2	1	AATATTGC	4		2	4	4	3
256	3	3	3	3	3	3	3	3	TTTTTTTT	4		0	0	0	8
Filter by AG
Codes 7,4	p1	p2	d1	p3	d2	d3	d4	p4	Sequence	Dmin		GC	AG	AC	Seq_red
2	3	3	0	3	0	0	1	2	TTATAACG	4		2	4	4	3
4	1	1	0	1	0	0	3	2	CCACAATG	4		4	4	6	3
5	0	3	0	3	0	1	0	1	ATATACAC	4		2	4	6	1
6	3	2	0	2	0	1	1	3	TGAGACCT	4		4	4	4	2
7	2	1	0	1	0	1	2	1	GCACACGC	4		6	4	6	1
8	1	0	0	0	0	1	3	3	CAAAACTT	4		2	4	6	5
10	3	1	0	1	0	2	1	0	TCACAGCA	4		4	4	6	1
12	1	3	0	3	0	2	3	0	CTATAGTA	4		2	4	4	1
13	0	1	0	1	0	3	0	3	ACACATAT	4		2	4	6	1
14	3	0	0	0	0	3	1	1	TAAAATCC	4		2	4	6	5
15	2	3	0	3	0	3	2	3	GTATATGT	4		2	4	2	1
16	1	2	0	2	0	3	3	1	CGAGATTC	4		4	4	4	2
17	3	0	0	3	1	0	0	1	TAATCAAC	4		2	4	6	3
18	2	3	0	2	1	0	1	3	GTAGCACT	4		4	4	4	1
19	1	2	0	1	1	0	2	1	CGACCAGC	4		6	4	6	2
20	0	1	0	0	1	0	3	3	ACAACATT	4		2	4	6	3
21	3	3	0	2	1	1	0	2	TTAGCCAG	4		4	4	4	3
22	2	2	0	1	1	1	1	0	GGACCCCA	4		6	4	6	5
23	1	1	0	0	1	1	2	2	CCAACCGG	4		6	4	6	5
24	0	0	0	3	1	1	3	0	AAATCCTA	4		2	4	6	4
25	3	2	0	1	1	2	0	3	TGACCGAT	4		4	4	4	2
26	2	1	0	0	1	2	1	1	GCAACGCC	4		6	4	6	3
27	1	0	0	3	1	2	2	3	CAATCGGT	4		4	4	4	3
28	0	3	0	2	1	2	3	1	ATAGCGTC	4		4	4	4	1
29	3	1	0	0	1	3	0	0	TCAACTAA	4		2	4	6	3
30	2	0	0	3	1	3	1	2	GAATCTCG	4		4	4	4	2
31	1	3	0	2	1	3	2	0	CTAGCTGA	4		4	4	4	1
32	0	2	0	1	1	3	3	2	AGACCTTG	4		4	4	4	3
34	1	3	0	1	2	0	1	0	CTACGACA	4		4	4	6	1
36	3	1	0	3	2	0	3	0	TCATGATA	4		2	4	4	1
37	2	3	0	1	2	1	0	3	GTACGCAT	4		4	4	4	1
38	1	2	0	0	2	1	1	1	CGAAGCCC	4		6	4	6	4
39	0	1	0	3	2	1	2	3	ACATGCGT	4		4	4	4	1
40	3	0	0	2	2	1	3	1	TAAGGCTC	4		4	4	4	3
42	1	1	0	3	2	2	1	2	CCATGGCG	4		6	4	4	3
44	3	3	0	1	2	2	3	2	TTACGGTG	4		4	4	2	3
45	2	1	0	3	2	3	0	1	GCATGTAC	4		4	4	4	1
46	1	0	0	2	2	3	1	3	CAAGGTCT	4		4	4	4	3
47	0	3	0	1	2	3	2	1	ATACGTGC	4		4	4	4	1
48	3	2	0	0	2	3	3	3	TGAAGTTT	4		2	4	2	4
49	1	0	0	1	3	0	0	3	CAACTAAT	4		2	4	6	3
50	0	3	0	0	3	0	1	1	ATAATACC	4		2	4	6	3
51	3	2	0	3	3	0	2	3	TGATTAGT	4		2	4	2	2
52	2	1	0	2	3	0	3	1	GCAGTATC	4		4	4	4	1
53	1	3	0	0	3	1	0	0	CTAATCAA	4		2	4	6	3
54	0	2	0	3	3	1	1	2	AGATTCCG	4		4	4	4	3
55	3	1	0	2	3	1	2	0	TCAGTCGA	4		4	4	4	1
56	2	0	0	1	3	1	3	2	GAACTCTG	4		4	4	4	2
57	1	2	0	3	3	2	0	1	CGATTGAC	4		4	4	4	2
58	0	1	0	2	3	2	1	3	ACAGTGCT	4		4	4	4	1
59	3	0	0	1	3	2	2	1	TAACTGGC	4		4	4	4	3
60	2	3	0	0	3	2	3	3	GTAATGTT	4		2	4	2	3
61	1	1	0	2	3	3	0	2	CCAGTTAG	4		4	4	4	3
62	0	0	0	1	3	3	1	0	AAACTTCA	4		2	4	6	4
63	3	3	0	0	3	3	2	2	TTAATTGG	4		2	4	2	5
64	2	2	0	3	3	3	3	0	GGATTTTA	4		2	4	2	5
65	3	3	1	0	0	0	0	1	TTCAAAAC	4		2	4	6	5
66	2	2	1	3	0	0	1	3	GGCTAACT	4		4	4	4	3
67	1	1	1	2	0	0	2	1	CCCGAAGC	4		6	4	6	4
68	0	0	1	1	0	0	3	3	AACCAATT	4		2	4	6	5
69	3	2	1	3	0	1	0	2	TGCTACAG	4		4	4	4	1
70	2	1	1	2	0	1	1	0	GCCGACCA	4		6	4	6	3
71	1	0	1	1	0	1	2	2	CACCACGG	4		6	4	6	3
72	0	3	1	0	0	1	3	0	ATCAACTA	4		2	4	6	2
73	3	1	1	2	0	2	0	3	TCCGAGAT	4		4	4	4	2
74	2	0	1	1	0	2	1	1	GACCAGCC	4		6	4	6	3
75	1	3	1	0	0	2	2	3	CTCAAGGT	4		4	4	4	3
76	0	2	1	3	0	2	3	1	AGCTAGTC	4		4	4	4	1
77	3	0	1	1	0	3	0	0	TACCATAA	4		2	4	6	3
78	2	3	1	0	0	3	1	2	GTCAATCG	4		4	4	4	2
79	1	2	1	3	0	3	2	0	CGCTATGA	4		4	4	4	1
80	0	1	1	2	0	3	3	2	ACCGATTG	4		4	4	4	3
81	2	3	1	3	1	0	0	2	GTCTCAAG	4		4	4	4	2
82	1	2	1	2	1	0	1	0	CGCGCACA	4		6	4	6	1
83	0	1	1	1	1	0	2	2	ACCCCAGG	4		6	4	6	5
84	3	0	1	0	1	0	3	0	TACACATA	4		2	4	6	1
85	2	2	1	2	1	1	0	3	GGCGCCAT	4		6	4	4	3
87	0	0	1	0	1	1	2	3	AACACCGT	4		4	4	6	3
89	2	1	1	1	1	2	0	0	GCCCCGAA	4		6	4	6	5
90	1	0	1	0	1	2	1	2	CACACGCG	4		6	4	6	1
91	0	3	1	3	1	2	2	0	ATCTCGGA	4		4	4	4	2
92	3	2	1	2	1	2	3	2	TGCGCGTG	4		6	4	2	1
93	2	0	1	0	1	3	0	1	GACACTAC	4		4	4	6	1
95	0	2	1	2	1	3	2	1	AGCGCTGC	4		6	4	4	1
97	1	3	1	2	2	0	0	3	CTCGGAAT	4		4	4	4	3
98	0	2	1	1	2	0	1	1	AGCCGACC	4		6	4	6	3
99	3	1	1	0	2	0	2	3	TCCAGAGT	4		4	4	4	2
100	2	0	1	3	2	0	3	1	GACTGATC	4		4	4	4	1
101	1	2	1	1	2	1	0	0	CGCCGCAA	4		6	4	6	3
102	0	1	1	0	2	1	1	2	ACCAGCCG	4		6	4	6	3
103	3	0	1	3	2	1	2	0	TACTGCGA	4		4	4	4	1
104	2	3	1	2	2	1	3	2	GTCGGCTG	4		6	4	2	2
105	1	1	1	0	2	2	0	1	CCCAGGAC	4		6	4	6	4
106	0	0	1	3	2	2	1	3	AACTGGCT	4		4	4	4	3
107	3	3	1	2	2	2	2	1	TTCGGGGC	4		6	4	2	5
108	2	2	1	1	2	2	3	3	GGCCGGTT	4		6	4	2	5
109	1	0	1	3	2	3	0	2	CACTGTAG	4		4	4	4	1
110	0	3	1	2	2	3	1	0	ATCGGTCA	4		4	4	4	2
111	3	2	1	1	2	3	2	2	TGCCGTGG	4		6	4	2	3
112	2	1	1	0	2	3	3	0	GCCAGTTA	4		4	4	4	3
113	0	3	1	1	3	0	0	0	ATCCTAAA	4		2	4	6	4
114	3	2	1	0	3	0	1	2	TGCATACG	4		4	4	4	1
115	2	1	1	3	3	0	2	0	GCCTTAGA	4		4	4	4	3
116	1	0	1	2	3	0	3	2	CACGTATG	4		4	4	4	1
117	0	2	1	0	3	1	0	1	AGCATCAC	4		4	4	6	1
119	2	0	1	2	3	1	2	1	GACGTCGC	4		6	4	4	1
121	0	1	1	3	3	2	0	2	ACCTTGAG	4		4	4	4	3
122	3	0	1	2	3	2	1	0	TACGTGCA	4		4	4	4	1
123	2	3	1	1	3	2	2	2	GTCCTGGG	4		6	4	2	4
124	1	2	1	0	3	2	3	0	CGCATGTA	4		4	4	4	1
125	0	0	1	2	3	3	0	3	AACGTTAT	4		2	4	4	3
127	2	2	1	0	3	3	2	3	GGCATTGT	4		4	4	2	3
130	1	1	2	3	0	0	1	0	CCGTAACA	4		4	4	6	3
132	3	3	2	1	0	0	3	0	TTGCAATA	4		2	4	4	3
133	2	1	2	3	0	1	0	3	GCGTACAT	4		4	4	4	1
134	1	0	2	2	0	1	1	1	CAGGACCC	4		6	4	6	4
135	0	3	2	1	0	1	2	3	ATGCACGT	4		4	4	4	1
136	3	2	2	0	0	1	3	1	TGGAACTC	4		4	4	4	3
138	1	3	2	1	0	2	1	2	CTGCAGCG	4		6	4	4	1
140	3	1	2	3	0	2	3	2	TCGTAGTG	4		4	4	2	1
141	2	3	2	1	0	3	0	1	GTGCATAC	4		4	4	4	1
142	1	2	2	0	0	3	1	3	CGGAATCT	4		4	4	4	3
143	0	1	2	3	0	3	2	1	ACGTATGC	4		4	4	4	1
144	3	0	2	2	0	3	3	3	TAGGATTT	4		2	4	2	4
145	1	2	2	3	1	0	0	3	CGGTCAAT	4		4	4	4	3
146	0	1	2	2	1	0	1	1	ACGGCACC	4		6	4	6	3
147	3	0	2	1	1	0	2	3	TAGCCAGT	4		4	4	4	2
148	2	3	2	0	1	0	3	1	GTGACATC	4		4	4	4	1
149	1	1	2	2	1	1	0	0	CCGGCCAA	4		6	4	6	5
150	0	0	2	1	1	1	1	2	AAGCCCCG	4		6	4	6	5
151	3	3	2	0	1	1	2	0	TTGACCGA	4		4	4	4	3
152	2	2	2	3	1	1	3	2	GGGTCCTG	4		6	4	2	4
153	1	0	2	1	1	2	0	1	CAGCCGAC	4		6	4	6	2
154	0	3	2	0	1	2	1	3	ATGACGCT	4		4	4	4	1
155	3	2	2	3	1	2	2	1	TGGTCGGC	4		6	4	2	3
156	2	1	2	2	1	2	3	3	GCGGCGTT	4		6	4	2	3
157	1	3	2	0	1	3	0	2	CTGACTAG	4		4	4	4	1
158	0	2	2	3	1	3	1	0	AGGTCTCA	4		4	4	4	2
159	3	1	2	2	1	3	2	2	TCGGCTGG	4		6	4	2	3
160	2	0	2	1	1	3	3	0	GAGCCTTA	4		4	4	4	3
162	3	1	2	1	2	0	1	2	TCGCGACG	4		6	4	4	1
164	1	3	2	3	2	0	3	2	CTGTGATG	4		4	4	2	1
165	0	1	2	1	2	1	0	1	ACGCGCAC	4		6	4	6	1
166	3	0	2	0	2	1	1	3	TAGAGCCT	4		4	4	4	2
167	2	3	2	3	2	1	2	1	GTGTGCGC	4		6	4	2	1
168	1	2	2	2	2	1	3	3	CGGGGCTT	4		6	4	2	5
170	3	3	2	3	2	2	1	0	TTGTGGCA	4		4	4	2	3
172	1	1	2	1	2	2	3	0	CCGCGGTA	4		6	4	4	3
173	0	3	2	3	2	3	0	3	ATGTGTAT	4		2	4	2	1
174	3	2	2	2	2	3	1	1	TGGGGTCC	4		6	4	2	5
175	2	1	2	1	2	3	2	3	GCGCGTGT	4		6	4	2	1
176	1	0	2	0	2	3	3	1	CAGAGTTC	4		4	4	4	2
177	3	2	2	1	3	0	0	1	TGGCTAAC	4		4	4	4	3
178	2	1	2	0	3	0	1	3	GCGATACT	4		4	4	4	1
179	1	0	2	3	3	0	2	1	CAGTTAGC	4		4	4	4	2
180	0	3	2	2	3	0	3	3	ATGGTATT	4		2	4	2	3
181	3	1	2	0	3	1	0	2	TCGATCAG	4		4	4	4	1
182	2	0	2	3	3	1	1	0	GAGTTCCA	4		4	4	4	3
183	1	3	2	2	3	1	2	2	CTGGTCGG	4		6	4	2	3
184	0	2	2	1	3	1	3	0	AGGCTCTA	4		4	4	4	2
185	3	0	2	3	3	2	0	3	TAGTTGAT	4		2	4	2	2
186	2	3	2	2	3	2	1	1	GTGGTGCC	4		6	4	2	3
187	1	2	2	1	3	2	2	3	CGGCTGGT	4		6	4	2	3
188	0	1	2	0	3	2	3	1	ACGATGTC	4		4	4	4	1
189	3	3	2	2	3	3	0	0	TTGGTTAA	4		2	4	2	5
190	2	2	2	1	3	3	1	2	GGGCTTCG	4		6	4	2	4
191	1	1	2	0	3	3	2	0	CCGATTGA	4		4	4	4	3
192	0	0	2	3	3	3	3	2	AAGTTTTG	4		2	4	2	5
193	1	1	3	0	0	0	0	3	CCTAAAAT	4		2	4	6	5
194	0	0	3	3	0	0	1	1	AATTAACC	4		2	4	6	5
195	3	3	3	2	0	0	2	3	TTTGAAGT	4		2	4	2	4
196	2	2	3	1	0	0	3	1	GGTCAATC	4		4	4	4	3
197	1	0	3	3	0	1	0	0	CATTACAA	4		2	4	6	3
198	0	3	3	2	0	1	1	2	ATTGACCG	4		4	4	4	3
199	3	2	3	1	0	1	2	0	TGTCACGA	4		4	4	4	1
200	2	1	3	0	0	1	3	2	GCTAACTG	4		4	4	4	2
201	1	3	3	2	0	2	0	1	CTTGAGAC	4		4	4	4	2
202	0	2	3	1	0	2	1	3	AGTCAGCT	4		4	4	4	1
203	3	1	3	0	0	2	2	1	TCTAAGGC	4		4	4	4	3
204	2	0	3	3	0	2	3	3	GATTAGTT	4		2	4	2	3
205	1	2	3	1	0	3	0	2	CGTCATAG	4		4	4	4	1
206	0	1	3	0	0	3	1	0	ACTAATCA	4		2	4	6	2
207	3	0	3	3	0	3	2	2	TATTATGG	4		2	4	2	3
208	2	3	3	2	0	3	3	0	GTTGATTA	4		2	4	2	3
209	0	1	3	3	1	0	0	0	ACTTCAAA	4		2	4	6	4
210	3	0	3	2	1	0	1	2	TATGCACG	4		4	4	4	1
211	2	3	3	1	1	0	2	0	GTTCCAGA	4		4	4	4	3
212	1	2	3	0	1	0	3	2	CGTACATG	4		4	4	4	1
213	0	0	3	2	1	1	0	1	AATGCCAC	4		4	4	6	3
215	2	2	3	0	1	1	2	1	GGTACCGC	4		6	4	4	3
217	0	3	3	1	1	2	0	2	ATTCCGAG	4		4	4	4	3
218	3	2	3	0	1	2	1	0	TGTACGCA	4		4	4	4	1
219	2	1	3	3	1	2	2	2	GCTTCGGG	4		6	4	2	4
220	1	0	3	2	1	2	3	0	CATGCGTA	4		4	4	4	1
221	0	2	3	0	1	3	0	3	AGTACTAT	4		2	4	4	1
223	2	0	3	2	1	3	2	3	GATGCTGT	4		4	4	2	1
225	3	1	3	2	2	0	0	1	TCTGGAAC	4		4	4	4	3
226	2	0	3	1	2	0	1	3	GATCGACT	4		4	4	4	1
227	1	3	3	0	2	0	2	1	CTTAGAGC	4		4	4	4	2
228	0	2	3	3	2	0	3	3	AGTTGATT	4		2	4	2	3
229	3	0	3	1	2	1	0	2	TATCGCAG	4		4	4	4	1
230	2	3	3	0	2	1	1	0	GTTAGCCA	4		4	4	4	3
231	1	2	3	3	2	1	2	2	CGTTGCGG	4		6	4	2	3
232	0	1	3	2	2	1	3	0	ACTGGCTA	4		4	4	4	2
233	3	3	3	0	2	2	0	3	TTTAGGAT	4		2	4	2	4
234	2	2	3	3	2	2	1	1	GGTTGGCC	4		6	4	2	5
235	1	1	3	2	2	2	2	3	CCTGGGGT	4		6	4	2	5
236	0	0	3	1	2	2	3	1	AATCGGTC	4		4	4	4	3
237	3	2	3	3	2	3	0	0	TGTTGTAA	4		2	4	2	3
238	2	1	3	2	2	3	1	2	GCTGGTCG	4		6	4	2	2
239	1	0	3	1	2	3	2	0	CATCGTGA	4		4	4	4	1
240	0	3	3	0	2	3	3	2	ATTAGTTG	4		2	4	2	3
241	2	1	3	1	3	0	0	2	GCTCTAAG	4		4	4	4	2
242	1	0	3	0	3	0	1	0	CATATACA	4		2	4	6	1
243	0	3	3	3	3	0	2	2	ATTTTAGG	4		2	4	2	5
244	3	2	3	2	3	0	3	0	TGTGTATA	4		2	4	2	1
245	2	0	3	0	3	1	0	3	GATATCAT	4		2	4	4	1
247	0	2	3	2	3	1	2	3	AGTGTCGT	4		4	4	2	1
249	2	3	3	3	3	2	0	0	GTTTTGAA	4		2	4	2	5
250	1	2	3	2	3	2	1	2	CGTGTGCG	4		6	4	2	1
251	0	1	3	1	3	2	2	0	ACTCTGGA	4		4	4	4	2
252	3	0	3	0	3	2	3	2	TATATGTG	4		2	4	2	1
253	2	2	3	2	3	3	0	1	GGTGTTAC	4		4	4	2	3
255	0	0	3	0	3	3	2	1	AATATTGC	4		2	4	4	3

## Sheet: H4_95
Codes 7,4	p1	p2	d1	p3	d2	d3	d4	p4	d5	Sequence	Dmin	GC	AG	AC	Seq_red
1	0	0	0	0	0	0	0	0	0	AAAAAAAAA	3	0	9	9	9
2	3	0	0	0	0	0	0	3	1	TAAAAAATC	3	1	6	7	6
3	2	0	0	0	0	0	0	2	2	GAAAAAAGG	3	3	9	6	7
4	1	0	0	0	0	0	0	1	3	CAAAAAACT	3	2	6	8	6
5	3	3	0	3	0	0	1	0	0	TTATAACAA	3	1	5	6	4
6	2	3	0	3	0	0	1	3	1	GTATAACTC	3	3	4	5	2
7	1	3	0	3	0	0	1	2	2	CTATAACGG	3	4	5	5	3
8	0	3	0	3	0	0	1	1	3	ATATAACCT	3	2	4	6	3
9	2	2	0	2	0	0	2	0	0	GGAGAAGAA	3	4	9	5	4
10	1	2	0	2	0	0	2	3	1	CGAGAAGTC	3	5	6	5	2
11	0	2	0	2	0	0	2	2	2	AGAGAAGGG	3	5	9	4	4
12	3	2	0	2	0	0	2	1	3	TGAGAAGCT	3	4	6	4	2
13	1	1	0	1	0	0	3	0	0	CCACAATAA	3	3	5	8	4			GC	AG	AC	Seq_r
14	0	1	0	1	0	0	3	3	1	ACACAATTC	3	3	4	7	3		0	2	0	0	0
15	3	1	0	1	0	0	3	2	2	TCACAATGG	3	4	5	5	3		1	15	31	18	78
16	2	1	0	1	0	0	3	1	3	GCACAATCT	3	4	4	6	2		2	72	128	79	257
17	0	3	0	3	0	1	0	0	0	ATATACAAA	3	1	6	7	3		3	176	128	168	290
18	3	3	0	3	0	1	0	3	1	TTATACATC	3	2	3	5	2		4	252	128	240	224
19	2	3	0	3	0	1	0	2	2	GTATACAGG	3	4	6	4	2		5	240	320	252	111
20	1	3	0	3	0	1	0	1	3	CTATACACT	3	3	3	6	1		6	168	256	176	40
21	3	2	0	2	0	1	1	0	0	TGAGACCAA	3	4	6	6	3		7	80	0	72	16
22	2	2	0	2	0	1	1	3	1	GGAGACCTC	3	6	5	5	3		8	18	0	16	6
23	1	2	0	2	0	1	1	2	2	CGAGACCGG	3	7	6	5	3		9	0	32	2	1
24	0	2	0	2	0	1	1	1	3	AGAGACCCT	3	5	5	6	3
25	2	1	0	1	0	1	2	0	0	GCACACGAA	3	5	6	7	2
26	1	1	0	1	0	1	2	3	1	CCACACGTC	3	6	3	7	2
27	0	1	0	1	0	1	2	2	2	ACACACGGG	3	6	6	6	3
28	3	1	0	1	0	1	2	1	3	TCACACGCT	3	5	3	6	1
29	1	0	0	0	0	1	3	0	0	CAAAACTAA	3	2	6	8	5
30	0	0	0	0	0	1	3	3	1	AAAAACTTC	3	2	5	7	6
31	3	0	0	0	0	1	3	2	2	TAAAACTGG	3	3	6	5	5
32	2	0	0	0	0	1	3	1	3	GAAAACTCT	3	3	5	6	4
33	0	2	0	2	0	2	0	0	0	AGAGAGAAA	3	3	9	6	3
34	3	2	0	2	0	2	0	3	1	TGAGAGATC	3	4	6	4	1
35	2	2	0	2	0	2	0	2	2	GGAGAGAGG	3	6	9	3	3
36	1	2	0	2	0	2	0	1	3	CGAGAGACT	3	5	6	5	1
37	3	1	0	1	0	2	1	0	0	TCACAGCAA	3	4	5	7	2
38	2	1	0	1	0	2	1	3	1	GCACAGCTC	3	6	4	6	1
39	1	1	0	1	0	2	1	2	2	CCACAGCGG	3	7	5	6	3
40	0	1	0	1	0	2	1	1	3	ACACAGCCT	3	5	4	7	2
41	2	0	0	0	0	2	2	0	0	GAAAAGGAA	3	3	9	6	6
42	1	0	0	0	0	2	2	3	1	CAAAAGGTC	3	4	6	6	5
43	0	0	0	0	0	2	2	2	2	AAAAAGGGG	3	4	9	5	8
44	3	0	0	0	0	2	2	1	3	TAAAAGGCT	3	3	6	5	5
45	1	3	0	3	0	2	3	0	0	CTATAGTAA	3	2	5	5	2
46	0	3	0	3	0	2	3	3	1	ATATAGTTC	3	2	4	4	2
47	3	3	0	3	0	2	3	2	2	TTATAGTGG	3	3	5	2	3
48	2	3	0	3	0	2	3	1	3	GTATAGTCT	3	3	4	3	1
49	0	1	0	1	0	3	0	0	0	ACACATAAA	3	2	6	8	3
50	3	1	0	1	0	3	0	3	1	TCACATATC	3	3	3	6	1
51	2	1	0	1	0	3	0	2	2	GCACATAGG	3	5	6	5	2
52	1	1	0	1	0	3	0	1	3	CCACATACT	3	4	3	7	2
53	3	0	0	0	0	3	1	0	0	TAAAATCAA	3	1	6	7	5
54	2	0	0	0	0	3	1	3	1	GAAAATCTC	3	3	5	6	4
55	1	0	0	0	0	3	1	2	2	CAAAATCGG	3	4	6	6	5
56	0	0	0	0	0	3	1	1	3	AAAAATCCT	3	2	5	7	6
57	2	3	0	3	0	3	2	0	0	GTATATGAA	3	2	6	4	2
58	1	3	0	3	0	3	2	3	1	CTATATGTC	3	3	3	4	1
59	0	3	0	3	0	3	2	2	2	ATATATGGG	3	3	6	3	3
60	3	3	0	3	0	3	2	1	3	TTATATGCT	3	2	3	3	2
61	1	2	0	2	0	3	3	0	0	CGAGATTAA	3	3	6	5	3
62	0	2	0	2	0	3	3	3	1	AGAGATTTC	3	3	5	4	3
63	3	2	0	2	0	3	3	2	2	TGAGATTGG	3	4	6	2	3
64	2	2	0	2	0	3	3	1	3	GGAGATTCT	3	4	5	3	3
65	3	0	0	3	1	0	0	0	0	TAATCAAAA	3	1	6	7	5
66	2	0	0	3	1	0	0	3	1	GAATCAATC	3	3	5	6	3
67	1	0	0	3	1	0	0	2	2	CAATCAAGG	3	4	6	6	4
68	0	0	0	3	1	0	0	1	3	AAATCAACT	3	2	5	7	4
69	2	3	0	2	1	0	1	0	0	GTAGCACAA	3	4	6	6	2
70	1	3	0	2	1	0	1	3	1	CTAGCACTC	3	5	3	6	1
71	0	3	0	2	1	0	1	2	2	ATAGCACGG	3	5	6	5	2
72	3	3	0	2	1	0	1	1	3	TTAGCACCT	3	4	3	5	3
73	1	2	0	1	1	0	2	0	0	CGACCAGAA	3	5	6	7	3
74	0	2	0	1	1	0	2	3	1	AGACCAGTC	3	5	5	6	2
75	3	2	0	1	1	0	2	2	2	TGACCAGGG	3	6	6	4	4
76	2	2	0	1	1	0	2	1	3	GGACCAGCT	3	6	5	5	3
77	0	1	0	0	1	0	3	0	0	ACAACATAA	3	2	6	8	3
78	3	1	0	0	1	0	3	3	1	TCAACATTC	3	3	3	6	3
79	2	1	0	0	1	0	3	2	2	GCAACATGG	3	5	6	5	3
80	1	1	0	0	1	0	3	1	3	CCAACATCT	3	4	3	7	3
81	3	3	0	2	1	1	0	0	0	TTAGCCAAA	3	3	5	6	5
82	2	3	0	2	1	1	0	3	1	GTAGCCATC	3	5	4	5	2
83	1	3	0	2	1	1	0	2	2	CTAGCCAGG	3	6	5	5	3
84	0	3	0	2	1	1	0	1	3	ATAGCCACT	3	4	4	6	2
85	2	2	0	1	1	1	1	0	0	GGACCCCAA	3	6	5	7	6
86	1	2	0	1	1	1	1	3	1	CGACCCCTC	3	7	2	7	4
87	0	2	0	1	1	1	1	2	2	AGACCCCGG	3	7	5	6	5
88	3	2	0	1	1	1	1	1	3	TGACCCCCT	3	6	2	6	5
89	1	1	0	0	1	1	2	0	0	CCAACCGAA	3	5	5	8	5
90	0	1	0	0	1	1	2	3	1	ACAACCGTC	3	5	4	7	3
91	3	1	0	0	1	1	2	2	2	TCAACCGGG	3	6	5	5	5
92	2	1	0	0	1	1	2	1	3	GCAACCGCT	3	6	4	6	3
93	0	0	0	3	1	1	3	0	0	AAATCCTAA	3	2	5	7	5
94	3	0	0	3	1	1	3	3	1	TAATCCTTC	3	3	2	5	4
95	2	0	0	3	1	1	3	2	2	GAATCCTGG	3	5	5	4	4
96	1	0	0	3	1	1	3	1	3	CAATCCTCT	3	4	2	6	3
97	3	2	0	1	1	2	0	0	0	TGACCGAAA	3	4	6	6	4
98	2	2	0	1	1	2	0	3	1	GGACCGATC	3	6	5	5	3
99	1	2	0	1	1	2	0	2	2	CGACCGAGG	3	7	6	5	3
100	0	2	0	1	1	2	0	1	3	AGACCGACT	3	5	5	6	2
101	2	1	0	0	1	2	1	0	0	GCAACGCAA	3	5	6	7	3
102	1	1	0	0	1	2	1	3	1	CCAACGCTC	3	6	3	7	3
103	0	1	0	0	1	2	1	2	2	ACAACGCGG	3	6	6	6	3
104	3	1	0	0	1	2	1	1	3	TCAACGCCT	3	5	3	6	3
105	1	0	0	3	1	2	2	0	0	CAATCGGAA	3	4	6	6	4
106	0	0	0	3	1	2	2	3	1	AAATCGGTC	3	4	5	5	4
107	3	0	0	3	1	2	2	2	2	TAATCGGGG	3	5	6	3	5
108	2	0	0	3	1	2	2	1	3	GAATCGGCT	3	5	5	4	3
109	0	3	0	2	1	2	3	0	0	ATAGCGTAA	3	3	6	5	2
110	3	3	0	2	1	2	3	3	1	TTAGCGTTC	3	4	3	3	3
111	2	3	0	2	1	2	3	2	2	GTAGCGTGG	3	6	6	2	2
112	1	3	0	2	1	2	3	1	3	CTAGCGTCT	3	5	3	4	1
113	3	1	0	0	1	3	0	0	0	TCAACTAAA	3	2	5	7	4
114	2	1	0	0	1	3	0	3	1	GCAACTATC	3	4	4	6	2
115	1	1	0	0	1	3	0	2	2	CCAACTAGG	3	5	5	6	4
116	0	1	0	0	1	3	0	1	3	ACAACTACT	3	3	4	7	2
117	2	0	0	3	1	3	1	0	0	GAATCTCAA	3	3	5	6	3
118	1	0	0	3	1	3	1	3	1	CAATCTCTC	3	4	2	6	2
119	0	0	0	3	1	3	1	2	2	AAATCTCGG	3	4	5	5	4
120	3	0	0	3	1	3	1	1	3	TAATCTCCT	3	3	2	5	3
121	1	3	0	2	1	3	2	0	0	CTAGCTGAA	3	4	5	5	2
122	0	3	0	2	1	3	2	3	1	ATAGCTGTC	3	4	4	4	1
123	3	3	0	2	1	3	2	2	2	TTAGCTGGG	3	5	5	2	4
124	2	3	0	2	1	3	2	1	3	GTAGCTGCT	3	5	4	3	1
125	0	2	0	1	1	3	3	0	0	AGACCTTAA	3	3	5	6	4
126	3	2	0	1	1	3	3	3	1	TGACCTTTC	3	4	2	4	4
127	2	2	0	1	1	3	3	2	2	GGACCTTGG	3	6	5	3	5
128	1	2	0	1	1	3	3	1	3	CGACCTTCT	3	5	2	5	3
129	2	0	0	2	2	0	0	0	0	GAAGGAAAA	3	3	9	6	6
130	1	0	0	2	2	0	0	3	1	CAAGGAATC	3	4	6	6	4
131	0	0	0	2	2	0	0	2	2	AAAGGAAGG	3	4	9	5	6
132	3	0	0	2	2	0	0	1	3	TAAGGAACT	3	3	6	5	4
133	1	3	0	1	2	0	1	0	0	CTACGACAA	3	4	5	7	2
134	0	3	0	1	2	0	1	3	1	ATACGACTC	3	4	4	6	1
135	3	3	0	1	2	0	1	2	2	TTACGACGG	3	5	5	4	3
136	2	3	0	1	2	0	1	1	3	GTACGACCT	3	5	4	5	2
137	0	2	0	0	2	0	2	0	0	AGAAGAGAA	3	3	9	6	3
138	3	2	0	0	2	0	2	3	1	TGAAGAGTC	3	4	6	4	2
139	2	2	0	0	2	0	2	2	2	GGAAGAGGG	3	6	9	3	5
140	1	2	0	0	2	0	2	1	3	CGAAGAGCT	3	5	6	5	2
141	3	1	0	3	2	0	3	0	0	TCATGATAA	3	2	5	5	2
142	2	1	0	3	2	0	3	3	1	GCATGATTC	3	4	4	4	2
143	1	1	0	3	2	0	3	2	2	CCATGATGG	3	5	5	4	3
144	0	1	0	3	2	0	3	1	3	ACATGATCT	3	3	4	5	1
145	2	3	0	1	2	1	0	0	0	GTACGCAAA	3	4	6	6	3
146	1	3	0	1	2	1	0	3	1	CTACGCATC	3	5	3	6	1
147	0	3	0	1	2	1	0	2	2	ATACGCAGG	3	5	6	5	2
148	3	3	0	1	2	1	0	1	3	TTACGCACT	3	4	3	5	2
149	1	2	0	0	2	1	1	0	0	CGAAGCCAA	3	5	6	7	4
150	0	2	0	0	2	1	1	3	1	AGAAGCCTC	3	5	5	6	3
151	3	2	0	0	2	1	1	2	2	TGAAGCCGG	3	6	6	4	4
152	2	2	0	0	2	1	1	1	3	GGAAGCCCT	3	6	5	5	5
153	0	1	0	3	2	1	2	0	0	ACATGCGAA	3	4	6	6	2
154	3	1	0	3	2	1	2	3	1	TCATGCGTC	3	5	3	4	1
155	2	1	0	3	2	1	2	2	2	GCATGCGGG	3	7	6	3	3
156	1	1	0	3	2	1	2	1	3	CCATGCGCT	3	6	3	5	2
157	3	0	0	2	2	1	3	0	0	TAAGGCTAA	3	3	6	5	4
158	2	0	0	2	2	1	3	3	1	GAAGGCTTC	3	5	5	4	4
159	1	0	0	2	2	1	3	2	2	CAAGGCTGG	3	6	6	4	4
160	0	0	0	2	2	1	3	1	3	AAAGGCTCT	3	4	5	5	4
161	2	2	0	0	2	2	0	0	0	GGAAGGAAA	3	4	9	5	6
162	1	2	0	0	2	2	0	3	1	CGAAGGATC	3	5	6	5	3
163	0	2	0	0	2	2	0	2	2	AGAAGGAGG	3	5	9	4	4
164	3	2	0	0	2	2	0	1	3	TGAAGGACT	3	4	6	4	3
165	1	1	0	3	2	2	1	0	0	CCATGGCAA	3	5	5	6	4
166	0	1	0	3	2	2	1	3	1	ACATGGCTC	3	5	4	5	2
167	3	1	0	3	2	2	1	2	2	TCATGGCGG	3	6	5	3	3
168	2	1	0	3	2	2	1	1	3	GCATGGCCT	3	6	4	4	3
169	0	0	0	2	2	2	2	0	0	AAAGGGGAA	3	4	9	5	7
170	3	0	0	2	2	2	2	3	1	TAAGGGGTC	3	5	6	3	5
171	2	0	0	2	2	2	2	2	2	GAAGGGGGG	3	7	9	2	7
172	1	0	0	2	2	2	2	1	3	CAAGGGGCT	3	6	6	4	5
173	3	3	0	1	2	2	3	0	0	TTACGGTAA	3	3	5	4	4
174	2	3	0	1	2	2	3	3	1	GTACGGTTC	3	5	4	3	3
175	1	3	0	1	2	2	3	2	2	CTACGGTGG	3	6	5	3	3
176	0	3	0	1	2	2	3	1	3	ATACGGTCT	3	4	4	4	2
177	2	1	0	3	2	3	0	0	0	GCATGTAAA	3	3	6	5	3
178	1	1	0	3	2	3	0	3	1	CCATGTATC	3	4	3	5	2
179	0	1	0	3	2	3	0	2	2	ACATGTAGG	3	4	6	4	2
180	3	1	0	3	2	3	0	1	3	TCATGTACT	3	3	3	4	1
181	1	0	0	2	2	3	1	0	0	CAAGGTCAA	3	4	6	6	4
182	0	0	0	2	2	3	1	3	1	AAAGGTCTC	3	4	5	5	4
183	3	0	0	2	2	3	1	2	2	TAAGGTCGG	3	5	6	3	4
184	2	0	0	2	2	3	1	1	3	GAAGGTCCT	3	5	5	4	4
185	0	3	0	1	2	3	2	0	0	ATACGTGAA	3	3	6	5	2
186	3	3	0	1	2	3	2	3	1	TTACGTGTC	3	4	3	3	2
187	2	3	0	1	2	3	2	2	2	GTACGTGGG	3	6	6	2	3
188	1	3	0	1	2	3	2	1	3	CTACGTGCT	3	5	3	4	1
189	3	2	0	0	2	3	3	0	0	TGAAGTTAA	3	2	6	4	4
190	2	2	0	0	2	3	3	3	1	GGAAGTTTC	3	4	5	3	5
191	1	2	0	0	2	3	3	2	2	CGAAGTTGG	3	5	6	3	4
192	0	2	0	0	2	3	3	1	3	AGAAGTTCT	3	3	5	4	3
193	1	0	0	1	3	0	0	0	0	CAACTAAAA	3	2	6	8	5
194	0	0	0	1	3	0	0	3	1	AAACTAATC	3	2	5	7	4
195	3	0	0	1	3	0	0	2	2	TAACTAAGG	3	3	6	5	4
196	2	0	0	1	3	0	0	1	3	GAACTAACT	3	3	5	6	3
197	0	3	0	0	3	0	1	0	0	ATAATACAA	3	1	6	7	3
198	3	3	0	0	3	0	1	3	1	TTAATACTC	3	2	3	5	3
199	2	3	0	0	3	0	1	2	2	GTAATACGG	3	4	6	4	3
200	1	3	0	0	3	0	1	1	3	CTAATACCT	3	3	3	6	3
201	3	2	0	3	3	0	2	0	0	TGATTAGAA	3	2	6	4	3
202	2	2	0	3	3	0	2	3	1	GGATTAGTC	3	4	5	3	3
203	1	2	0	3	3	0	2	2	2	CGATTAGGG	3	5	6	3	4
204	0	2	0	3	3	0	2	1	3	AGATTAGCT	3	3	5	4	2
205	2	1	0	2	3	0	3	0	0	GCAGTATAA	3	3	6	5	2
206	1	1	0	2	3	0	3	3	1	CCAGTATTC	3	4	3	5	3
207	0	1	0	2	3	0	3	2	2	ACAGTATGG	3	4	6	4	2
208	3	1	0	2	3	0	3	1	3	TCAGTATCT	3	3	3	4	1
209	1	3	0	0	3	1	0	0	0	CTAATCAAA	3	2	5	7	4
210	0	3	0	0	3	1	0	3	1	ATAATCATC	3	2	4	6	2
211	3	3	0	0	3	1	0	2	2	TTAATCAGG	3	3	5	4	4
212	2	3	0	0	3	1	0	1	3	GTAATCACT	3	3	4	5	2
213	0	2	0	3	3	1	1	0	0	AGATTCCAA	3	3	5	6	4
214	3	2	0	3	3	1	1	3	1	TGATTCCTC	3	4	2	4	3
215	2	2	0	3	3	1	1	2	2	GGATTCCGG	3	6	5	3	5
216	1	2	0	3	3	1	1	1	3	CGATTCCCT	3	5	2	5	4
217	3	1	0	2	3	1	2	0	0	TCAGTCGAA	3	4	5	5	2
218	2	1	0	2	3	1	2	3	1	GCAGTCGTC	3	6	4	4	1
219	1	1	0	2	3	1	2	2	2	CCAGTCGGG	3	7	5	4	4
220	0	1	0	2	3	1	2	1	3	ACAGTCGCT	3	5	4	5	1
221	2	0	0	1	3	1	3	0	0	GAACTCTAA	3	3	5	6	3
222	1	0	0	1	3	1	3	3	1	CAACTCTTC	3	4	2	6	3
223	0	0	0	1	3	1	3	2	2	AAACTCTGG	3	4	5	5	4
224	3	0	0	1	3	1	3	1	3	TAACTCTCT	3	3	2	5	2
225	1	2	0	3	3	2	0	0	0	CGATTGAAA	3	3	6	5	4
226	0	2	0	3	3	2	0	3	1	AGATTGATC	3	3	5	4	2
227	3	2	0	3	3	2	0	2	2	TGATTGAGG	3	4	6	2	3
228	2	2	0	3	3	2	0	1	3	GGATTGACT	3	4	5	3	3
229	0	1	0	2	3	2	1	0	0	ACAGTGCAA	3	4	6	6	2
230	3	1	0	2	3	2	1	3	1	TCAGTGCTC	3	5	3	4	1
231	2	1	0	2	3	2	1	2	2	GCAGTGCGG	3	7	6	3	2
232	1	1	0	2	3	2	1	1	3	CCAGTGCCT	3	6	3	5	3
233	3	0	0	1	3	2	2	0	0	TAACTGGAA	3	3	6	5	4
234	2	0	0	1	3	2	2	3	1	GAACTGGTC	3	5	5	4	3
235	1	0	0	1	3	2	2	2	2	CAACTGGGG	3	6	6	4	5
236	0	0	0	1	3	2	2	1	3	AAACTGGCT	3	4	5	5	4
237	2	3	0	0	3	2	3	0	0	GTAATGTAA	3	2	6	4	3
238	1	3	0	0	3	2	3	3	1	CTAATGTTC	3	3	3	4	3
239	0	3	0	0	3	2	3	2	2	ATAATGTGG	3	3	6	3	3
240	3	3	0	0	3	2	3	1	3	TTAATGTCT	3	2	3	3	3
241	1	1	0	2	3	3	0	0	0	CCAGTTAAA	3	3	5	6	5
242	0	1	0	2	3	3	0	3	1	ACAGTTATC	3	3	4	5	2
243	3	1	0	2	3	3	0	2	2	TCAGTTAGG	3	4	5	3	3
244	2	1	0	2	3	3	0	1	3	GCAGTTACT	3	4	4	4	2
245	0	0	0	1	3	3	1	0	0	AAACTTCAA	3	2	5	7	5
246	3	0	0	1	3	3	1	3	1	TAACTTCTC	3	3	2	5	3
247	2	0	0	1	3	3	1	2	2	GAACTTCGG	3	5	5	4	4
248	1	0	0	1	3	3	1	1	3	CAACTTCCT	3	4	2	6	4
249	3	3	0	0	3	3	2	0	0	TTAATTGAA	3	1	5	4	5
250	2	3	0	0	3	3	2	3	1	GTAATTGTC	3	3	4	3	3
251	1	3	0	0	3	3	2	2	2	CTAATTGGG	3	4	5	3	5
252	0	3	0	0	3	3	2	1	3	ATAATTGCT	3	2	4	4	3
253	2	2	0	3	3	3	3	0	0	GGATTTTAA	3	2	5	3	6
254	1	2	0	3	3	3	3	3	1	CGATTTTTC	3	3	2	3	5
255	0	2	0	3	3	3	3	2	2	AGATTTTGG	3	3	5	2	5
256	3	2	0	3	3	3	3	1	3	TGATTTTCT	3	2	2	2	4
	3	3	1	0	0	0	0	0	0	TTCAAAAAA	3	1	6	7	7
	2	3	1	0	0	0	0	3	1	GTCAAAATC	3	3	5	6	4
	1	3	1	0	0	0	0	2	2	CTCAAAAGG	3	4	6	6	5
	0	3	1	0	0	0	0	1	3	ATCAAAACT	3	2	5	7	4
	2	2	1	3	0	0	1	0	0	GGCTAACAA	3	4	6	6	4
	1	2	1	3	0	0	1	3	1	CGCTAACTC	3	5	3	6	2
	0	2	1	3	0	0	1	2	2	AGCTAACGG	3	5	6	5	3
	3	2	1	3	0	0	1	1	3	TGCTAACCT	3	4	3	5	3
	1	1	1	2	0	0	2	0	0	CCCGAAGAA	3	5	6	7	5
	0	1	1	2	0	0	2	3	1	ACCGAAGTC	3	5	5	6	3
	3	1	1	2	0	0	2	2	2	TCCGAAGGG	3	6	6	4	5
	2	1	1	2	0	0	2	1	3	GCCGAAGCT	3	6	5	5	3
	0	0	1	1	0	0	3	0	0	AACCAATAA	3	2	6	8	5
	3	0	1	1	0	0	3	3	1	TACCAATTC	3	3	3	6	4
	2	0	1	1	0	0	3	2	2	GACCAATGG	3	5	6	5	4
	1	0	1	1	0	0	3	1	3	CACCAATCT	3	4	3	7	3
	3	2	1	3	0	1	0	0	0	TGCTACAAA	3	3	5	6	3
	2	2	1	3	0	1	0	3	1	GGCTACATC	3	5	4	5	2
	1	2	1	3	0	1	0	2	2	CGCTACAGG	3	6	5	5	2
	0	2	1	3	0	1	0	1	3	AGCTACACT	3	4	4	6	1
	2	1	1	2	0	1	1	0	0	GCCGACCAA	3	6	5	7	4
	1	1	1	2	0	1	1	3	1	CCCGACCTC	3	7	2	7	4
	0	1	1	2	0	1	1	2	2	ACCGACCGG	3	7	5	6	4
	3	1	1	2	0	1	1	1	3	TCCGACCCT	3	6	2	6	4
	1	0	1	1	0	1	2	0	0	CACCACGAA	3	5	5	8	3
	0	0	1	1	0	1	2	3	1	AACCACGTC	3	5	4	7	3
	3	0	1	1	0	1	2	2	2	TACCACGGG	3	6	5	5	4
	2	0	1	1	0	1	2	1	3	GACCACGCT	3	6	4	6	2
	0	3	1	0	0	1	3	0	0	ATCAACTAA	3	2	5	7	3
	3	3	1	0	0	1	3	3	1	TTCAACTTC	3	3	2	5	4
	2	3	1	0	0	1	3	2	2	GTCAACTGG	3	5	5	4	3
	1	3	1	0	0	1	3	1	3	CTCAACTCT	3	4	2	6	2
	3	1	1	2	0	2	0	0	0	TCCGAGAAA	3	4	6	6	4
	2	1	1	2	0	2	0	3	1	GCCGAGATC	3	6	5	5	2
	1	1	1	2	0	2	0	2	2	CCCGAGAGG	3	7	6	5	4
	0	1	1	2	0	2	0	1	3	ACCGAGACT	3	5	5	6	2
	2	0	1	1	0	2	1	0	0	GACCAGCAA	3	5	6	7	3
	1	0	1	1	0	2	1	3	1	CACCAGCTC	3	6	3	7	2
	0	0	1	1	0	2	1	2	2	AACCAGCGG	3	6	6	6	4
	3	0	1	1	0	2	1	1	3	TACCAGCCT	3	5	3	6	3
	1	3	1	0	0	2	2	0	0	CTCAAGGAA	3	4	6	6	4
	0	3	1	0	0	2	2	3	1	ATCAAGGTC	3	4	5	5	3
	3	3	1	0	0	2	2	2	2	TTCAAGGGG	3	5	6	3	6
	2	3	1	0	0	2	2	1	3	GTCAAGGCT	3	5	5	4	3
	0	2	1	3	0	2	3	0	0	AGCTAGTAA	3	3	6	5	2
	3	2	1	3	0	2	3	3	1	TGCTAGTTC	3	4	3	3	2
	2	2	1	3	0	2	3	2	2	GGCTAGTGG	3	6	6	2	3
	1	2	1	3	0	2	3	1	3	CGCTAGTCT	3	5	3	4	1
	3	0	1	1	0	3	0	0	0	TACCATAAA	3	2	5	7	4
	2	0	1	1	0	3	0	3	1	GACCATATC	3	4	4	6	2
	1	0	1	1	0	3	0	2	2	CACCATAGG	3	5	5	6	3
	0	0	1	1	0	3	0	1	3	AACCATACT	3	3	4	7	3
	2	3	1	0	0	3	1	0	0	GTCAATCAA	3	3	5	6	3
	1	3	1	0	0	3	1	3	1	CTCAATCTC	3	4	2	6	2
	0	3	1	0	0	3	1	2	2	ATCAATCGG	3	4	5	5	3
	3	3	1	0	0	3	1	1	3	TTCAATCCT	3	3	2	5	4
	1	2	1	3	0	3	2	0	0	CGCTATGAA	3	4	5	5	2
	0	2	1	3	0	3	2	3	1	AGCTATGTC	3	4	4	4	1
	3	2	1	3	0	3	2	2	2	TGCTATGGG	3	5	5	2	3
	2	2	1	3	0	3	2	1	3	GGCTATGCT	3	5	4	3	2
	0	1	1	2	0	3	3	0	0	ACCGATTAA	3	3	5	6	4
	3	1	1	2	0	3	3	3	1	TCCGATTTC	3	4	2	4	4
	2	1	1	2	0	3	3	2	2	GCCGATTGG	3	6	5	3	4
	1	1	1	2	0	3	3	1	3	CCCGATTCT	3	5	2	5	4
	2	3	1	3	1	0	0	0	0	GTCTCAAAA	3	3	5	6	4
	1	3	1	3	1	0	0	3	1	CTCTCAATC	3	4	2	6	2
	0	3	1	3	1	0	0	2	2	ATCTCAAGG	3	4	5	5	3
	3	3	1	3	1	0	0	1	3	TTCTCAACT	3	3	2	5	3
	1	2	1	2	1	0	1	0	0	CGCGCACAA	3	6	5	7	2
	0	2	1	2	1	0	1	3	1	AGCGCACTC	3	6	4	6	1
	3	2	1	2	1	0	1	2	2	TGCGCACGG	3	7	5	4	2
	2	2	1	2	1	0	1	1	3	GGCGCACCT	3	7	4	5	3
	0	1	1	1	1	0	2	0	0	ACCCCAGAA	3	5	5	8	5
	3	1	1	1	1	0	2	3	1	TCCCCAGTC	3	6	2	6	4
	2	1	1	1	1	0	2	2	2	GCCCCAGGG	3	8	5	5	6
	1	1	1	1	1	0	2	1	3	CCCCCAGCT	3	7	2	7	5
	3	0	1	0	1	0	3	0	0	TACACATAA	3	2	5	7	2
	2	0	1	0	1	0	3	3	1	GACACATTC	3	4	4	6	2
	1	0	1	0	1	0	3	2	2	CACACATGG	3	5	5	6	2
	0	0	1	0	1	0	3	1	3	AACACATCT	3	3	4	7	2
	2	2	1	2	1	1	0	0	0	GGCGCCAAA	3	6	6	6	5
	1	2	1	2	1	1	0	3	1	CGCGCCATC	3	7	3	6	2
	0	2	1	2	1	1	0	2	2	AGCGCCAGG	3	7	6	5	3
	3	2	1	2	1	1	0	1	3	TGCGCCACT	3	6	3	5	2
	1	1	1	1	1	1	1	0	0	CCCCCCCAA	3	7	2	9	8
	0	1	1	1	1	1	1	3	1	ACCCCCCTC	3	7	1	8	6
	3	1	1	1	1	1	1	2	2	TCCCCCCGG	3	8	2	6	7
	2	1	1	1	1	1	1	1	3	GCCCCCCCT	3	8	1	7	7
	0	0	1	0	1	1	2	0	0	AACACCGAA	3	4	6	8	4
	3	0	1	0	1	1	2	3	1	TACACCGTC	3	5	3	6	2
	2	0	1	0	1	1	2	2	2	GACACCGGG	3	7	6	5	4
	1	0	1	0	1	1	2	1	3	CACACCGCT	3	6	3	7	2
	3	3	1	3	1	1	3	0	0	TTCTCCTAA	3	3	2	5	4
	2	3	1	3	1	1	3	3	1	GTCTCCTTC	3	5	1	4	3
	1	3	1	3	1	1	3	2	2	CTCTCCTGG	3	6	2	4	3
	0	3	1	3	1	1	3	1	3	ATCTCCTCT	3	4	1	5	2
	2	1	1	1	1	2	0	0	0	GCCCCGAAA	3	6	5	7	6
	1	1	1	1	1	2	0	3	1	CCCCCGATC	3	7	2	7	5
	0	1	1	1	1	2	0	2	2	ACCCCGAGG	3	7	5	6	5
	3	1	1	1	1	2	0	1	3	TCCCCGACT	3	6	2	6	4
	1	0	1	0	1	2	1	0	0	CACACGCAA	3	5	5	8	2
	0	0	1	0	1	2	1	3	1	AACACGCTC	3	5	4	7	2
	3	0	1	0	1	2	1	2	2	TACACGCGG	3	6	5	5	2
	2	0	1	0	1	2	1	1	3	GACACGCCT	3	6	4	6	2
	0	3	1	3	1	2	2	0	0	ATCTCGGAA	3	4	5	5	3
	3	3	1	3	1	2	2	3	1	TTCTCGGTC	3	5	2	3	3
	2	3	1	3	1	2	2	2	2	GTCTCGGGG	3	7	5	2	4
	1	3	1	3	1	2	2	1	3	CTCTCGGCT	3	6	2	4	2
	3	2	1	2	1	2	3	0	0	TGCGCGTAA	3	5	5	4	2
	2	2	1	2	1	2	3	3	1	GGCGCGTTC	3	7	4	3	3
	1	2	1	2	1	2	3	2	2	CGCGCGTGG	3	8	5	3	2
	0	2	1	2	1	2	3	1	3	AGCGCGTCT	3	6	4	4	1
	2	0	1	0	1	3	0	0	0	GACACTAAA	3	3	6	7	3
	1	0	1	0	1	3	0	3	1	CACACTATC	3	4	3	7	1
	0	0	1	0	1	3	0	2	2	AACACTAGG	3	4	6	6	3
	3	0	1	0	1	3	0	1	3	TACACTACT	3	3	3	6	1
	1	3	1	3	1	3	1	0	0	CTCTCTCAA	3	4	2	6	2
	0	3	1	3	1	3	1	3	1	ATCTCTCTC	3	4	1	5	1
	3	3	1	3	1	3	1	2	2	TTCTCTCGG	3	5	2	3	3
	2	3	1	3	1	3	1	1	3	GTCTCTCCT	3	5	1	4	2
	0	2	1	2	1	3	2	0	0	AGCGCTGAA	3	5	6	5	2
	3	2	1	2	1	3	2	3	1	TGCGCTGTC	3	6	3	3	1
	2	2	1	2	1	3	2	2	2	GGCGCTGGG	3	8	6	2	4
	1	2	1	2	1	3	2	1	3	CGCGCTGCT	3	7	3	4	1
	3	1	1	1	1	3	3	0	0	TCCCCTTAA	3	4	2	6	6
	2	1	1	1	1	3	3	3	1	GCCCCTTTC	3	6	1	5	6
	1	1	1	1	1	3	3	2	2	CCCCCTTGG	3	7	2	5	7
	0	1	1	1	1	3	3	1	3	ACCCCTTCT	3	5	1	6	5
	1	3	1	2	2	0	0	0	0	CTCGGAAAA	3	4	6	6	5
	0	3	1	2	2	0	0	3	1	ATCGGAATC	3	4	5	5	3
	3	3	1	2	2	0	0	2	2	TTCGGAAGG	3	5	6	3	5
	2	3	1	2	2	0	0	1	3	GTCGGAACT	3	5	5	4	3
	0	2	1	1	2	0	1	0	0	AGCCGACAA	3	5	6	7	3
	3	2	1	1	2	0	1	3	1	TGCCGACTC	3	6	3	5	2
	2	2	1	1	2	0	1	2	2	GGCCGACGG	3	8	6	4	4
	1	2	1	1	2	0	1	1	3	CGCCGACCT	3	7	3	6	3
	3	1	1	0	2	0	2	0	0	TCCAGAGAA	3	4	6	6	3
	2	1	1	0	2	0	2	3	1	GCCAGAGTC	3	6	5	5	2
	1	1	1	0	2	0	2	2	2	CCCAGAGGG	3	7	6	5	5
	0	1	1	0	2	0	2	1	3	ACCAGAGCT	3	5	5	6	2
	2	0	1	3	2	0	3	0	0	GACTGATAA	3	3	6	5	2
	1	0	1	3	2	0	3	3	1	CACTGATTC	3	4	3	5	2
	0	0	1	3	2	0	3	2	2	AACTGATGG	3	4	6	4	3
	3	0	1	3	2	0	3	1	3	TACTGATCT	3	3	3	4	1
	1	2	1	1	2	1	0	0	0	CGCCGCAAA	3	6	5	7	4
	0	2	1	1	2	1	0	3	1	AGCCGCATC	3	6	4	6	2
	3	2	1	1	2	1	0	2	2	TGCCGCAGG	3	7	5	4	3
	2	2	1	1	2	1	0	1	3	GGCCGCACT	3	7	4	5	3
	0	1	1	0	2	1	1	0	0	ACCAGCCAA	3	5	5	8	4
	3	1	1	0	2	1	1	3	1	TCCAGCCTC	3	6	2	6	3
	2	1	1	0	2	1	1	2	2	GCCAGCCGG	3	8	5	5	4
	1	1	1	0	2	1	1	1	3	CCCAGCCCT	3	7	2	7	5
	3	0	1	3	2	1	2	0	0	TACTGCGAA	3	4	5	5	2
	2	0	1	3	2	1	2	3	1	GACTGCGTC	3	6	4	4	1
	1	0	1	3	2	1	2	2	2	CACTGCGGG	3	7	5	4	3
	0	0	1	3	2	1	2	1	3	AACTGCGCT	3	5	4	5	2
	2	3	1	2	2	1	3	0	0	GTCGGCTAA	3	5	5	4	3
	1	3	1	2	2	1	3	3	1	CTCGGCTTC	3	6	2	4	3
	0	3	1	2	2	1	3	2	2	ATCGGCTGG	3	6	5	3	3
	3	3	1	2	2	1	3	1	3	TTCGGCTCT	3	5	2	3	3
	1	1	1	0	2	2	0	0	0	CCCAGGAAA	3	5	6	7	6
	0	1	1	0	2	2	0	3	1	ACCAGGATC	3	5	5	6	3
	3	1	1	0	2	2	0	2	2	TCCAGGAGG	3	6	6	4	4
	2	1	1	0	2	2	0	1	3	GCCAGGACT	3	6	5	5	3
	0	0	1	3	2	2	1	0	0	AACTGGCAA	3	4	6	6	4
	3	0	1	3	2	2	1	3	1	TACTGGCTC	3	5	3	4	2
	2	0	1	3	2	2	1	2	2	GACTGGCGG	3	7	6	3	3
	1	0	1	3	2	2	1	1	3	CACTGGCCT	3	6	3	5	3
	3	3	1	2	2	2	2	0	0	TTCGGGGAA	3	5	6	3	6
	2	3	1	2	2	2	2	3	1	GTCGGGGTC	3	7	5	2	4
	1	3	1	2	2	2	2	2	2	CTCGGGGGG	3	8	6	2	6
	0	3	1	2	2	2	2	1	3	ATCGGGGCT	3	6	5	3	4
	2	2	1	1	2	2	3	0	0	GGCCGGTAA	3	6	6	4	5
	1	2	1	1	2	2	3	3	1	CGCCGGTTC	3	7	3	4	4
	0	2	1	1	2	2	3	2	2	AGCCGGTGG	3	7	6	3	4
	3	2	1	1	2	2	3	1	3	TGCCGGTCT	3	6	3	3	3
	1	0	1	3	2	3	0	0	0	CACTGTAAA	3	3	5	6	3
	0	0	1	3	2	3	0	3	1	AACTGTATC	3	3	4	5	2
	3	0	1	3	2	3	0	2	2	TACTGTAGG	3	4	5	3	2
	2	0	1	3	2	3	0	1	3	GACTGTACT	3	4	4	4	1
	0	3	1	2	2	3	1	0	0	ATCGGTCAA	3	4	5	5	3
	3	3	1	2	2	3	1	3	1	TTCGGTCTC	3	5	2	3	3
	2	3	1	2	2	3	1	2	2	GTCGGTCGG	3	7	5	2	3
	1	3	1	2	2	3	1	1	3	CTCGGTCCT	3	6	2	4	3
	3	2	1	1	2	3	2	0	0	TGCCGTGAA	3	5	5	4	3
	2	2	1	1	2	3	2	3	1	GGCCGTGTC	3	7	4	3	3
	1	2	1	1	2	3	2	2	2	CGCCGTGGG	3	8	5	3	4
	0	2	1	1	2	3	2	1	3	AGCCGTGCT	3	6	4	4	2
	2	1	1	0	2	3	3	0	0	GCCAGTTAA	3	4	5	5	4
	1	1	1	0	2	3	3	3	1	CCCAGTTTC	3	5	2	5	5
	0	1	1	0	2	3	3	2	2	ACCAGTTGG	3	5	5	4	4
	3	1	1	0	2	3	3	1	3	TCCAGTTCT	3	4	2	4	3
	0	3	1	1	3	0	0	0	0	ATCCTAAAA	3	2	5	7	5
	3	3	1	1	3	0	0	3	1	TTCCTAATC	3	3	2	5	4
	2	3	1	1	3	0	0	2	2	GTCCTAAGG	3	5	5	4	4
	1	3	1	1	3	0	0	1	3	CTCCTAACT	3	4	2	6	3
	3	2	1	0	3	0	1	0	0	TGCATACAA	3	3	5	6	2
	2	2	1	0	3	0	1	3	1	GGCATACTC	3	5	4	5	2
	1	2	1	0	3	0	1	2	2	CGCATACGG	3	6	5	5	2
	0	2	1	0	3	0	1	1	3	AGCATACCT	3	4	4	6	2
	2	1	1	3	3	0	2	0	0	GCCTTAGAA	3	4	5	5	4
	1	1	1	3	3	0	2	3	1	CCCTTAGTC	3	5	2	5	4
	0	1	1	3	3	0	2	2	2	ACCTTAGGG	3	5	5	4	5
	3	1	1	3	3	0	2	1	3	TCCTTAGCT	3	4	2	4	3
	1	0	1	2	3	0	3	0	0	CACGTATAA	3	3	5	6	2
	0	0	1	2	3	0	3	3	1	AACGTATTC	3	3	4	5	3
	3	0	1	2	3	0	3	2	2	TACGTATGG	3	4	5	3	2
	2	0	1	2	3	0	3	1	3	GACGTATCT	3	4	4	4	1
	0	2	1	0	3	1	0	0	0	AGCATCAAA	3	3	6	7	3
	3	2	1	0	3	1	0	3	1	TGCATCATC	3	4	3	5	1
	2	2	1	0	3	1	0	2	2	GGCATCAGG	3	6	6	4	3
	1	2	1	0	3	1	0	1	3	CGCATCACT	3	5	3	6	1
	3	1	1	3	3	1	1	0	0	TCCTTCCAA	3	4	2	6	5
	2	1	1	3	3	1	1	3	1	GCCTTCCTC	3	6	1	5	4
	1	1	1	3	3	1	1	2	2	CCCTTCCGG	3	7	2	5	6
	0	1	1	3	3	1	1	1	3	ACCTTCCCT	3	5	1	6	5
	2	0	1	2	3	1	2	0	0	GACGTCGAA	3	5	6	5	2
	1	0	1	2	3	1	2	3	1	CACGTCGTC	3	6	3	5	1
	0	0	1	2	3	1	2	2	2	AACGTCGGG	3	6	6	4	4
	3	0	1	2	3	1	2	1	3	TACGTCGCT	3	5	3	4	1
	1	3	1	1	3	1	3	0	0	CTCCTCTAA	3	4	2	6	3
	0	3	1	1	3	1	3	3	1	ATCCTCTTC	3	4	1	5	3
	3	3	1	1	3	1	3	2	2	TTCCTCTGG	3	5	2	3	4
	2	3	1	1	3	1	3	1	3	GTCCTCTCT	3	5	1	4	2
	0	1	1	3	3	2	0	0	0	ACCTTGAAA	3	3	5	6	5
	3	1	1	3	3	2	0	3	1	TCCTTGATC	3	4	2	4	3
	2	1	1	3	3	2	0	2	2	GCCTTGAGG	3	6	5	3	4
	1	1	1	3	3	2	0	1	3	CCCTTGACT	3	5	2	5	4
	3	0	1	2	3	2	1	0	0	TACGTGCAA	3	4	5	5	2
	2	0	1	2	3	2	1	3	1	GACGTGCTC	3	6	4	4	1
	1	0	1	2	3	2	1	2	2	CACGTGCGG	3	7	5	4	2
	0	0	1	2	3	2	1	1	3	AACGTGCCT	3	5	4	5	3
	2	3	1	1	3	2	2	0	0	GTCCTGGAA	3	5	5	4	4
	1	3	1	1	3	2	2	3	1	CTCCTGGTC	3	6	2	4	3
	0	3	1	1	3	2	2	2	2	ATCCTGGGG	3	6	5	3	5
	3	3	1	1	3	2	2	1	3	TTCCTGGCT	3	5	2	3	4
	1	2	1	0	3	2	3	0	0	CGCATGTAA	3	4	5	5	2
	0	2	1	0	3	2	3	3	1	AGCATGTTC	3	4	4	4	2
	3	2	1	0	3	2	3	2	2	TGCATGTGG	3	5	5	2	2
	2	2	1	0	3	2	3	1	3	GGCATGTCT	3	5	4	3	2
	0	0	1	2	3	3	0	0	0	AACGTTAAA	3	2	6	6	5
	3	0	1	2	3	3	0	3	1	TACGTTATC	3	3	3	4	2
	2	0	1	2	3	3	0	2	2	GACGTTAGG	3	5	6	3	3
	1	0	1	2	3	3	0	1	3	CACGTTACT	3	4	3	5	2
	3	3	1	1	3	3	1	0	0	TTCCTTCAA	3	3	2	5	5
	2	3	1	1	3	3	1	3	1	GTCCTTCTC	3	5	1	4	3
	1	3	1	1	3	3	1	2	2	CTCCTTCGG	3	6	2	4	4
	0	3	1	1	3	3	1	1	3	ATCCTTCCT	3	4	1	5	4
	2	2	1	0	3	3	2	0	0	GGCATTGAA	3	4	6	4	4
	1	2	1	0	3	3	2	3	1	CGCATTGTC	3	5	3	4	2
	0	2	1	0	3	3	2	2	2	AGCATTGGG	3	5	6	3	4
	3	2	1	0	3	3	2	1	3	TGCATTGCT	3	4	3	3	2
	1	1	1	3	3	3	3	0	0	CCCTTTTAA	3	3	2	5	7
	0	1	1	3	3	3	3	3	1	ACCTTTTTC	3	3	1	4	6
	3	1	1	3	3	3	3	2	2	TCCTTTTGG	3	4	2	2	6
	2	1	1	3	3	3	3	1	3	GCCTTTTCT	3	4	1	3	5
	2	2	2	0	0	0	0	0	0	GGGAAAAAA	3	3	9	6	8
	1	2	2	0	0	0	0	3	1	CGGAAAATC	3	4	6	6	5
	0	2	2	0	0	0	0	2	2	AGGAAAAGG	3	4	9	5	6
	3	2	2	0	0	0	0	1	3	TGGAAAACT	3	3	6	5	5
	1	1	2	3	0	0	1	0	0	CCGTAACAA	3	4	5	7	4
	0	1	2	3	0	0	1	3	1	ACGTAACTC	3	4	4	6	2
	3	1	2	3	0	0	1	2	2	TCGTAACGG	3	5	5	4	3
	2	1	2	3	0	0	1	1	3	GCGTAACCT	3	5	4	5	3
	0	0	2	2	0	0	2	0	0	AAGGAAGAA	3	3	9	6	5
	3	0	2	2	0	0	2	3	1	TAGGAAGTC	3	4	6	4	3
	2	0	2	2	0	0	2	2	2	GAGGAAGGG	3	6	9	3	5
	1	0	2	2	0	0	2	1	3	CAGGAAGCT	3	5	6	5	3
	3	3	2	1	0	0	3	0	0	TTGCAATAA	3	2	5	5	4
	2	3	2	1	0	0	3	3	1	GTGCAATTC	3	4	4	4	3
	1	3	2	1	0	0	3	2	2	CTGCAATGG	3	5	5	4	3
	0	3	2	1	0	0	3	1	3	ATGCAATCT	3	3	4	5	2
	2	1	2	3	0	1	0	0	0	GCGTACAAA	3	4	6	6	3
	1	1	2	3	0	1	0	3	1	CCGTACATC	3	5	3	6	2
	0	1	2	3	0	1	0	2	2	ACGTACAGG	3	5	6	5	2
	3	1	2	3	0	1	0	1	3	TCGTACACT	3	4	3	5	1
	1	0	2	2	0	1	1	0	0	CAGGACCAA	3	5	6	7	4
	0	0	2	2	0	1	1	3	1	AAGGACCTC	3	5	5	6	4
	3	0	2	2	0	1	1	2	2	TAGGACCGG	3	6	6	4	4
	2	0	2	2	0	1	1	1	3	GAGGACCCT	3	6	5	5	4
	0	3	2	1	0	1	2	0	0	ATGCACGAA	3	4	6	6	2
	3	3	2	1	0	1	2	3	1	TTGCACGTC	3	5	3	4	2
	2	3	2	1	0	1	2	2	2	GTGCACGGG	3	7	6	3	3
	1	3	2	1	0	1	2	1	3	CTGCACGCT	3	6	3	5	1
	3	2	2	0	0	1	3	0	0	TGGAACTAA	3	3	6	5	4
	2	2	2	0	0	1	3	3	1	GGGAACTTC	3	5	5	4	5
	1	2	2	0	0	1	3	2	2	CGGAACTGG	3	6	6	4	4
	0	2	2	0	0	1	3	1	3	AGGAACTCT	3	4	5	5	3
	2	0	2	2	0	2	0	0	0	GAGGAGAAA	3	4	9	5	4
	1	0	2	2	0	2	0	3	1	CAGGAGATC	3	5	6	5	2
	0	0	2	2	0	2	0	2	2	AAGGAGAGG	3	5	9	4	4
	3	0	2	2	0	2	0	1	3	TAGGAGACT	3	4	6	4	2
	1	3	2	1	0	2	1	0	0	CTGCAGCAA	3	5	5	6	2
	0	3	2	1	0	2	1	3	1	ATGCAGCTC	3	5	4	5	1
	3	3	2	1	0	2	1	2	2	TTGCAGCGG	3	6	5	3	3
	2	3	2	1	0	2	1	1	3	GTGCAGCCT	3	6	4	4	2
	0	2	2	0	0	2	2	0	0	AGGAAGGAA	3	4	9	5	5
	3	2	2	0	0	2	2	3	1	TGGAAGGTC	3	5	6	3	4
	2	2	2	0	0	2	2	2	2	GGGAAGGGG	3	7	9	2	7
	1	2	2	0	0	2	2	1	3	CGGAAGGCT	3	6	6	4	4
	3	1	2	3	0	2	3	0	0	TCGTAGTAA	3	3	5	4	2
	2	1	2	3	0	2	3	3	1	GCGTAGTTC	3	5	4	3	2
	1	1	2	3	0	2	3	2	2	CCGTAGTGG	3	6	5	3	3
	0	1	2	3	0	2	3	1	3	ACGTAGTCT	3	4	4	4	1
	2	3	2	1	0	3	0	0	0	GTGCATAAA	3	3	6	5	3
	1	3	2	1	0	3	0	3	1	CTGCATATC	3	4	3	5	1
	0	3	2	1	0	3	0	2	2	ATGCATAGG	3	4	6	4	2
	3	3	2	1	0	3	0	1	3	TTGCATACT	3	3	3	4	2
	1	2	2	0	0	3	1	0	0	CGGAATCAA	3	4	6	6	4
	0	2	2	0	0	3	1	3	1	AGGAATCTC	3	4	5	5	3
	3	2	2	0	0	3	1	2	2	TGGAATCGG	3	5	6	3	4
	2	2	2	0	0	3	1	1	3	GGGAATCCT	3	5	5	4	5
	0	1	2	3	0	3	2	0	0	ACGTATGAA	3	3	6	5	2
	3	1	2	3	0	3	2	3	1	TCGTATGTC	3	4	3	3	1
	2	1	2	3	0	3	2	2	2	GCGTATGGG	3	6	6	2	3
	1	1	2	3	0	3	2	1	3	CCGTATGCT	3	5	3	4	2
	3	0	2	2	0	3	3	0	0	TAGGATTAA	3	2	6	4	4
	2	0	2	2	0	3	3	3	1	GAGGATTTC	3	4	5	3	4
	1	0	2	2	0	3	3	2	2	CAGGATTGG	3	5	6	3	4
	0	0	2	2	0	3	3	1	3	AAGGATTCT	3	3	5	4	4
	1	2	2	3	1	0	0	0	0	CGGTCAAAA	3	4	6	6	5
	0	2	2	3	1	0	0	3	1	AGGTCAATC	3	4	5	5	3
	3	2	2	3	1	0	0	2	2	TGGTCAAGG	3	5	6	3	4
	2	2	2	3	1	0	0	1	3	GGGTCAACT	3	5	5	4	4
	0	1	2	2	1	0	1	0	0	ACGGCACAA	3	5	6	7	3
	3	1	2	2	1	0	1	3	1	TCGGCACTC	3	6	3	5	2
	2	1	2	2	1	0	1	2	2	GCGGCACGG	3	8	6	4	3
	1	1	2	2	1	0	1	1	3	CCGGCACCT	3	7	3	6	4
	3	0	2	1	1	0	2	0	0	TAGCCAGAA	3	4	6	6	3
	2	0	2	1	1	0	2	3	1	GAGCCAGTC	3	6	5	5	2
	1	0	2	1	1	0	2	2	2	CAGCCAGGG	3	7	6	5	4
	0	0	2	1	1	0	2	1	3	AAGCCAGCT	3	5	5	6	3
	2	3	2	0	1	0	3	0	0	GTGACATAA	3	3	6	5	2
	1	3	2	0	1	0	3	3	1	CTGACATTC	3	4	3	5	2
	0	3	2	0	1	0	3	2	2	ATGACATGG	3	4	6	4	2
	3	3	2	0	1	0	3	1	3	TTGACATCT	3	3	3	4	2
	1	1	2	2	1	1	0	0	0	CCGGCCAAA	3	6	5	7	6
	0	1	2	2	1	1	0	3	1	ACGGCCATC	3	6	4	6	3
	3	1	2	2	1	1	0	2	2	TCGGCCAGG	3	7	5	4	4
	2	1	2	2	1	1	0	1	3	GCGGCCACT	3	7	4	5	3
	0	0	2	1	1	1	1	0	0	AAGCCCCAA	3	5	5	8	6
	3	0	2	1	1	1	1	3	1	TAGCCCCTC	3	6	2	6	4
	2	0	2	1	1	1	1	2	2	GAGCCCCGG	3	8	5	5	5
	1	0	2	1	1	1	1	1	3	CAGCCCCCT	3	7	2	7	5
	3	3	2	0	1	1	2	0	0	TTGACCGAA	3	4	5	5	4
	2	3	2	0	1	1	2	3	1	GTGACCGTC	3	6	4	4	2
	1	3	2	0	1	1	2	2	2	CTGACCGGG	3	7	5	4	4
	0	3	2	0	1	1	2	1	3	ATGACCGCT	3	5	4	5	2
	2	2	2	3	1	1	3	0	0	GGGTCCTAA	3	5	5	4	5
	1	2	2	3	1	1	3	3	1	CGGTCCTTC	3	6	2	4	4
	0	2	2	3	1	1	3	2	2	AGGTCCTGG	3	6	5	3	4
	3	2	2	3	1	1	3	1	3	TGGTCCTCT	3	5	2	3	3
	1	0	2	1	1	2	0	0	0	CAGCCGAAA	3	5	6	7	4
	0	0	2	1	1	2	0	3	1	AAGCCGATC	3	5	5	6	3
	3	0	2	1	1	2	0	2	2	TAGCCGAGG	3	6	6	4	3
	2	0	2	1	1	2	0	1	3	GAGCCGACT	3	6	5	5	2
	0	3	2	0	1	2	1	0	0	ATGACGCAA	3	4	6	6	2
	3	3	2	0	1	2	1	3	1	TTGACGCTC	3	5	3	4	2
	2	3	2	0	1	2	1	2	2	GTGACGCGG	3	7	6	3	2
	1	3	2	0	1	2	1	1	3	CTGACGCCT	3	6	3	5	2
	3	2	2	3	1	2	2	0	0	TGGTCGGAA	3	5	6	3	4
	2	2	2	3	1	2	2	3	1	GGGTCGGTC	3	7	5	2	4
	1	2	2	3	1	2	2	2	2	CGGTCGGGG	3	8	6	2	5
	0	2	2	3	1	2	2	1	3	AGGTCGGCT	3	6	5	3	3
	2	1	2	2	1	2	3	0	0	GCGGCGTAA	3	6	6	4	3
	1	1	2	2	1	2	3	3	1	CCGGCGTTC	3	7	3	4	4
	0	1	2	2	1	2	3	2	2	ACGGCGTGG	3	7	6	3	3
	3	1	2	2	1	2	3	1	3	TCGGCGTCT	3	6	3	3	2
	1	3	2	0	1	3	0	0	0	CTGACTAAA	3	3	5	6	3
	0	3	2	0	1	3	0	3	1	ATGACTATC	3	3	4	5	1
	3	3	2	0	1	3	0	2	2	TTGACTAGG	3	4	5	3	3
	2	3	2	0	1	3	0	1	3	GTGACTACT	3	4	4	4	1
	0	2	2	3	1	3	1	0	0	AGGTCTCAA	3	4	5	5	3
	3	2	2	3	1	3	1	3	1	TGGTCTCTC	3	5	2	3	2
	2	2	2	3	1	3	1	2	2	GGGTCTCGG	3	7	5	2	4
	1	2	2	3	1	3	1	1	3	CGGTCTCCT	3	6	2	4	3
	3	1	2	2	1	3	2	0	0	TCGGCTGAA	3	5	5	4	3
	2	1	2	2	1	3	2	3	1	GCGGCTGTC	3	7	4	3	2
	1	1	2	2	1	3	2	2	2	CCGGCTGGG	3	8	5	3	5
	0	1	2	2	1	3	2	1	3	ACGGCTGCT	3	6	4	4	2
	2	0	2	1	1	3	3	0	0	GAGCCTTAA	3	4	5	5	4
	1	0	2	1	1	3	3	3	1	CAGCCTTTC	3	5	2	5	4
	0	0	2	1	1	3	3	2	2	AAGCCTTGG	3	5	5	4	5
	3	0	2	1	1	3	3	1	3	TAGCCTTCT	3	4	2	4	3
	0	2	2	2	2	0	0	0	0	AGGGGAAAA	3	4	9	5	7
	3	2	2	2	2	0	0	3	1	TGGGGAATC	3	5	6	3	5
	2	2	2	2	2	0	0	2	2	GGGGGAAGG	3	7	9	2	7
	1	2	2	2	2	0	0	1	3	CGGGGAACT	3	6	6	4	5
	3	1	2	1	2	0	1	0	0	TCGCGACAA	3	5	5	6	2
	2	1	2	1	2	0	1	3	1	GCGCGACTC	3	7	4	5	1
	1	1	2	1	2	0	1	2	2	CCGCGACGG	3	8	5	5	3
	0	1	2	1	2	0	1	1	3	ACGCGACCT	3	6	4	6	2
	2	0	2	0	2	0	2	0	0	GAGAGAGAA	3	4	9	5	2
	1	0	2	0	2	0	2	3	1	CAGAGAGTC	3	5	6	5	1
	0	0	2	0	2	0	2	2	2	AAGAGAGGG	3	5	9	4	4
	3	0	2	0	2	0	2	1	3	TAGAGAGCT	3	4	6	4	1
	1	3	2	3	2	0	3	0	0	CTGTGATAA	3	3	5	4	2
	0	3	2	3	2	0	3	3	1	ATGTGATTC	3	3	4	3	2
	3	3	2	3	2	0	3	2	2	TTGTGATGG	3	4	5	1	3
	2	3	2	3	2	0	3	1	3	GTGTGATCT	3	4	4	2	1
	0	1	2	1	2	1	0	0	0	ACGCGCAAA	3	5	6	7	3
	3	1	2	1	2	1	0	3	1	TCGCGCATC	3	6	3	5	1
	2	1	2	1	2	1	0	2	2	GCGCGCAGG	3	8	6	4	2
	1	1	2	1	2	1	0	1	3	CCGCGCACT	3	7	3	6	2
	3	0	2	0	2	1	1	0	0	TAGAGCCAA	3	4	6	6	3
	2	0	2	0	2	1	1	3	1	GAGAGCCTC	3	6	5	5	2
	1	0	2	0	2	1	1	2	2	CAGAGCCGG	3	7	6	5	3
	0	0	2	0	2	1	1	1	3	AAGAGCCCT	3	5	5	6	4
	2	3	2	3	2	1	2	0	0	GTGTGCGAA	3	5	6	3	2
	1	3	2	3	2	1	2	3	1	CTGTGCGTC	3	6	3	3	1
	0	3	2	3	2	1	2	2	2	ATGTGCGGG	3	6	6	2	3
	3	3	2	3	2	1	2	1	3	TTGTGCGCT	3	5	3	2	2
	1	2	2	2	2	1	3	0	0	CGGGGCTAA	3	6	6	4	5
	0	2	2	2	2	1	3	3	1	AGGGGCTTC	3	6	5	3	5
	3	2	2	2	2	1	3	2	2	TGGGGCTGG	3	7	6	1	5
	2	2	2	2	2	1	3	1	3	GGGGGCTCT	3	7	5	2	5
	0	0	2	0	2	2	0	0	0	AAGAGGAAA	3	3	9	6	5
	3	0	2	0	2	2	0	3	1	TAGAGGATC	3	4	6	4	2
	2	0	2	0	2	2	0	2	2	GAGAGGAGG	3	6	9	3	3
	1	0	2	0	2	2	0	1	3	CAGAGGACT	3	5	6	5	2
	3	3	2	3	2	2	1	0	0	TTGTGGCAA	3	4	5	3	4
	2	3	2	3	2	2	1	3	1	GTGTGGCTC	3	6	4	2	2
	1	3	2	3	2	2	1	2	2	CTGTGGCGG	3	7	5	2	3
	0	3	2	3	2	2	1	1	3	ATGTGGCCT	3	5	4	3	3
	2	2	2	2	2	2	2	0	0	GGGGGGGAA	3	7	9	2	8
	1	2	2	2	2	2	2	3	1	CGGGGGGTC	3	8	6	2	6
	0	2	2	2	2	2	2	2	2	AGGGGGGGG	3	8	9	1	8
	3	2	2	2	2	2	2	1	3	TGGGGGGCT	3	7	6	1	6
	1	1	2	1	2	2	3	0	0	CCGCGGTAA	3	6	5	5	4
	0	1	2	1	2	2	3	3	1	ACGCGGTTC	3	6	4	4	3
	3	1	2	1	2	2	3	2	2	TCGCGGTGG	3	7	5	2	3
	2	1	2	1	2	2	3	1	3	GCGCGGTCT	3	7	4	3	2
	0	3	2	3	2	3	0	0	0	ATGTGTAAA	3	2	6	4	3
	3	3	2	3	2	3	0	3	1	TTGTGTATC	3	3	3	2	2
	2	3	2	3	2	3	0	2	2	GTGTGTAGG	3	5	6	1	2
	1	3	2	3	2	3	0	1	3	CTGTGTACT	3	4	3	3	1
	3	2	2	2	2	3	1	0	0	TGGGGTCAA	3	5	6	3	5
	2	2	2	2	2	3	1	3	1	GGGGGTCTC	3	7	5	2	5
	1	2	2	2	2	3	1	2	2	CGGGGTCGG	3	8	6	2	5
	0	2	2	2	2	3	1	1	3	AGGGGTCCT	3	6	5	3	5
	2	1	2	1	2	3	2	0	0	GCGCGTGAA	3	6	6	4	2
	1	1	2	1	2	3	2	3	1	CCGCGTGTC	3	7	3	4	2
	0	1	2	1	2	3	2	2	2	ACGCGTGGG	3	7	6	3	3
	3	1	2	1	2	3	2	1	3	TCGCGTGCT	3	6	3	3	1
	1	0	2	0	2	3	3	0	0	CAGAGTTAA	3	3	6	5	3
	0	0	2	0	2	3	3	3	1	AAGAGTTTC	3	3	5	4	4
	3	0	2	0	2	3	3	2	2	TAGAGTTGG	3	4	6	2	3
	2	0	2	0	2	3	3	1	3	GAGAGTTCT	3	4	5	3	2
	3	2	2	1	3	0	0	0	0	TGGCTAAAA	3	3	6	5	5
	2	2	2	1	3	0	0	3	1	GGGCTAATC	3	5	5	4	4
	1	2	2	1	3	0	0	2	2	CGGCTAAGG	3	6	6	4	4
	0	2	2	1	3	0	0	1	3	AGGCTAACT	3	4	5	5	3
	2	1	2	0	3	0	1	0	0	GCGATACAA	3	4	6	6	2
	1	1	2	0	3	0	1	3	1	CCGATACTC	3	5	3	6	2
	0	1	2	0	3	0	1	2	2	ACGATACGG	3	5	6	5	2
	3	1	2	0	3	0	1	1	3	TCGATACCT	3	4	3	5	2
	1	0	2	3	3	0	2	0	0	CAGTTAGAA	3	3	6	5	3
	0	0	2	3	3	0	2	3	1	AAGTTAGTC	3	3	5	4	3
	3	0	2	3	3	0	2	2	2	TAGTTAGGG	3	4	6	2	4
	2	0	2	3	3	0	2	1	3	GAGTTAGCT	3	4	5	3	2
	0	3	2	2	3	0	3	0	0	ATGGTATAA	3	2	6	4	3
	3	3	2	2	3	0	3	3	1	TTGGTATTC	3	3	3	2	4
	2	3	2	2	3	0	3	2	2	GTGGTATGG	3	5	6	1	3
	1	3	2	2	3	0	3	1	3	CTGGTATCT	3	4	3	3	2
	3	1	2	0	3	1	0	0	0	TCGATCAAA	3	3	5	6	3
	2	1	2	0	3	1	0	3	1	GCGATCATC	3	5	4	5	1
	1	1	2	0	3	1	0	2	2	CCGATCAGG	3	6	5	5	3
	0	1	2	0	3	1	0	1	3	ACGATCACT	3	4	4	6	1
	2	0	2	3	3	1	1	0	0	GAGTTCCAA	3	4	5	5	4
	1	0	2	3	3	1	1	3	1	CAGTTCCTC	3	5	2	5	3
	0	0	2	3	3	1	1	2	2	AAGTTCCGG	3	5	5	4	5
	3	0	2	3	3	1	1	1	3	TAGTTCCCT	3	4	2	4	4
	1	3	2	2	3	1	2	0	0	CTGGTCGAA	3	5	5	4	3
	0	3	2	2	3	1	2	3	1	ATGGTCGTC	3	5	4	3	2
	3	3	2	2	3	1	2	2	2	TTGGTCGGG	3	6	5	1	5
	2	3	2	2	3	1	2	1	3	GTGGTCGCT	3	6	4	2	2
	0	2	2	1	3	1	3	0	0	AGGCTCTAA	3	4	5	5	3
	3	2	2	1	3	1	3	3	1	TGGCTCTTC	3	5	2	3	3
	2	2	2	1	3	1	3	2	2	GGGCTCTGG	3	7	5	2	4
	1	2	2	1	3	1	3	1	3	CGGCTCTCT	3	6	2	4	2
	3	0	2	3	3	2	0	0	0	TAGTTGAAA	3	2	6	4	4
	2	0	2	3	3	2	0	3	1	GAGTTGATC	3	4	5	3	2
	1	0	2	3	3	2	0	2	2	CAGTTGAGG	3	5	6	3	3
	0	0	2	3	3	2	0	1	3	AAGTTGACT	3	3	5	4	3
	2	3	2	2	3	2	1	0	0	GTGGTGCAA	3	5	6	3	3
	1	3	2	2	3	2	1	3	1	CTGGTGCTC	3	6	3	3	2
	0	3	2	2	3	2	1	2	2	ATGGTGCGG	3	6	6	2	3
	3	3	2	2	3	2	1	1	3	TTGGTGCCT	3	5	3	2	4
	1	2	2	1	3	2	2	0	0	CGGCTGGAA	3	6	6	4	4
	0	2	2	1	3	2	2	3	1	AGGCTGGTC	3	6	5	3	3
	3	2	2	1	3	2	2	2	2	TGGCTGGGG	3	7	6	1	5
	2	2	2	1	3	2	2	1	3	GGGCTGGCT	3	7	5	2	4
	0	1	2	0	3	2	3	0	0	ACGATGTAA	3	3	6	5	2
	3	1	2	0	3	2	3	3	1	TCGATGTTC	3	4	3	3	2
	2	1	2	0	3	2	3	2	2	GCGATGTGG	3	6	6	2	2
	1	1	2	0	3	2	3	1	3	CCGATGTCT	3	5	3	4	2
	3	3	2	2	3	3	0	0	0	TTGGTTAAA	3	2	5	3	6
	2	3	2	2	3	3	0	3	1	GTGGTTATC	3	4	4	2	3
	1	3	2	2	3	3	0	2	2	CTGGTTAGG	3	5	5	2	4
	0	3	2	2	3	3	0	1	3	ATGGTTACT	3	3	4	3	3
	2	2	2	1	3	3	1	0	0	GGGCTTCAA	3	5	5	4	5
	1	2	2	1	3	3	1	3	1	CGGCTTCTC	3	6	2	4	3
	0	2	2	1	3	3	1	2	2	AGGCTTCGG	3	6	5	3	4
	3	2	2	1	3	3	1	1	3	TGGCTTCCT	3	5	2	3	4
	1	1	2	0	3	3	2	0	0	CCGATTGAA	3	4	5	5	4
	0	1	2	0	3	3	2	3	1	ACGATTGTC	3	4	4	4	2
	3	1	2	0	3	3	2	2	2	TCGATTGGG	3	5	5	2	4
	2	1	2	0	3	3	2	1	3	GCGATTGCT	3	5	4	3	2
	0	0	2	3	3	3	3	0	0	AAGTTTTAA	3	1	5	4	6
	3	0	2	3	3	3	3	3	1	TAGTTTTTC	3	2	2	2	5
	2	0	2	3	3	3	3	2	2	GAGTTTTGG	3	4	5	1	5
	1	0	2	3	3	3	3	1	3	CAGTTTTCT	3	3	2	3	4
	1	1	3	0	0	0	0	0	0	CCTAAAAAA	3	2	6	8	7
	0	1	3	0	0	0	0	3	1	ACTAAAATC	3	2	5	7	4
	3	1	3	0	0	0	0	2	2	TCTAAAAGG	3	3	6	5	5
	2	1	3	0	0	0	0	1	3	GCTAAAACT	3	3	5	6	4
	0	0	3	3	0	0	1	0	0	AATTAACAA	3	1	6	7	5
	3	0	3	3	0	0	1	3	1	TATTAACTC	3	2	3	5	3
	2	0	3	3	0	0	1	2	2	GATTAACGG	3	4	6	4	4
	1	0	3	3	0	0	1	1	3	CATTAACCT	3	3	3	6	4
	3	3	3	2	0	0	2	0	0	TTTGAAGAA	3	2	6	4	5
	2	3	3	2	0	0	2	3	1	GTTGAAGTC	3	4	5	3	3
	1	3	3	2	0	0	2	2	2	CTTGAAGGG	3	5	6	3	5
	0	3	3	2	0	0	2	1	3	ATTGAAGCT	3	3	5	4	3
	2	2	3	1	0	0	3	0	0	GGTCAATAA	3	3	6	5	4
	1	2	3	1	0	0	3	3	1	CGTCAATTC	3	4	3	5	3
	0	2	3	1	0	0	3	2	2	AGTCAATGG	3	4	6	4	3
	3	2	3	1	0	0	3	1	3	TGTCAATCT	3	3	3	4	2
	1	0	3	3	0	1	0	0	0	CATTACAAA	3	2	5	7	4
	0	0	3	3	0	1	0	3	1	AATTACATC	3	2	4	6	3
	3	0	3	3	0	1	0	2	2	TATTACAGG	3	3	5	4	3
	2	0	3	3	0	1	0	1	3	GATTACACT	3	3	4	5	2
	0	3	3	2	0	1	1	0	0	ATTGACCAA	3	3	5	6	4
	3	3	3	2	0	1	1	3	1	TTTGACCTC	3	4	2	4	4
	2	3	3	2	0	1	1	2	2	GTTGACCGG	3	6	5	3	4
	1	3	3	2	0	1	1	1	3	CTTGACCCT	3	5	2	5	4
	3	2	3	1	0	1	2	0	0	TGTCACGAA	3	4	5	5	2
	2	2	3	1	0	1	2	3	1	GGTCACGTC	3	6	4	4	2
	1	2	3	1	0	1	2	2	2	CGTCACGGG	3	7	5	4	3
	0	2	3	1	0	1	2	1	3	AGTCACGCT	3	5	4	5	1
	2	1	3	0	0	1	3	0	0	GCTAACTAA	3	3	5	6	3
	1	1	3	0	0	1	3	3	1	CCTAACTTC	3	4	2	6	4
	0	1	3	0	0	1	3	2	2	ACTAACTGG	3	4	5	5	3
	3	1	3	0	0	1	3	1	3	TCTAACTCT	3	3	2	5	2
	1	3	3	2	0	2	0	0	0	CTTGAGAAA	3	3	6	5	4
	0	3	3	2	0	2	0	3	1	ATTGAGATC	3	3	5	4	2
	3	3	3	2	0	2	0	2	2	TTTGAGAGG	3	4	6	2	4
	2	3	3	2	0	2	0	1	3	GTTGAGACT	3	4	5	3	2
	0	2	3	1	0	2	1	0	0	AGTCAGCAA	3	4	6	6	2
	3	2	3	1	0	2	1	3	1	TGTCAGCTC	3	5	3	4	1
	2	2	3	1	0	2	1	2	2	GGTCAGCGG	3	7	6	3	3
	1	2	3	1	0	2	1	1	3	CGTCAGCCT	3	6	3	5	2
	3	1	3	0	0	2	2	0	0	TCTAAGGAA	3	3	6	5	4
	2	1	3	0	0	2	2	3	1	GCTAAGGTC	3	5	5	4	3
	1	1	3	0	0	2	2	2	2	CCTAAGGGG	3	6	6	4	6
	0	1	3	0	0	2	2	1	3	ACTAAGGCT	3	4	5	5	3
	2	0	3	3	0	2	3	0	0	GATTAGTAA	3	2	6	4	3
	1	0	3	3	0	2	3	3	1	CATTAGTTC	3	3	3	4	3
	0	0	3	3	0	2	3	2	2	AATTAGTGG	3	3	6	3	4
	3	0	3	3	0	2	3	1	3	TATTAGTCT	3	2	3	3	2
	1	2	3	1	0	3	0	0	0	CGTCATAAA	3	3	5	6	3
	0	2	3	1	0	3	0	3	1	AGTCATATC	3	3	4	5	1
	3	2	3	1	0	3	0	2	2	TGTCATAGG	3	4	5	3	2
	2	2	3	1	0	3	0	1	3	GGTCATACT	3	4	4	4	2
	0	1	3	0	0	3	1	0	0	ACTAATCAA	3	2	5	7	3
	3	1	3	0	0	3	1	3	1	TCTAATCTC	3	3	2	5	2
	2	1	3	0	0	3	1	2	2	GCTAATCGG	3	5	5	4	3
	1	1	3	0	0	3	1	1	3	CCTAATCCT	3	4	2	6	4
	3	0	3	3	0	3	2	0	0	TATTATGAA	3	1	5	4	3
	2	0	3	3	0	3	2	3	1	GATTATGTC	3	3	4	3	2
	1	0	3	3	0	3	2	2	2	CATTATGGG	3	4	5	3	4
	0	0	3	3	0	3	2	1	3	AATTATGCT	3	2	4	4	3
	2	3	3	2	0	3	3	0	0	GTTGATTAA	3	2	5	3	4
	1	3	3	2	0	3	3	3	1	CTTGATTTC	3	3	2	3	4
	0	3	3	2	0	3	3	2	2	ATTGATTGG	3	3	5	2	4
	3	3	3	2	0	3	3	1	3	TTTGATTCT	3	2	2	2	4
	0	1	3	3	1	0	0	0	0	ACTTCAAAA	3	2	5	7	5
	3	1	3	3	1	0	0	3	1	TCTTCAATC	3	3	2	5	3
	2	1	3	3	1	0	0	2	2	GCTTCAAGG	3	5	5	4	4
	1	1	3	3	1	0	0	1	3	CCTTCAACT	3	4	2	6	4
	3	0	3	2	1	0	1	0	0	TATGCACAA	3	3	5	6	2
	2	0	3	2	1	0	1	3	1	GATGCACTC	3	5	4	5	1
	1	0	3	2	1	0	1	2	2	CATGCACGG	3	6	5	5	2
	0	0	3	2	1	0	1	1	3	AATGCACCT	3	4	4	6	3
	2	3	3	1	1	0	2	0	0	GTTCCAGAA	3	4	5	5	4
	1	3	3	1	1	0	2	3	1	CTTCCAGTC	3	5	2	5	3
	0	3	3	1	1	0	2	2	2	ATTCCAGGG	3	5	5	4	5
	3	3	3	1	1	0	2	1	3	TTTCCAGCT	3	4	2	4	4
	1	2	3	0	1	0	3	0	0	CGTACATAA	3	3	5	6	2
	0	2	3	0	1	0	3	3	1	AGTACATTC	3	3	4	5	2
	3	2	3	0	1	0	3	2	2	TGTACATGG	3	4	5	3	2
	2	2	3	0	1	0	3	1	3	GGTACATCT	3	4	4	4	2
	0	0	3	2	1	1	0	0	0	AATGCCAAA	3	3	6	7	5
	3	0	3	2	1	1	0	3	1	TATGCCATC	3	4	3	5	2
	2	0	3	2	1	1	0	2	2	GATGCCAGG	3	6	6	4	3
	1	0	3	2	1	1	0	1	3	CATGCCACT	3	5	3	6	2
	3	3	3	1	1	1	1	0	0	TTTCCCCAA	3	4	2	6	7
	2	3	3	1	1	1	1	3	1	GTTCCCCTC	3	6	1	5	5
	1	3	3	1	1	1	1	2	2	CTTCCCCGG	3	7	2	5	6
	0	3	3	1	1	1	1	1	3	ATTCCCCCT	3	5	1	6	6
	2	2	3	0	1	1	2	0	0	GGTACCGAA	3	5	6	5	4
	1	2	3	0	1	1	2	3	1	CGTACCGTC	3	6	3	5	2
	0	2	3	0	1	1	2	2	2	AGTACCGGG	3	6	6	4	4
	3	2	3	0	1	1	2	1	3	TGTACCGCT	3	5	3	4	2
	1	1	3	3	1	1	3	0	0	CCTTCCTAA	3	4	2	6	5
	0	1	3	3	1	1	3	3	1	ACTTCCTTC	3	4	1	5	4
	3	1	3	3	1	1	3	2	2	TCTTCCTGG	3	5	2	3	4
	2	1	3	3	1	1	3	1	3	GCTTCCTCT	3	5	1	4	3
	0	3	3	1	1	2	0	0	0	ATTCCGAAA	3	3	5	6	5
	3	3	3	1	1	2	0	3	1	TTTCCGATC	3	4	2	4	4
	2	3	3	1	1	2	0	2	2	GTTCCGAGG	3	6	5	3	4
	1	3	3	1	1	2	0	1	3	CTTCCGACT	3	5	2	5	3
	3	2	3	0	1	2	1	0	0	TGTACGCAA	3	4	5	5	2
	2	2	3	0	1	2	1	3	1	GGTACGCTC	3	6	4	4	2
	1	2	3	0	1	2	1	2	2	CGTACGCGG	3	7	5	4	2
	0	2	3	0	1	2	1	1	3	AGTACGCCT	3	5	4	5	2
	2	1	3	3	1	2	2	0	0	GCTTCGGAA	3	5	5	4	4
	1	1	3	3	1	2	2	3	1	CCTTCGGTC	3	6	2	4	4
	0	1	3	3	1	2	2	2	2	ACTTCGGGG	3	6	5	3	5
	3	1	3	3	1	2	2	1	3	TCTTCGGCT	3	5	2	3	3
	1	0	3	2	1	2	3	0	0	CATGCGTAA	3	4	5	5	2
	0	0	3	2	1	2	3	3	1	AATGCGTTC	3	4	4	4	3
	3	0	3	2	1	2	3	2	2	TATGCGTGG	3	5	5	2	2
	2	0	3	2	1	2	3	1	3	GATGCGTCT	3	5	4	3	1
	0	2	3	0	1	3	0	0	0	AGTACTAAA	3	2	6	6	3
	3	2	3	0	1	3	0	3	1	TGTACTATC	3	3	3	4	1
	2	2	3	0	1	3	0	2	2	GGTACTAGG	3	5	6	3	3
	1	2	3	0	1	3	0	1	3	CGTACTACT	3	4	3	5	1
	3	1	3	3	1	3	1	0	0	TCTTCTCAA	3	3	2	5	3
	2	1	3	3	1	3	1	3	1	GCTTCTCTC	3	5	1	4	2
	1	1	3	3	1	3	1	2	2	CCTTCTCGG	3	6	2	4	4
	0	1	3	3	1	3	1	1	3	ACTTCTCCT	3	4	1	5	3
	2	0	3	2	1	3	2	0	0	GATGCTGAA	3	4	6	4	2
	1	0	3	2	1	3	2	3	1	CATGCTGTC	3	5	3	4	1
	0	0	3	2	1	3	2	2	2	AATGCTGGG	3	5	6	3	4
	3	0	3	2	1	3	2	1	3	TATGCTGCT	3	4	3	3	1
	1	3	3	1	1	3	3	0	0	CTTCCTTAA	3	3	2	5	5
	0	3	3	1	1	3	3	3	1	ATTCCTTTC	3	3	1	4	5
	3	3	3	1	1	3	3	2	2	TTTCCTTGG	3	4	2	2	6
	2	3	3	1	1	3	3	1	3	GTTCCTTCT	3	4	1	3	4
	3	1	3	2	2	0	0	0	0	TCTGGAAAA	3	3	6	5	5
	2	1	3	2	2	0	0	3	1	GCTGGAATC	3	5	5	4	3
	1	1	3	2	2	0	0	2	2	CCTGGAAGG	3	6	6	4	5
	0	1	3	2	2	0	0	1	3	ACTGGAACT	3	4	5	5	3
	2	0	3	1	2	0	1	0	0	GATCGACAA	3	4	6	6	2
	1	0	3	1	2	0	1	3	1	CATCGACTC	3	5	3	6	1
	0	0	3	1	2	0	1	2	2	AATCGACGG	3	5	6	5	3
	3	0	3	1	2	0	1	1	3	TATCGACCT	3	4	3	5	2
	1	3	3	0	2	0	2	0	0	CTTAGAGAA	3	3	6	5	3
	0	3	3	0	2	0	2	3	1	ATTAGAGTC	3	3	5	4	2
	3	3	3	0	2	0	2	2	2	TTTAGAGGG	3	4	6	2	5
	2	3	3	0	2	0	2	1	3	GTTAGAGCT	3	4	5	3	2
	0	2	3	3	2	0	3	0	0	AGTTGATAA	3	2	6	4	3
	3	2	3	3	2	0	3	3	1	TGTTGATTC	3	3	3	2	3
	2	2	3	3	2	0	3	2	2	GGTTGATGG	3	5	6	1	4
	1	2	3	3	2	0	3	1	3	CGTTGATCT	3	4	3	3	2
	3	0	3	1	2	1	0	0	0	TATCGCAAA	3	3	5	6	3
	2	0	3	1	2	1	0	3	1	GATCGCATC	3	5	4	5	1
	1	0	3	1	2	1	0	2	2	CATCGCAGG	3	6	5	5	2
	0	0	3	1	2	1	0	1	3	AATCGCACT	3	4	4	6	2
	2	3	3	0	2	1	1	0	0	GTTAGCCAA	3	4	5	5	4
	1	3	3	0	2	1	1	3	1	CTTAGCCTC	3	5	2	5	3
	0	3	3	0	2	1	1	2	2	ATTAGCCGG	3	5	5	4	4
	3	3	3	0	2	1	1	1	3	TTTAGCCCT	3	4	2	4	5
	1	2	3	3	2	1	2	0	0	CGTTGCGAA	3	5	5	4	3
	0	2	3	3	2	1	2	3	1	AGTTGCGTC	3	5	4	3	2
	3	2	3	3	2	1	2	2	2	TGTTGCGGG	3	6	5	1	4
	2	2	3	3	2	1	2	1	3	GGTTGCGCT	3	6	4	2	3
	0	1	3	2	2	1	3	0	0	ACTGGCTAA	3	4	5	5	3
	3	1	3	2	2	1	3	3	1	TCTGGCTTC	3	5	2	3	3
	2	1	3	2	2	1	3	2	2	GCTGGCTGG	3	7	5	2	3
	1	1	3	2	2	1	3	1	3	CCTGGCTCT	3	6	2	4	3
	3	3	3	0	2	2	0	0	0	TTTAGGAAA	3	2	6	4	6
	2	3	3	0	2	2	0	3	1	GTTAGGATC	3	4	5	3	3
	1	3	3	0	2	2	0	2	2	CTTAGGAGG	3	5	6	3	4
	0	3	3	0	2	2	0	1	3	ATTAGGACT	3	3	5	4	3
	2	2	3	3	2	2	1	0	0	GGTTGGCAA	3	5	6	3	5
	1	2	3	3	2	2	1	3	1	CGTTGGCTC	3	6	3	3	3
	0	2	3	3	2	2	1	2	2	AGTTGGCGG	3	6	6	2	4
	3	2	3	3	2	2	1	1	3	TGTTGGCCT	3	5	3	2	4
	1	1	3	2	2	2	2	0	0	CCTGGGGAA	3	6	6	4	6
	0	1	3	2	2	2	2	3	1	ACTGGGGTC	3	6	5	3	4
	3	1	3	2	2	2	2	2	2	TCTGGGGGG	3	7	6	1	6
	2	1	3	2	2	2	2	1	3	GCTGGGGCT	3	7	5	2	4
	0	0	3	1	2	2	3	0	0	AATCGGTAA	3	3	6	5	4
	3	0	3	1	2	2	3	3	1	TATCGGTTC	3	4	3	3	3
	2	0	3	1	2	2	3	2	2	GATCGGTGG	3	6	6	2	3
	1	0	3	1	2	2	3	1	3	CATCGGTCT	3	5	3	4	2
	3	2	3	3	2	3	0	0	0	TGTTGTAAA	3	2	5	3	4
	2	2	3	3	2	3	0	3	1	GGTTGTATC	3	4	4	2	3
	1	2	3	3	2	3	0	2	2	CGTTGTAGG	3	5	5	2	3
	0	2	3	3	2	3	0	1	3	AGTTGTACT	3	3	4	3	2
	2	1	3	2	2	3	1	0	0	GCTGGTCAA	3	5	5	4	3
	1	1	3	2	2	3	1	3	1	CCTGGTCTC	3	6	2	4	3
	0	1	3	2	2	3	1	2	2	ACTGGTCGG	3	6	5	3	3
	3	1	3	2	2	3	1	1	3	TCTGGTCCT	3	5	2	3	3
	1	0	3	1	2	3	2	0	0	CATCGTGAA	3	4	5	5	2
	0	0	3	1	2	3	2	3	1	AATCGTGTC	3	4	4	4	2
	3	0	3	1	2	3	2	2	2	TATCGTGGG	3	5	5	2	3
	2	0	3	1	2	3	2	1	3	GATCGTGCT	3	5	4	3	1
	0	3	3	0	2	3	3	0	0	ATTAGTTAA	3	1	5	4	4
	3	3	3	0	2	3	3	3	1	TTTAGTTTC	3	2	2	2	5
	2	3	3	0	2	3	3	2	2	GTTAGTTGG	3	4	5	1	4
	1	3	3	0	2	3	3	1	3	CTTAGTTCT	3	3	2	3	3
	2	1	3	1	3	0	0	0	0	GCTCTAAAA	3	3	5	6	4
	1	1	3	1	3	0	0	3	1	CCTCTAATC	3	4	2	6	3
	0	1	3	1	3	0	0	2	2	ACTCTAAGG	3	4	5	5	3
	3	1	3	1	3	0	0	1	3	TCTCTAACT	3	3	2	5	2
	1	0	3	0	3	0	1	0	0	CATATACAA	3	2	5	7	2
	0	0	3	0	3	0	1	3	1	AATATACTC	3	2	4	6	2
	3	0	3	0	3	0	1	2	2	TATATACGG	3	3	5	4	2
	2	0	3	0	3	0	1	1	3	GATATACCT	3	3	4	5	2
	0	3	3	3	3	0	2	0	0	ATTTTAGAA	3	1	5	4	5
	3	3	3	3	3	0	2	3	1	TTTTTAGTC	3	2	2	2	5
	2	3	3	3	3	0	2	2	2	GTTTTAGGG	3	4	5	1	6
	1	3	3	3	3	0	2	1	3	CTTTTAGCT	3	3	2	3	4
	3	2	3	2	3	0	3	0	0	TGTGTATAA	3	2	5	3	2
	2	2	3	2	3	0	3	3	1	GGTGTATTC	3	4	4	2	3
	1	2	3	2	3	0	3	2	2	CGTGTATGG	3	5	5	2	2
	0	2	3	2	3	0	3	1	3	AGTGTATCT	3	3	4	3	1
	2	0	3	0	3	1	0	0	0	GATATCAAA	3	2	6	6	3
	1	0	3	0	3	1	0	3	1	CATATCATC	3	3	3	6	1
	0	0	3	0	3	1	0	2	2	AATATCAGG	3	3	6	5	3
	3	0	3	0	3	1	0	1	3	TATATCACT	3	2	3	5	1
	1	3	3	3	3	1	1	0	0	CTTTTCCAA	3	3	2	5	6
	0	3	3	3	3	1	1	3	1	ATTTTCCTC	3	3	1	4	5
	3	3	3	3	3	1	1	2	2	TTTTTCCGG	3	4	2	2	7
	2	3	3	3	3	1	1	1	3	GTTTTCCCT	3	4	1	3	6
	0	2	3	2	3	1	2	0	0	AGTGTCGAA	3	4	6	4	2
	3	2	3	2	3	1	2	3	1	TGTGTCGTC	3	5	3	2	1
	2	2	3	2	3	1	2	2	2	GGTGTCGGG	3	7	6	1	4
	1	2	3	2	3	1	2	1	3	CGTGTCGCT	3	6	3	3	1
	3	1	3	1	3	1	3	0	0	TCTCTCTAA	3	3	2	5	2
	2	1	3	1	3	1	3	3	1	GCTCTCTTC	3	5	1	4	2
	1	1	3	1	3	1	3	2	2	CCTCTCTGG	3	6	2	4	3
	0	1	3	1	3	1	3	1	3	ACTCTCTCT	3	4	1	5	1
	2	3	3	3	3	2	0	0	0	GTTTTGAAA	3	2	5	3	6
	1	3	3	3	3	2	0	3	1	CTTTTGATC	3	3	2	3	4
	0	3	3	3	3	2	0	2	2	ATTTTGAGG	3	3	5	2	5
	3	3	3	3	3	2	0	1	3	TTTTTGACT	3	2	2	2	5
	1	2	3	2	3	2	1	0	0	CGTGTGCAA	3	5	5	4	2
	0	2	3	2	3	2	1	3	1	AGTGTGCTC	3	5	4	3	1
	3	2	3	2	3	2	1	2	2	TGTGTGCGG	3	6	5	1	2
	2	2	3	2	3	2	1	1	3	GGTGTGCCT	3	6	4	2	3
	0	1	3	1	3	2	2	0	0	ACTCTGGAA	3	4	5	5	3
	3	1	3	1	3	2	2	3	1	TCTCTGGTC	3	5	2	3	2
	2	1	3	1	3	2	2	2	2	GCTCTGGGG	3	7	5	2	4
	1	1	3	1	3	2	2	1	3	CCTCTGGCT	3	6	2	4	3
	3	0	3	0	3	2	3	0	0	TATATGTAA	3	1	5	4	2
	2	0	3	0	3	2	3	3	1	GATATGTTC	3	3	4	3	2
	1	0	3	0	3	2	3	2	2	CATATGTGG	3	4	5	3	2
	0	0	3	0	3	2	3	1	3	AATATGTCT	3	2	4	4	2
	2	2	3	2	3	3	0	0	0	GGTGTTAAA	3	3	6	3	5
	1	2	3	2	3	3	0	3	1	CGTGTTATC	3	4	3	3	2
	0	2	3	2	3	3	0	2	2	AGTGTTAGG	3	4	6	2	3
	3	2	3	2	3	3	0	1	3	TGTGTTACT	3	3	3	2	2
	1	1	3	1	3	3	1	0	0	CCTCTTCAA	3	4	2	6	4
	0	1	3	1	3	3	1	3	1	ACTCTTCTC	3	4	1	5	2
	3	1	3	1	3	3	1	2	2	TCTCTTCGG	3	5	2	3	3
	2	1	3	1	3	3	1	1	3	GCTCTTCCT	3	5	1	4	3
	0	0	3	0	3	3	2	0	0	AATATTGAA	3	1	6	5	4
	3	0	3	0	3	3	2	3	1	TATATTGTC	3	2	3	3	2
	2	0	3	0	3	3	2	2	2	GATATTGGG	3	4	6	2	4
	1	0	3	0	3	3	2	1	3	CATATTGCT	3	3	3	4	2
	3	3	3	3	3	3	3	0	0	TTTTTTTAA	3	0	2	2	8
	2	3	3	3	3	3	3	3	1	GTTTTTTTC	3	2	1	1	7
	1	3	3	3	3	3	3	2	2	CTTTTTTGG	3	3	2	1	7

## Sheet: check
Check H4(7,4)	True codes	mutated	Values				Error pos bin	Error pos dec
73	TCCGAGA	TCCGAAA	3112000	0	2	2	110	6	TCCGAGA
74	GACCAGC	GACCAGC	2011021	0	0	0
75	CTCAAGG	CGCAAGG	1210022	0	3	0	10	2	CTCAAGG
76	AGCTAGT	AGCTAGT	213023	0	0	0
77	TACCATA	TTCCATA	3311030	0	3	0	10	2	TACCATA
78	GTCAATC	GTCAGTC	2310231	2	0	2	101	5	GTCAATC
79	CGCTATG	CGCTTTG	1213332	3	0	3	101	5	CGCTATG
80	ACCGATT	ACCGATT	112033	0	0	0
81	GTCTCAA	GGCTCAA	2213100	0	3	0	10	2	GTCTCAA
82	CGCGCAC	CGCGCAC	1212101	0	0	0
83	ACCCCAG	ACTCCAG	131102	2	2	0	11	3	ACCCCAG
84	TACACAT	TACACAT	3010103	0	0	0
85	GGCGCCA	GGAGCCA	2202110	3	3	0	11	3	GGCGCCA
86	CCCCCCC	CCCCCCC	1111111	0	0	0
1	AAAAAAA	AAATAAA	3000	0	0	3	100	4	AAAAAAA
171	GGGGGGG	GCGGGGG	2122222	0	3	0	10	2	GGGGGGG
256	TTTTTTT	TATTTTT	3033333	0	1	0	10	2	TTTTTTT

## Sheet: Design
Few notes how to select the right code for your experiment.
The first question to begin a barcode design is how many barcodes you want to generate.
With 4 bases as an alphabet there will be 4n combinations possible for a tag with a length of n.
n	Combinations
1	4
2	16
3	64
4	256
5	1024
6	4096
As you can see 4 bases provide already good number of tags, so let's consider this case.
A hamming code with 4 data bases is a classical Hamming (7,4) code.
A positioning of parity and data bits is shown below.
Hamming (7,4)
position		1	2	3	4	5	6	7
bits		p1	p2	d1	p3	d2	d3	d4
p1		x		x		x		x
p2			x	x			x	x
p3					x	x	x	x
p4		x	x	x	x	x	x	x
This code will have 3 bases distance. It can be extended to 4 by adding one more parity base at the end.
Hamming (8,4)
position		1	2	3	4	5	6	7	8
bits		p1	p2	d1	p3	d2	d3	d4	p4
p1		x		x		x		x
p2			x	x			x	x
p3					x	x	x	x
p4		x	x	x	x	x	x	x	x
If you want to create a code with more combinations, more data bits should be added.
In this case p4 base will be defined differently, please notice that. Min distance will be back to 3.
Hamming(9,5)
position		1	2	3	4	5	6	7	8	9
bits		p1	p2	d1	p3	d2	d3	d4	p4	d5
p1		x		x		x		x		x
p2			x	x			x	x
p3					x	x	x	x
p4									x	x
Some codes are already made available in the supplementary.
Other codes can be made with minor modifications of the script.
